# Supplementary material for: Systematic Analysis of Splice-Site-Creating Mutations in Cancer
Source: Cell Rep. Author manuscript; Available in PMC 2018 Jul 23. (PMC6055527; doi:10.1016/j.celrep.2018.03.052)
Supplement: 2 [file NIHMS958979-supplement-2.xlsx]

## Sheet: All Calls
Site	Manual Review	Cancer Gene	Comments	Junction Allele Fraction	Site	Sample	Chromosome	Position	Reference	Variant	TypeSS	Strand	Conventional Annotation	NovelJunctionPosition	BeforeMutation	AfterMutation	ScoreBeforeMutation	ScoreAfterMutation	Total Reads	Site	Expression	Cancer	SampleFullName	GeneName	Site	CaseReads	ControlReads
TCGA-D8-A1J9_1_212985578_C_G	Complex	-	Complex Alternative Splicing Event	10	TCGA-D8-A1J9_1_212985578_C_G	TCGA-D8-A1J9-01	1	212985578	C	G	3ss	+	Missense_Mutation	212985595	CTCTTTTCTCTAAGAAGCAGAAA	CTGTTTTCTCTAAGAAGCAGAAA	-2.66	-2.49	60	TCGA-D8-A1J9_1_212985578_C_G	high_expression	brca	TCGA-D8-A1J9-01A-11D-A13L-09	TATDN3	1_212985578_C_G	6	0,0,0,0,0,0,0,0,0,0,0,0,0,0,0,0,0,0,0,0,0,0,0,0,0,0,0,0,0,0,6,0,0,0,0,0,0,0,0,0,0,0,0,0,0,0,0,0,0,0,0,0,0,2,0,0,0,0,0,0,0,0,0,0,0,0,0,0,0,0,0,0,0,0,4,0,0,0,0,0,0,0,0,0,0,0,0,0,0,0,0,0,0,0,0,0,0,0,0,0,0,0,0,0,0,0,0,0,0,0,0,0,0,0,0,0,0,0,0,0,2,0,0,0,0,0,0,0,0,0,0,0,0,0,0,0,0,0,0,0,0,0,0,0,0,0,0,0,0,0,0,0,0,0,0,0,6,0,0,0,0,0,0,0,0,0,0,5,0,6,0,0,0,0,0,0,0,0,0,0,0,0,0,0,0,0,0,0,0,0,0,0,6,0,0,0,0,0,0,0…
TCGA-FF-8061_14_106173582_T_G	Complex	-	Complex Alternative Splicing Event	52.6388	TCGA-FF-8061_14_106173582_T_G	TCGA-FF-8061-01	14	106173582	T	G	5ss	-	Missense_Mutation	106173566	CGGGTAAAC	CGGGTAAAC	4.58	4.58	8034	TCGA-FF-8061_14_106173582_T_G	high_expression	dlbc	TCGA-FF-8061-01A-11D-2210-10	IGHA1	14_106173582_T_G	4229	43,19,268,0,321,102,2,198,174,2,272,764,102,7,84,130,164,0,3,175,406,0,5,0,28,29,856,27,256,55,49,9,0,2,3,68
TCGA-FA-A4XK_22_22517066_T_A	Complex	-	Complex Alternative Splicing Event	17.5	TCGA-FA-A4XK_22_22517066_T_A	TCGA-FA-A4XK-01	22	22517066	T	A	5ss	+	Missense_Mutation	22517050	ACTGTGAGA	ACTGTGAGA	2.78	2.78	120	TCGA-FA-A4XK_22_22517066_T_A	high_expression	dlbc	TCGA-FA-A4XK-01A-11D-A31X-10	IGLV4-60	22_22517066_T_A	21	0,0,0,0,0,0,0,0,0,0,0,0,0,0,0,0,0,0,0,0,0,0,0,0,0,0,0,0,0,0,0,0,0,0,0,0
TCGA-06-0184_13_49033823_G_T	Complex	Cancer Gene	Complex Alternative Splicing Event	61.0169	TCGA-06-0184_13_49033823_G_T	TCGA-06-0184-01	13	49033823	G	T	3ss	+	Splice_Site	49033835	TCCCACAGTGTATCGGCTAGCCT	TCCCACATTGTATCGGCTAGCCT	-1.79	1.44	59	TCGA-06-0184_13_49033823_G_T	high_expression	gbm	TCGA-06-0184-01A-01D-1491-08	RB1	13_49033823_G_T	36	0,0,0,0,0,0,0,0,0,0,0,0,0,0,0,0,0,0,0,0,0,6,0,0,0,0,0,0,0,0,0,0,0,0,0,0,0,0,0,0,0,0,0,0,0,0,0,0,0,0,0,0,0,0,0,0,0,0,0,0,0,0,0,0,0,0,0,0,0,0,0,0,0,0,0,0,0,0,0,0,0,0,0,0,0,0,0,0,0,0,0,0,0,0,0,0,0,0,0,0,0,0,0,0,0,0,0,0,0,0,0,0,0,0,0,0,0,0,0,0,0,0,0,0,0,0,0,0,0,0,0,0,0,0,0,0,0,0,0,0,0,0,0,0,0,0,0,0,0,0,0,0,0,0,0,0,0,0,0,0,0,0,0,0
TCGA-BP-4991_17_34171725_C_T	Complex	-	Complex Alternative Splicing Event	14.8464	TCGA-BP-4991_17_34171725_C_T	TCGA-BP-4991-01	17	34171725	C	T	3ss	+	Silent	34171732	CTATGGAGGAGACCGAGGAGGTG	CTATGGAGGAGATCGAGGAGGTG	-25.64	-25.04	586	TCGA-BP-4991_17_34171725_C_T	high_expression	kirc	TCGA-BP-4991-01A-01D-1462-08	TAF15	17_34171725_C_T	87	0,0,0,3,0,0,0,0,0,0,0,0,0,0,0,0,0,0,0,0,0,0,0,0,0,0,0,0,0,0,0,0,0,0,0,0,0,0,0,0,0,0,0,0,0,0,0,0,0,0,0,0,0,0,0,0,0,0,0,0,0,0,0,0,0,0,0,0,0,0,0,0,0,0,0,0,0,0,14,0,0,0,0,0,0,0,0,55,0,0,0,0,0,0,3,0,0,0,0,0,0,0,0,0,0,0,0,0,0,0,0,0,0,0,0,0,0,0,0,0,0,0,0,0,0,0,0,0,0,0,0,0,0,0,2,0,0,0,0,0,0,0,0,0,0,0,0,0,0,0,0,0,0,0,0,7,0,0,0,5,0,0,0,0,0,0,0,0,0,0,0,0,0,0,0,0,0,0,0,0,0,0,0,0,0,0,0,0,0,0,0,0,2,0,7,4,10,4,…
TCGA-92-8063_16_89842224_C_G	Complex	Cancer Gene	Complex Alternative Splicing Event	40	TCGA-92-8063_16_89842224_C_G	TCGA-92-8063-01	16	89842224	C	G	3ss	-	Splice_Site	89842222	TGTTTTCCTGTGATCCAGAGCAG	TGTTTTCCTGTGATCCACAGCAG	-3.43	7.12	20	TCGA-92-8063_16_89842224_C_G	high_expression	lusc	TCGA-92-8063-01A-11D-2244-08	FANCA	16_89842224_C_G	8	0,0,0,0,0,0,0,0,0,0,0,0,0,0,0,0,0,0,0,0,0,0,0,0,0,0,0,0,0,0,0,0,0,0,0,0,0,0,0,0,0,0,0,0,0,0,0,0,0,0,0,0,0,0,0,0,0,0,0,0,0,0,0,0,0,0,0,0,0,0,0,0,0,0,0,0,0,0,0,0,0,0,0,0,0,0,0,0,0,0,0,0,0,0,0,0,0,0,0,0,0,0,0,0,0,0,0,0,0,0,0,0,0,0,0,0,0,0,0,0,0,0,0,0,0,0,0,0,0,0,0,0,0,0,0,0,0,0,0,0,0,0,0,0,0,0,0,0,0,0,0,0,0,0,0,0,0,0,0,0,0,0,0,0,0,0,0,0,0,0,0,0,0,0,0,0,0,0,0,0,0,0,0,0,0,0,0,0,0,0,0,0,0,0,0,0,0,0,0,0…
TCGA-IB-8127_1_169510401_C_T	Complex	-	Complex Alternative Splicing Event	27.1898	TCGA-IB-8127_1_169510401_C_T	TCGA-IB-8127-01	1	169510401	C	T	3ss	-	Silent	169510395	CAGAACTCAGTCAGACAAACCTT	CAGAACTCAGTCAAACAAACCTT	-21.31	-15.15	548	TCGA-IB-8127_1_169510401_C_T	high_expression	paad	TCGA-IB-8127-01A-11D-2396-08	F5	1_169510401_C_T	149	22,0,0,0,0,0,0,0,16,0,0,0,16,0,0,0,0,0,0,0,0,0,0,0,0,0,0,0,0,0,0,0,0,4,0,0,0,0,0,4,0,0,0,19,0,0,0,0,0,0,0,0,0,3,0,0,0,0,0,0,0,0,62,15,8,23,0,0,0,0,62,2,0,7,0,0,0,0,16,0,0,0,0,8,11,50,0,0,11,11,16,0,0,6,0,0,3,0,9,0,0,3,6,0,6,8,0,0,0,0,11,0,0,0,0,0,0,0,42,0,30,0,3,0,0,0,0,0,0,13,0,0,0,0,0,0,0,0,0,0,0,0,0,9,0,23,0
TCGA-BR-A4QI_7_100677488_G_A	Complex	-	Complex Alternative Splicing Event	8.80282	TCGA-BR-A4QI_7_100677488_G_A	TCGA-BR-A4QI-01	7	100677488	G	A	5ss	+	Missense_Mutation	100677486	TGCCTGACA	TGCCTAACA	-15.45	-10.07	284	TCGA-BR-A4QI_7_100677488_G_A	high_expression	stad	TCGA-BR-A4QI-01A-12D-A25D-08	MUC17	7_100677488_G_A	25	0,0,0,0,17,0,0,0,0,0,0,0,0,0,0,0,0,1,1,0,0,0,0,0,0,0,0,0,0,0,0,0,0,0,0,0,0,0,0,37,0,0,0,0,0,0,0,0,0,0,0,0,0,0,0,0,0,0,0,0,0,0,0,0,0,0,0,0,0,0,0,0,0,0,0,0,0,0,0,0,0,0,0,0,0,0,0,0,0,0,0,0,0,0,0,0,0,0,0,0,0,0,0,0,0,0,0,0,0,0,0,0,0,0,0,0,0,0,0,0,0,0,0,0,0,0,0,0,0,1,0,0,0,0,0,1,1,0,0,0,0,3,225,3,1,1,0,0,0,0,0,0,0,27,0,0,0,0,0,0,0,0,0,0,0,0,0,0,0,0,0,210,0,0,0,0,0,0,0,0,23,8,0,0,0,0,0,0,0,0,0,0,0,0,0,0…
TCGA-CU-A0YR_2_55895071_T_C	Conditional Pass	-	DNP - Far away	38.1818	TCGA-CU-A0YR_2_55895071_T_C	TCGA-CU-A0YR-01	2	55895071	T	C	3ss	-	Silent	55895082	TTCTATAGAAAAATTTCCAGAAG	TTCTATAGAAAAATTTCCAGAAG	-0.85	-0.85	55	TCGA-CU-A0YR_2_55895071_T_C	high_expression	blca	TCGA-CU-A0YR-01A-12D-A10S-08	PNPT1	2_55895071_T_C	21	0,0,0,0,0,0,0,0,0,0,0,0,0,0,0,0,0,0,0,0,0,0,0,0,0,0,0,0,0,0,0,0,0,0,0,0,0,0,0,0,0,0,0,0,0,0,0,0,0,0,0,0,0,0,0,0,0,0,0,0,0,0,0,0,0,0,0,0,0,0,0,0,0,0,0,0,0,0,0,0,0,0,0,0,0,0,0,0,0,0,0,0,0,0,0,0,0,0,0,0,0,0,0,0,0,0,0,0,0,0,0,0,0,0,0,0,0,0,0,0,0,0,0,0,0,0,0,0,0,0,0,0,0,0,0,0,0,0,0,0,0,0,0,0,0,0,0,0,0,0,0,0,0,0,0,0,0,0,0,0,0,0,0,0,0,0,0,0,0,0,0,0,0,0,0,0,0,0,0,0,0,0,0,0,0,0,0,0,0,0,0,0,0,0,0,0,0,0,0,0…
TCGA-XF-AAMQ_14_30105674_C_G	Conditional Pass	-	DNP - Far away	18.8679	TCGA-XF-AAMQ_14_30105674_C_G	TCGA-XF-AAMQ-01	14	30105674	C	G	3ss	-	Missense_Mutation	30105691	AATTTTCTAGATTTGCTTAGCCC	AATTTTCTAGATTTGCTTAGCCC	-2.05	-2.05	53	TCGA-XF-AAMQ_14_30105674_C_G	high_expression	blca	TCGA-XF-AAMQ-01A-11D-A42E-08	PRKD1	14_30105674_C_G	10	0,0,0,0,0,0,0,0,0,0,0,0,0,0,0,0,0,0,0,0,0,0,0,0,0,0,0,0,0,0,0,0,0,0,0,0,0,0,0,0,0,0,0,0,0,0,0,0,0,0,0,0,0,0,0,0,0,0,0,0,0,0,0,0,0,0,0,0,0,0,0,0,0,0,0,0,0,0,0,0,0,0,0,0,0,0,0,0,0,0,0,0,0,0,0,0,0,0,0,0,0,0,0,0,0,0,0,0,0,0,0,0,0,0,0,0,0,0,0,0,0,0,0,0,0,0,0,0,0,0,0,0,0,0,0,0,0,0,0,0,0,0,0,0,0,0,0,0,0,0,0,0,0,0,0,0,0,0,0,0,0,0,0,0,0,0,0,0,0,0,0,0,0,0,0,0,0,0,0,0,0,0,0,0,0,0,0,0,0,0,0,0,0,0,0,0,0,0,0,0…
TCGA-C5-A8YR_17_74731833_C_G	Conditional Pass	Cancer Gene	DNP - Far away	11.5464	TCGA-C5-A8YR_17_74731833_C_G	TCGA-C5-A8YR-01	17	74731833	C	G	3ss	-	3'UTR	74731814	GATGCACTATCCTCTTAGAGAAA	CATGCACTATCCTCTTAGAGAAA	-2.97	-1.76	485	TCGA-C5-A8YR_17_74731833_C_G	high_expression	cesc	TCGA-C5-A8YR-01A-12D-A37N-09	SRSF2	17_74731833_C_G	56	0,0,0,0,0,0,0,0,0,0,0,0,0,0,0,0,7,0,0,0,3,0,0,0,0,0,0,0,0,0,0,0,0,0,0,0,0,0,0,0,0,0,0,0,0,0,0,0,0,0,0,0,0,0,0,0,0,3,0,0,0,0,4,0,2,0,0,0,0,0,0,0,0,0,3,0,0,0,0,0,0,0,0,0,0,0,5,0,0,0,0,0,2,3,0,0,0,0,0,0,0,0,0,0,0,0,0,0,0,0,0,0,0,0,0,0,0,0,0,0,0,0,0,0,0,5,0,0,0,1,0,0,0,0,0,0,0,0,0,0,0,0,0,0,0,0,0,0,0,0,2,0,0,0,0,0,0,0,0,0,0,0,0,0,0,0,0,0,0,0,0,0,0,0,0,0,0,0,0,0,0,0,0,0,0,0,0,0,0,3,0,0,0,0,0,0,0,0,0,0…
TCGA-FF-8043_2_89247055_C_T	Conditional Pass	-	DNP - Far away	19.3488	TCGA-FF-8043_2_89247055_C_T	TCGA-FF-8043-01	2	89247055	C	T	3ss	-	Missense_Mutation	89247039	GGAGACAGAGTCACCATCACTTG	GGAAACAGAGTCACCATCACTTG	-17.64	-16.67	3194	TCGA-FF-8043_2_89247055_C_T	high_expression	dlbc	TCGA-FF-8043-01A-11D-2210-10	IGKV1-5	2_89247055_C_T	618	0,3,0,0,0,0,0,0,0,0,0,0,0,0,0,0,1,3,0,21,0,0,0,0,0,0,0,0,0,0,0,12,0,0,0,0
TCGA-51-6867_1_10523111_C_A	Conditional Pass	-	DNP - Far away	10	TCGA-51-6867_1_10523111_C_A	TCGA-51-6867-01	1	10523111	C	A	5ss	-	Intron	10523128	CTAGTCAGG	CTAGTCAGG	-6.26	-6.26	110	TCGA-51-6867_1_10523111_C_A	high_expression	lusc	TCGA-51-6867-01A-11D-2042-08	DFFA	1_10523111_C_A	11	0,0,0,0,0,0,0,0,0,0,0,0,0,0,0,0,0,0,0,0,0,0,0,0,0,0,0,0,0,0,0,0,0,0,0,0,0,0,0,0,0,0,0,0,0,0,0,0,0,0,0,0,0,0,0,0,0,0,0,0,0,0,0,0,0,0,0,0,0,0,0,0,0,0,0,0,0,0,0,0,0,0,0,0,0,0,0,0,0,0,0,0,0,0,0,0,0,0,0,0,0,0,0,0,0,0,0,0,0,0,0,0,0,0,0,0,0,0,0,0,0,0,0,0,0,0,0,0,0,0,0,0,0,0,0,0,0,0,0,0,0,0,0,0,0,0,0,0,0,0,0,0,0,0,0,0,0,0,0,0,0,0,0,0,0,0,0,0,0,0,0,0,0,0,0,0,0,0,0,0,0,0,0,0,0,0,0,0,0,0,0,0,0,0,0,0,0,0,0,0…
TCGA-77-8136_1_87538637_G_A	Conditional Pass	-	DNP - Far away	17.5	TCGA-77-8136_1_87538637_G_A	TCGA-77-8136-01	1	87538637	G	A	3ss	+	Missense_Mutation	87538620	CTGTTTTTCTTTCCAGAAAGGGC	CTGTTTTTCTTTCCAGAAAGGGC	2.89	2.89	40	TCGA-77-8136_1_87538637_G_A	high_expression	lusc	TCGA-77-8136-01A-11D-2244-08	HS2ST1	1_87538637_G_A	7	0,0,0,0,0,0,0,0,0,0,0,0,0,0,0,0,0,0,0,0,0,0,0,0,0,0,0,0,0,0,0,0,0,0,0,0,0,0,0,0,0,0,0,0,0,0,0,0,0,0,0,0,0,0,0,0,0,0,0,0,0,0,0,0,0,0,0,0,0,0,0,0,0,0,0,0,0,0,0,0,0,0,0,0,0,0,0,0,0,0,0,0,0,0,0,0,0,0,0,0,0,0,0,0,0,0,0,0,0,0,0,0,0,0,0,0,0,0,0,0,0,0,0,0,0,0,0,0,0,0,0,0,0,0,0,0,0,0,0,0,0,0,0,0,0,0,0,0,0,0,0,0,0,0,0,0,0,0,0,0,0,0,0,0,0,0,0,0,0,0,0,0,0,0,0,0,0,0,0,0,0,0,0,0,0,0,0,0,0,0,0,0,0,0,0,0,0,0,0,0…
TCGA-OR-A5LB_15_80215495_C_-	Conditional Pass	-		11.4754	TCGA-OR-A5LB_15_80215495_C_-	TCGA-OR-A5LB-01	15	80215495	C	-	3ss	+	Frame_Shift_Del	80215484	GCCCGGCGCCCGGCGCTCACCAG	GCCCGGCGCCCGGCGCTCACCAG	-7.04	-7.04	61	TCGA-OR-A5LB_15_80215495_C_-	high_expression	acc	TCGA-OR-A5LB-01A-11D-A29I-10	C15orf37	15_80215495_C_-	7	0,0,0,0,3,0,0,5,6,4,0,0,0,0,0,0,0,0,0,0,0,0,0,2,0,0,0,0,0,0,0,0,0,6,0,0,3,0,0,0,0,0,0,0,3,5,0,0,0,0,0,0,0,0,0,0,0,0,0,0,0,0,0,0,0,0,0,0,0,0,0,4,0,0,0,3,0
TCGA-FD-A3B5_3_112724558_C_G	Conditional Pass	-		5.15464	TCGA-FD-A3B5_3_112724558_C_G	TCGA-FD-A3B5-01	3	112724558	C	G	5ss	-	Missense_Mutation	112724579	ACAGTAAGC	ACAGTAAGC	5.94	5.94	97	TCGA-FD-A3B5_3_112724558_C_G	high_expression	blca	TCGA-FD-A3B5-01A-11D-A20D-08	C3orf17	3_112724558_C_G	5	0,0,0,0,0,0,0,0,0,0,0,0,0,0,0,0,0,0,0,0,0,0,0,0,0,0,0,0,0,0,0,0,0,0,0,0,0,0,0,0,0,0,0,0,0,0,0,0,0,0,0,0,0,0,0,0,0,0,0,0,0,0,0,0,0,0,0,0,0,0,0,0,0,0,0,0,0,0,0,0,0,0,0,0,0,0,0,0,0,0,0,0,0,0,0,0,0,0,0,0,0,0,0,0,0,0,0,0,0,0,0,0,0,0,0,0,0,0,0,0,0,0,0,0,0,0,0,0,0,0,0,0,0,0,0,0,0,0,0,0,0,0,0,0,0,0,0,0,0,0,0,0,0,0,0,0,0,0,0,0,0,2,0,0,0,0,0,0,0,0,0,0,0,0,0,0,0,0,0,0,0,0,0,0,0,0,0,0,0,0,0,0,0,0,0,0,0,0,0,0…
TCGA-FD-A6TG_1_53676925_G_A	Conditional Pass	-		42.8571	TCGA-FD-A6TG_1_53676925_G_A	TCGA-FD-A6TG-01	1	53676925	G	A	5ss	+	Missense_Mutation	53676923	CTGGTGAGC	CTGGTAAGC	8.05	8.69	98	TCGA-FD-A6TG_1_53676925_G_A	high_expression	blca	TCGA-FD-A6TG-01A-11D-A32B-08	CPT2	1_53676925_G_A	42	3,7,6,9,4,3,0,0,0,0,11,11,0,15,3,0,0,5,7,9,4,6,0,5,0,0,0,13,4,5,4,2,5,5,0,0,6,0,0,4,13,0,8,0,7,4,4,8,0,4,12,4,3,0,4,0,12,4,0,11,0,4,3,3,0,10,0,7,0,2,3,8,0,9,4,0,0,7,4,0,4,5,0,9,0,5,5,0,10,9,0,12,0,6,6,7,2,0,0,0,7,11,0,0,2,7,12,5,6,7,6,10,9,7,6,3,7,0,5,3,2,0,6,0,3,5,0,3,7,0,12,6,0,0,0,0,0,11,11,3,0,4,6,0,0,0,7,6,3,0,5,6,14,0,3,2,7,10,5,3,4,3,6,3,0,0,0,0,0,0,7,11,0,0,0,0,0,0,6,2,6,4,0,11,6,6,0,0,6,…
TCGA-UY-A78P_1_45799170_C_G	Conditional Pass	Cancer Gene		50	TCGA-UY-A78P_1_45799170_C_G	TCGA-UY-A78P-01	1	45799170	C	G	3ss	-	Missense_Mutation	45799168	CTCATACCATCTATTCAGAGACG	CTCATACCATCTATTCACAGACG	-2.49	7.57	24	TCGA-UY-A78P_1_45799170_C_G	high_expression	blca	TCGA-UY-A78P-01A-12D-A364-08	MUTYH	1_45799170_C_G	12	0,0,0,0,0,0,0,0,0,0,0,0,0,0,0,0,0,0,0,0,0,0,0,0,0,0,0,0,0,0,0,0,0,0,0,0,0,0,0,0,0,0,0,0,0,0,0,0,0,0,0,0,0,0,0,0,0,0,0,0,0,0,0,0,0,0,0,0,0,0,0,0,0,0,0,0,0,0,0,0,0,0,0,0,0,0,0,0,0,0,0,0,0,0,0,0,0,0,0,0,0,0,0,0,0,0,0,0,0,0,0,0,0,0,0,0,0,0,0,0,0,0,0,0,0,0,0,0,0,0,0,0,0,0,0,0,0,0,0,0,0,0,0,0,0,0,0,0,0,0,0,0,0,0,0,0,0,0,0,0,0,0,0,0,0,0,0,0,0,0,0,0,0,0,0,0,0,0,0,0,0,0,0,0,0,0,0,0,0,0,0,0,0,0,0,0,0,0,0,0…
TCGA-BT-A2LB_X_1505571_G_T	Conditional Pass	-		9.375	TCGA-BT-A2LB_X_1505571_G_T	TCGA-BT-A2LB-01	X	1505571	G	T	5ss	-	Missense_Mutation	1505574	AGGGTGCGT	AGGGTGAGT	7.22	9.25	640	TCGA-BT-A2LB_X_1505571_G_T	high_expression	blca	TCGA-BT-A2LB-01A-11D-A18F-08	SLC25A6	X_1505571_G_T	60	0,0,7,8,0,0,0,0,3,0,0,4,0,0,0,0,0,0,0,0,0,0,0,0,0,0,0,9,0,0,0,2,0,0,0,0,0,0,0,0,0,0,0,4,0,0,0,0,0,4,0,4,2,0,0,0,0,0,3,0,3,3,0,0,0,0,3,0,17,2,0,2,2,0,0,0,0,0,11,0,3,3,0,2,0,2,0,7,6,0,0,0,0,4,0,0,2,0,0,0,6,0,0,0,0,0,0,0,0,0,0,2,4,0,0,0,8,3,0,0,3,0,3,0,0,0,0,0,23,0,12,0,0,0,3,0,0,0,4,5,0,10,0,0,7,0,2,2,0,0,5,24,0,0,0,3,0,0,0,0,0,0,0,0,0,0,0,3,0,7,0,0,3,0,0,0,0,0,0,0,2,0,0,0,0,2,2,0,5,0,3,0,0,0,2,0,0…
TCGA-D8-A27F_2_24494689_C_G	Conditional Pass	-		56.4815	TCGA-D8-A27F_2_24494689_C_G	TCGA-D8-A27F-01	2	24494689	C	G	5ss	-	Missense_Mutation	24494673	AACGTAAGG	AACGTAAGG	7.34	7.34	108	TCGA-D8-A27F_2_24494689_C_G	high_expression	brca	TCGA-D8-A27F-01A-11D-A16D-09	ITSN2	2_24494689_C_G	61	19,10,0,14,4,0,3,9,34,14,9,12,28,15,23,0,12,25,37,16,15,22,0,0,5,44,0,4,5,10,13,23,17,20,26,28,9,32,17,16,20,24,9,12,34,20,18,37,12,40,15,9,32,33,32,21,33,32,27,74,35,19,66,68,23,32,36,28,81,14,30,105,22,21,0,0,0,4,5,15,0,15,11,19,12,31,19,22,42,34,19,51,29,66,41,32,29,0,34,12,0,11,18,10,0,0,0,7,8,3,16,9,16,45,25,40,85,25,60,36,27,36,15,32,30,62,0,65,8,10,0,25,10,0,11,0,0,8,32,10,27,4,13,0,9,10,4…
TCGA-IG-A3QL_4_84457661_G_A	Conditional Pass	-		11.1111	TCGA-IG-A3QL_4_84457661_G_A	TCGA-IG-A3QL-01	4	84457661	G	A	5ss	+	5'UTR	84457659	GAGGTGAGT	GAGGTAAGT	10.03	11.08	54	TCGA-IG-A3QL_4_84457661_G_A	high_expression	esca	TCGA-IG-A3QL-01A-11D-A247-09	AGPAT9	4_84457661_G_A	6	0,0,0,0,0,0,0,0,0,0,0,0,0,0,0,0,0,0,0,0,0,0,0,0,0,0,0,0,0,0,0,0,0,0,0,0,0,0,0,0,0,0,0,0,0,0,0,0,0,0,0,0,0,0,0,0,0,0,0,0,0,0,0,0,0,0,0,0,0,0,0,0,0,0,0,0,0,0,0,0,0,0,0,0,0,0,0,0,0,0,0,0,0,0,0,0,0,0,0,0,0,0,0,0,0,0,0,0,0,0,0,0,0,0,0,0,0,0,0,0,0,0,0,0,0,0,0,0,0,0,0,0,0,0,0,0,0,0,0,0,0,0,0,0,0,0,0,0,0,0,0,0,0,0,0,0,0,0,0,0,0,0,0,0,0,0,0,0,0,0
TCGA-L5-A891_3_172365675_C_-	Conditional Pass	-		24.3902	TCGA-L5-A891_3_172365675_C_-	TCGA-L5-A891-01	3	172365675	C	-	5ss	-	Frame_Shift_Del	172365685	TTGGCAAGT	TTGGCAAGT	2.72	2.72	164	TCGA-L5-A891_3_172365675_C_-	high_expression	esca	TCGA-L5-A891-01A-11D-A36J-09	NCEH1	3_172365675_C_-	40	0,0,0,0,0,0,0,0,0,0,0,0,0,0,0,0,0,0,0,0,0,0,0,0,0,0,0,0,0,0,0,0,0,0,0,0,0,0,0,0,0,0,0,0,0,0,0,0,0,0,0,0,0,0,17,0,0,0,0,0,0,0,0,0,0,0,0,0,0,0,0,0,0,0,0,0,0,0,0,0,0,0,0,0,0,0,0,15,0,0,0,0,0,0,0,0,0,0,0,0,0,0,0,0,0,0,0,0,0,0,0,0,0,0,0,0,0,0,0,0,0,0,0,0,0,0,0,0,0,0,0,0,0,0,0,0,0,0,0,0,0,0,0,0,0,0,0,0,20,0,0,0,0,0,0,0,0,0,0,0,0,0,0,0,0,0,0,0,0,0
TCGA-CV-7406_19_42221507_G_A	Conditional Pass	-		5.12731	TCGA-CV-7406_19_42221507_G_A	TCGA-CV-7406-01	19	42221507	G	A	5ss	+	Silent	42221502	AGCCTCCCG	AGCCTCCCA	-24.94	-25.93	2867	TCGA-CV-7406_19_42221507_G_A	high_expression	hnsc	TCGA-CV-7406-01A-11D-2078-08	CEACAM5	19_42221507_G_A	147	0,0,0,0,0,0,0,0,0,0,0,0,0,0,0,0,0,0,0,0,0,0,0,1,0,0,0,0,0,0,0,0,2,0,0,0,0,0,0,0,1,0,0,0,0,0,0,0,0,0,0,0,0,0,0,0,0,0,0,0,0,0,0,0,1,3,0,2,0,0,0,0,0,0,0,0,0,0,0,0,0,0,0,0,0,0,0,0,0,0,0,0,1,0,0,0,0,0,0,0,0,0,0,0,0,0,0,0,0,0,0,0,0,0,0,0,0,0,0,0,1,0,0,0,0,0,0,0,0,0,0,0,0,0,0,0,0,0,0,0,0,0,0,0,0,0,0,0,0,0,0,0,0,0,0,0,0,0,0,0,0,0,0,0,0,0,0,1,0,0,0,0,0,0,0,0,0,0,0,0,0,0,0,0,0,0,1,0,0,0,0,0,0,0,0,0,0,0,0,0…
TCGA-CR-6471_1_33235677_C_G	Conditional Pass	-		25	TCGA-CR-6471_1_33235677_C_G	TCGA-CR-6471-01	1	33235677	C	G	5ss	+	Silent	33235673	ACCGTGTCT	ACCGTGTGT	-5.31	3.07	316	TCGA-CR-6471_1_33235677_C_G	high_expression	hnsc	TCGA-CR-6471-01A-11D-1870-08	KIAA1522	1_33235677_C_G	79	0,0,0,0,0,0,0,0,0,0,0,0,0,0,0,0,0,0,0,0,0,0,0,0,0,0,0,0,0,0,0,0,0,0,0,0,0,0,0,0,0,0,0,0,0,0,0,0,0,0,0,0,0,0,0,0,0,0,0,0,0,0,0,0,0,0,0,0,0,0,0,0,0,0,0,0,0,0,0,0,0,0,0,0,0,0,0,0,0,0,0,0,0,0,0,0,0,0,0,0,0,0,0,0,0,0,0,0,0,0,0,0,0,0,0,0,0,0,0,0,0,0,0,1,0,0,0,0,0,0,0,0,0,0,0,0,0,0,0,0,0,0,0,0,0,0,0,0,0,0,0,0,0,0,0,0,0,1,0,0,0,0,0,0,0,0,0,0,0,0,0,0,0,0,0,0,0,0,0,0,0,0,0,0,0,0,0,0,0,0,0,0,0,0,0,0,0,0,0,0…
TCGA-IQ-A6SG_14_50074659_G_T	Conditional Pass	-		9.89011	TCGA-IQ-A6SG_14_50074659_G_T	TCGA-IQ-A6SG-01	14	50074659	G	T	3ss	+	Missense_Mutation	50074673	CCTTCGCTTTTTGTCAGCAGCTC	CCTTCTCTTTTTGTCAGCAGCTC	5.62	6.87	91	TCGA-IQ-A6SG_14_50074659_G_T	high_expression	hnsc	TCGA-IQ-A6SG-01A-12D-A34J-08	LRR1	14_50074659_G_T	9	0,3,0,0,0,0,0,0,0,0,0,0,0,0,0,1,1,1,0,0,2,0,0,1,1,0,0,0,0,0,2,0,0,0,0,0,0,0,1,1,0,0,0,0,0,1,0,0,0,0,0,0,0,0,0,0,0,1,0,0,1,0,0,0,1,0,0,0,0,0,0,0,0,0,0,0,0,0,0,0,0,0,0,0,0,0,0,0,0,0,0,0,0,0,1,0,0,0,0,0,0,0,1,0,2,0,0,2,0,0,0,0,0,0,0,0,0,0,0,0,0,0,0,0,0,0,0,0,0,1,0,0,0,0,0,0,1,0,0,0,0,1,1,0,0,0,0,0,0,0,0,0,0,2,0,0,0,0,0,0,0,0,0,0,0,0,2,0,0,0,0,0,0,0,0,0,0,0,0,0,0,0,0,0,0,0,0,0,0,0,0,0,0,0,0,0,0,0,0,0…
TCGA-CQ-5331_6_52129419_G_T	Conditional Pass	-		28.0576	TCGA-CQ-5331_6_52129419_G_T	TCGA-CQ-5331-01	6	52129419	G	T	5ss	-	Silent	52129421	CAGGTCATG	CAGGTAATG	3.35	9.43	417	TCGA-CQ-5331_6_52129419_G_T	high_expression	hnsc	TCGA-CQ-5331-01A-02D-1870-08	MCM3	6_52129419_G_T	117	3,0,0,1,1,2,3,0,4,1,2,4,3,0,1,0,1,1,4,0,3,0,0,3,0,3,0,0,0,3,0,0,2,0,1,1,1,1,7,1,1,1,0,0,1,0,2,1,0,0,1,1,2,0,0,0,0,2,0,0,0,1,0,0,1,0,0,2,0,2,5,0,3,2,1,2,4,4,7,1,0,0,0,2,0,0,0,0,0,2,2,1,1,1,0,4,1,1,2,0,0,5,0,2,0,1,2,2,0,0,1,6,1,0,2,3,3,2,0,3,2,1,1,1,0,2,1,1,0,2,0,1,1,2,3,1,0,0,0,0,0,2,0,2,1,3,0,1,2,0,0,0,2,5,1,0,1,4,0,0,1,2,0,3,0,0,2,3,2,0,2,1,2,2,1,2,0,0,0,1,1,0,0,2,1,1,0,2,1,4,1,0,0,0,0,3,1,1,1,0…
TCGA-AL-3472_6_51712728_A_G	Conditional Pass	-		6.66667	TCGA-AL-3472_6_51712728_A_G	TCGA-AL-3472-01	6	51712728	A	G	5ss	-	Missense_Mutation	51712737	CTGGTAATT	CTGGTAATT	5.99	5.99	75	TCGA-AL-3472_6_51712728_A_G	high_expression	kirp	TCGA-AL-3472-01A-01D-1252-08	PKHD1	6_51712728_A_G	5	0,0,0,0,0,0,0,0,0,0,0,0,0,0,3,0,0,0,0,0,0,2,0,0,0,0,0,0,0,0,0,0,0,0,0,0,0,4,0,0,0,3,3,0,0,0,0,0,4,0,0,0,0,0,0,0,0,0,0,0,0,0,0,0,0,0,0,0,0,0,0,0,4,0,0,0,0,0,0,0,0,0,0,0,0,0,0,0,0,0,0,0,0,0,4,0,0,0,0,0,0,0,0,0,3,7,6,0,0,0,0,2,0,0,0,0,0,0,0,0,0,0,0,0,0,0,0,0,0,0,0,0,0,0,4,0,0,0,0,0,0,0,0,0,0,3,5,6,0,0,0,4,0,11,0,0,0,0,0,0,0,0,2,0,0,3,0,0,0,0,0,0,3,0,4,0,2,3,0,0,0,0,0,0,0,0,0,0,0,0,0,0,0,0,0,0,0,0,0,…
TCGA-A4-A5Y1_10_101370968_T_A	Conditional Pass	-		10.5528	TCGA-A4-A5Y1_10_101370968_T_A	TCGA-A4-A5Y1-01	10	101370968	T	A	3ss	-	Missense_Mutation	101370951	TGACCTATGAATTCCTGCAGGAG	TGTCCTATGAATTCCTGCAGGAG	7.23	7.95	199	TCGA-A4-A5Y1_10_101370968_T_A	high_expression	kirp	TCGA-A4-A5Y1-01A-11D-A28G-10	SLC25A28	10_101370968_T_A	21	0,0,0,3,0,0,0,0,0,0,0,0,0,0,0,0,0,0,0,0,0,2,0,0,0,0,0,3,0,0,0,0,0,0,0,0,0,4,0,0,0,0,0,0,0,0,0,0,0,0,0,0,2,0,0,0,0,0,0,0,0,0,0,2,0,0,0,0,0,0,0,0,0,0,0,0,0,0,0,0,0,0,0,0,0,0,0,0,0,0,0,0,0,0,0,0,0,0,0,3,0,0,0,0,0,0,0,0,0,0,0,0,0,0,0,0,0,0,0,0,0,0,0,0,0,0,0,0,0,0,0,0,0,0,0,0,0,0,0,0,0,0,0,0,0,0,0,0,0,0,0,0,0,0,0,0,0,0,5,0,0,0,0,0,0,0,0,0,0,0,0,0,0,0,0,0,0,0,0,0,0,0,0,0,0,0,0,0,0,0,0,0,0,0,0,0,0,0,0,0…
TCGA-HT-8564_12_49445202_C_T	Conditional Pass	Cancer Gene		13.1579	TCGA-HT-8564_12_49445202_C_T	TCGA-HT-8564-01	12	49445202	C	T	5ss	-	Missense_Mutation	49445212	CACCTGTCC	CACCTGTCC	-12.95	-12.95	38	TCGA-HT-8564_12_49445202_C_T	high_expression	lgg	TCGA-HT-8564-01A-11D-2395-08	KMT2D	12_49445202_C_T	5	1,0,0,0,0,0,0,0,17,0,0,0,1,0,1,0,0,0,0,2,0,0,0,0,0,0,0,0,0,0,0,0,0,0,0,0,0,0,0,0,0,1,0,0,0,0,0,0,0,0,0,0,0,3,1,0,0,0,0,0,2,0,0,0,0,0,0,0,0,0,0,0,0,0,0,0,0,0,0,0,0,0,2,0,0,0,0,0,0,0,0,0,0,0,0,0,0,1,0,0,0,0,0,0,3,1,0,0,0,0,0,0,0,0,0,0,0,0,0,0,0,0,0,0,0,0,0,0,0,0,0,0,0,0,0,1,0,0,0,0,0,1,0,0,0,0,0,0,0,0,0,0,0,0,0,0,0,0,0,0,1,0,0,0,0,0,0,0,0,0,0,0,0,0,0,0,0,0,1,0,0,0,0,0,0,0,0,0,0,0,0,0,0,0,0,0,0,0,0,…
TCGA-DU-7008_11_129739825_G_A	Conditional Pass	-		11.7647	TCGA-DU-7008_11_129739825_G_A	TCGA-DU-7008-01	11	129739825	G	A	3ss	-	Missense_Mutation	129739808	CCCTTCATCCACTCCAACAGGTA	CCTTTCATCCACTCCAACAGGTA	9.08	9.18	85	TCGA-DU-7008_11_129739825_G_A	high_expression	lgg	TCGA-DU-7008-01A-11D-2024-08	NFRKB	11_129739825_G_A	10	0,0,0,0,0,0,0,4,4,6,5,6,0,2,3,4,0,4,0,0,0,0,0,0,4,0,6,8,0,2,0,6,4,0,3,0,3,4,6,4,0,3,0,0,0,5,0,0,7,0,2,0,0,0,0,0,5,0,0,0,2,3,0,11,2,3,6,3,3,0,0,0,0,0,6,4,6,5,8,8,15,0,0,5,9,0,0,2,0,0,6,0,4,0,3,3,4,3,5,3,2,5,9,7,10,2,3,0,5,0,5,5,0,0,5,8,0,5,7,0,7,9,0,3,5,13,0,0,0,5,3,3,0,4,2,0,2,15,7,0,5,7,10,4,4,2,0,2,0,4,3,5,3,0,4,0,0,7,5,2,0,0,4,0,0,0,0,0,6,6,0,0,2,0,0,2,2,0,5,13,3,0,6,3,5,5,0,2,0,0,0,0,0,2,2,0,…
TCGA-49-4514_1_1309389_T_C	Conditional Pass	-		7.48848	TCGA-49-4514_1_1309389_T_C	TCGA-49-4514-01	1	1309389	T	C	5ss	-	Silent	1309394	CGCCTGAGA	CGCCTGAGG	-4.76	-4.2	1736	TCGA-49-4514_1_1309389_T_C	high_expression	luad	TCGA-49-4514-01A-21D-1855-08	AURKAIP1	1_1309389_T_C	130	0,0,0,0,0,0,0,0,0,0,0,0,0,0,0,0,0,0,0,0,0,0,0,0,0,0,0,0,0,0,0,0,0,0,0,0,0,0,0,0,0,0,0,0,3,0,0,0,0,0,0,0,0,0,0,0,0,0,0,0,0,0,0,0,0,0,0,0,0,0,0,0,0,0,0,0,0,0,0,0,0,0,0,0,0,0,0,0,0,0,0,0,0,0,0,0,0,0,0,0,0,0,0,0,0,0,0,0,0,0,0,0,0,0,0,0,0,0,0,0,0,0,0,0,0,0,0,0,0,0,0,0,0,0,0,0,0,0,0,0,0,0,0,0,0,0,0,0,0,0,0,0,0,0,0,0,0,0,0,0,0,0,0,0,0,0,0,0,0,0,0,0,0,0,0,0,0,2,0,0,0,0,0,0,0,0,0,0,0,0,0,0,0,0,0,0,0,0,0,0…
TCGA-MP-A4T4_9_140166575_A_G	Conditional Pass	-		8.69565	TCGA-MP-A4T4_9_140166575_A_G	TCGA-MP-A4T4-01	9	140166575	A	G	3ss	+	Missense_Mutation	140166576	TTGGCGACATCTTCCTCCACCTG	TTGGCGACATCTTCCTCCGCCTG	-2.34	-10.3	299	TCGA-MP-A4T4_9_140166575_A_G	high_expression	luad	TCGA-MP-A4T4-01A-11D-A25L-08	NELFB	9_140166575_A_G	26	0,0,0,0,0,0,0,0,0,0,0,0,0,0,0,0,0,0,0,0,0,0,0,0,0,0,0,0,0,0,0,0,0,0,0,0,0,0,0,0,0,0,0,0,0,0,0,0,0,0,0,0,0,0,0,0,0,0,0,0,0,0,0,0,0,0,0,0,0,0,0,0,0,0,0,0,0,0,0,0,0,0,0,0,0,0,0,0,0,0,0,0,0,0,0,0,0,0,0,0,0,0,0,0,0,0,0,0,0,0,0,0,0,0,0,0,0,0,0,0,0,0,0,0,0,0,0,0,0,0,0,0,0,0,0,0,0,0,0,0,0,0,0,0,0,0,0,0,0,0,0,0,0,0,0,0,0,0,0,0,0,0,0,0,0,0,0,0,0,0,0,0,0,0,0,0,0,0,0,0,0,0,0,0,0,0,0,0,0,0,0,0,0,0,0,0,0,0,0,0…
TCGA-34-5927_8_86193528_C_T	Conditional Pass	-		31.5789	TCGA-34-5927_8_86193528_C_T	TCGA-34-5927-01	8	86193528	C	T	5ss	+	Missense_Mutation	86193516	CTGGTGAGC	CTGGTGAGC	8.05	8.05	19	TCGA-34-5927_8_86193528_C_T	high_expression	lusc	TCGA-34-5927-01A-11D-1817-08	CA13	8_86193528_C_T	6	0,0,0,0,0,0,11,0,0,0,0,0,0,0,0,2,0,5,0,0,0,0,0,0,3,3,0,0,0,3,0,0,0,0,0,0,2,0,0,0,0,4,0,0,0,0,0,5,0,0,0,0,0,0,0,0,1,0,0,0,0,0,0,0,0,0,0,0,0,0,0,3,0,0,0,0,0,0,0,0,0,0,0,6,0,0,0,0,0,0,0,0,0,0,0,0,0,0,0,0,0,0,0,0,2,20,0,0,0,0,0,2,0,0,0,0,0,0,0,0,0,0,0,0,0,0,0,0,0,5,0,6,0,18,0,0,0,0,0,0,3,0,0,0,0,0,0,0,0,0,0,0,5,0,3,4,0,3,0,0,2,5,3,0,0,0,0,5,0,0,0,0,0,0,0,0,0,2,0,0,2,0,0,0,0,0,0,0,3,0,5,0,0,0,0,0,0,4,…
TCGA-22-5492_4_187542483_C_A	Conditional Pass	Cancer Gene		13.3333	TCGA-22-5492_4_187542483_C_A	TCGA-22-5492-01	4	187542483	C	A	3ss	-	Missense_Mutation	187542472	CGGTTCTAGTTCACTTGCAGGAT	CGGTTCTATTTCACTTGCAGGAT	4.89	10.57	90	TCGA-22-5492_4_187542483_C_A	high_expression	lusc	TCGA-22-5492-01A-01D-1632-08	FAT1	4_187542483_C_A	12	0,0,0,0,0,0,0,0,0,0,0,0,0,0,0,0,0,0,0,0,0,0,0,0,0,0,0,0,0,0,0,0,0,0,0,0,0,0,0,0,0,0,0,0,0,0,0,0,0,0,0,0,0,0,0,0,0,0,0,0,0,0,0,0,0,0,0,0,0,0,0,0,0,0,0,0,0,0,0,0,0,0,0,0,0,0,0,0,0,0,0,0,0,0,0,0,0,0,0,0,0,0,0,0,0,0,0,0,0,0,0,0,0,0,0,0,0,0,0,0,0,0,0,0,0,0,0,0,0,0,0,0,0,0,0,0,0,0,0,0,0,0,0,0,0,0,0,0,0,0,0,0,0,0,0,0,0,0,0,0,0,0,0,0,0,0,0,0,0,0,0,0,0,0,0,0,0,0,0,0,0,0,0,0,0,0,0,0,0,0,0,0,0,0,0,0,0,0,0,0…
TCGA-EJ-A65B_1_24019112_A_-	Conditional Pass	-		6.4175	TCGA-EJ-A65B_1_24019112_A_-	TCGA-EJ-A65B-01	1	24019112	A	-	3ss	+	Frame_Shift_Del	24019101	GCTCTTCCCTGTTGCAGCAGGAT	GCTCTTCCCTGTTGCAGCAGGAT	5.3	5.3	6903	TCGA-EJ-A65B_1_24019112_A_-	high_expression	prad	TCGA-EJ-A65B-01A-12D-A30E-08	RPL11	1_24019112_A_-	443	0,0,0,4,0,0,0,0,0,0,0,0,0,0,0,0,0,2,22,0,0,0,0,0,0,0,0,0,0,0,0,0,0,0,0,119,0,0,0,0,25,0,0,0,0,0,0,0,30,0,0,0,0,0,0,0,668,23,0,353,0,0,0,0,0,0,0,139,0,0,0,0,0,0,0,0,29,0,0,0,0,0,0,0,774,0,0,15,0,9,0,0,0,0,0,0,0,0,9,0,0,0,0,0,0,0,0,0,0,0,0,0,0,0,0,238,0,0,0,0,0,0,0,703,0,0,0,0,0,0,0,0,26,0,0,0,0,0,0,0,0,0,0,0,0,0,0,0,0,0,0,25,0,0,0,0,0,0,0,0,0,21,0,0,0,0,0,0,0,0,0,0,23,0,0,0,0,15,13,0,0,0,0,0,1006,…
TCGA-D3-A3C3_7_143657103_C_T	Conditional Pass	-		23.6842	TCGA-D3-A3C3_7_143657103_C_T	TCGA-D3-A3C3-06	7	143657103	C	T	5ss	+	Missense_Mutation	143657088	TGGGTGAGT	TGGGTGAGT	8.73	8.73	38	TCGA-D3-A3C3_7_143657103_C_T	high_expression	skcm	TCGA-D3-A3C3-06A-12D-A19A-08	OR2F1	7_143657103_C_T	9	0,0,0,0,0,0,0,0,0,0,0,0,0,0,0,0,0,0,0,0,0,0,0,0,0,0,0,0,0,0,0,0,0,0,0,0,0,0,0,0,0,0,0,0,0,0,0,0,0,0,0,0,0,0,0,0,0,0,0,0,0,0,0,0,0,0,0,0,0,0,0,0,0,0,0,0,0,0,0,0,0,0,0,0,0,0,0,0,0,0,0,0,0,0,0,0,0,0,0,0,0,0,0,0,0,0,0,0,0,0,0,0,0,0,0,0,0,0,0,0,0,0,0,0,0,0,0,0,0,0,0,0,0,0,0,0,0,0,0,0,0,0,0,0,0,0,0,0,0,0,0,0,0,0,0,0,0,0,0,0,0,0,0,0,0,0,0,0,0,0,0,0,0,0,0,0,0,0,0,0,0,0,0,0,0,0,0,0,0,0,0,0,0,0,0,0,0,0,0,0…
TCGA-IN-8663_10_50741012_C_G	Conditional Pass	-		23.0769	TCGA-IN-8663_10_50741012_C_G	TCGA-IN-8663-01	10	50741012	C	G	3ss	-	5'UTR	50741021	ATTTTTTTCCTTTTAGGTAGTCT	ATTTTTTTCCTTTTAGGTAGTCT	0.87	0.87	91	TCGA-IN-8663_10_50741012_C_G	high_expression	stad	TCGA-IN-8663-01A-11D-2394-08	ERCC6-PGBD3	10_50741012_C_G	21	0,0,9,0,7,0,0,5,1,0,0,8,0,8,2,0,3,2,4,0,0,0,7,17,2,10,0,7,4,0,0,0,2,0,4,0,6,0,8,13,0,0,0,4,18,0,10,5,10,0,8,6,5,0,14,0,3,6,13,7,8,7,5,0,16,10,0,0,0,14,0,0,0,0,0,0,0,15,0,15,13,0,5,0,0,0,3,0,3,0,0,0,19,16,0,9,0,0,7,3,0,4,11,4,7,4,2,0,0,0,0,0,0,5,0,0,8,0,7,0,0,13,0,2,16,0,0,0,0,5,2,23,4,2,0,0,0,0,7,2,6,0,0,0,1,0,0,0,3,0,0,11,5,0,4,4,8,0,9,0,3,0,5,6,3,2,10,4,8,2,5,6,4,2,2,18,6,17,8,6,5,0,0,8,5,4,7,5…
TCGA-PG-A917_15_67813848_A_G	Conditional Pass	-		5.60748	TCGA-PG-A917_15_67813848_A_G	TCGA-PG-A917-01	15	67813848	A	G	3ss	+	Missense_Mutation	67813831	AACTACCACGTCCTGCGCACCGG	AACTACCACGTCCTGCGCACCGG	-3.33	-3.33	107	TCGA-PG-A917_15_67813848_A_G	high_expression	ucec	TCGA-PG-A917-01A-31D-A37N-09	C15orf61	15_67813848_A_G	6	0,3,0,0,0,0,0,0,0,0,0,0,0,0,2,0,0,0,0,0,0,0,2,7,0,0,0,0,0,0,0,0,0,0,0,0,0,5,0,3,0,2,0,0,0,0,2,0,0,0,0,0,0,0,0,0,0,0,0,0,0,0,0,0,0,0,0,0,0,0,0,0,0,0,0,0,0,0,0,0,0,0,0,0,0,0,0,0,0,0,0,0,0,0,0,4,0,0,0,0,0,0,4,0,0,0,0,0,0,0,3,0,0,0,0,0,0,0,0,0,5,0,0,0,0,0,0,0,0,0,0,0,0,0,0,0,0,0,0,0,0,0,0,0,0,0,0,0,0,0,0,0,0,0,17,5,0,0,0,0,0,0,0,0,0,0,0,0,0,0,0,0,0,0,0,0,0,0,0,0,5,0,0,0,0,0,0,0,0,0,0,0,0,0,0,0,0,0,0,…
TCGA-BK-A0CC_6_25606322_G_A	Conditional Pass	-		25.8333	TCGA-BK-A0CC_6_25606322_G_A	TCGA-BK-A0CC-01	6	25606322	G	A	3ss	+	Missense_Mutation	25606306	AGTGCCTAAACTGCACCCAGGTC	AGTGCCTAAACTGCACCCAGGTC	3.71	3.71	120	TCGA-BK-A0CC_6_25606322_G_A	high_expression	ucec	TCGA-BK-A0CC-01A-21D-A272-09	LRRC16A	6_25606322_G_A	31	3,16,41,4,0,0,0,0,0,0,0,0,0,0,5,0,0,31,0,15,9,0,16,7,10,0,8,0,0,0,5,0,13,3,4,13,0,6,30,10,0,32,13,7,9,3,9,26,8,9,26,9,8,18,0,0,0,0,0,0,0,0,0,0,0,0,0,0,0,0,0,0,0,0,0,0,0,0,0,0,0,0,0,0,0,0,0,0,0,7,0,0,0,0,0,35,0,0,0,9,6,14,4,0,0,0,5,8,16,0,0,12,0,20,31,0,0,0,0,0,16,0,0,0,0,0,0,0,0,0,0,0,6,0,0,0,0,0,0,0,0,9,0,0,14,0,0,0,0,2,0,5,0,9,37,20,0,0,0,37,0,0,0,0,0,0,0,0,0,0,0,0,0,0,0,0,0,0,0,0,28,0,0,0,0,9,…
TCGA-CR-7364_19_2757733_CC_AA	No Support	-		5.73248	TCGA-CR-7364_19_2757733_CC_AA	TCGA-CR-7364-01	19	2757733	CC	AA	3ss	-	Missense_Mutation	2757730	CCCTTGGGAACTCCCGGCACCAG	CCCTTGGGAACTCCCTTCACCAG	-4.6	-4.18	157	TCGA-CR-7364_19_2757733_CC_AA	high_expression	hnsc	TCGA-CR-7364-01A-11D-2012-08	SGTA	19_2757733_C_A	9	0,0,0,0,0,0,0,0,0,0,0,0,0,0,0,0,0,0,0,0,0,0,0,0,0,0,0,0,0,0,0,0,0,0,0,0,0,0,0,0,0,0,0,0,0,0,0,0,0,0,0,0,0,0,0,0,0,0,0,0,0,0,0,0,0,0,0,0,0,0,0,0,0,0,0,0,0,0,0,0,0,0,0,0,0,0,0,0,0,0,0,0,0,0,0,0,0,0,0,0,0,0,0,0,0,0,0,0,0,0,0,0,0,0,0,0,0,0,0,0,0,0,0,0,0,0,0,0,0,0,0,0,0,0,0,0,0,0,0,0,0,0,0,0,0,0,0,0,0,0,0,0,0,0,0,0,0,0,0,0,0,0,0,0,0,0,0,0,0,0,0,0,0,0,0,0,0,0,0,0,0,0,0,0,0,0,0,0,0,0,1,0,0,0,0,0,0,0,0,0…
TCGA-K4-A6MB_1_92568029_G_C	No Support	-		100	TCGA-K4-A6MB_1_92568029_G_C	TCGA-K4-A6MB-01	1	92568029	G	C	3ss	+	Splice_Site	92568050	ATTATATATTCATCAAACAGAAA	ATTATATATTCATCAAACAGAAA	5.24	5.24	6	TCGA-K4-A6MB_1_92568029_G_C	high_expression	blca	TCGA-K4-A6MB-01A-11D-A31L-08	BTBD8	1_92568029_G_C	6	0,0,0,0,0,0,0,0,0,0,0,0,0,0,0,0,0,0,0,0,0,0,0,0,0,0,0,0,0,0,0,0,0,0,0,0,0,0,0,0,0,0,0,0,0,0,0,0,0,0,0,0,0,0,0,0,0,0,0,0,0,0,0,0,0,0,0,0,0,0,0,0,0,0,0,0,0,0,0,0,0,0,0,0,0,0,0,0,0,0,0,0,0,0,0,0,0,0,0,0,0,0,0,0,0,0,0,0,0,0,0,0,0,0,0,0,0,0,0,0,0,0,0,0,0,0,0,0,0,0,0,0,0,0,0,0,0,0,0,0,0,0,0,0,0,0,0,0,0,0,0,0,0,0,0,0,0,0,0,0,0,0,0,0,0,0,0,0,0,0,0,0,0,0,0,0,0,0,0,0,0,0,0,0,0,0,0,0,0,0,0,0,0,0,0,0,0,0,0,0…
TCGA-G2-A2EF_10_5955750_A_T	No Support	-		12.3188	TCGA-G2-A2EF_10_5955750_A_T	TCGA-G2-A2EF-01	10	5955750	A	T	3ss	+	Missense_Mutation	5955746	TCTATTGCCTATATCTTCAGGAG	TCTATTGCCTATATCTTCAGGAG	7.08	7.08	138	TCGA-G2-A2EF_10_5955750_A_T	high_expression	blca	TCGA-G2-A2EF-01A-12D-A18F-08	FBXO18	10_5955750_A_T	17	2,0,0,0,0,0,12,4,0,4,0,4,0,0,0,3,0,4,5,3,12,0,0,0,0,0,0,6,0,0,0,0,5,0,0,5,0,0,0,3,0,0,0,0,3,4,4,5,0,0,0,5,0,5,5,0,0,6,5,6,0,5,0,3,0,6,0,0,0,0,0,0,4,0,0,2,4,12,4,0,0,0,0,0,0,12,15,13,4,0,0,0,0,4,7,0,7,5,0,0,0,5,0,6,3,6,4,12,0,3,5,7,0,0,5,4,8,2,0,8,6,4,0,0,2,7,0,0,5,0,0,7,4,0,0,0,10,6,0,0,4,0,3,0,3,7,9,5,0,0,0,9,7,0,5,0,15,0,11,0,4,0,5,4,5,6,9,13,0,0,3,0,4,0,0,6,0,0,3,0,0,0,0,3,0,4,0,3,2,8,9,0,6,0,…
TCGA-CU-A3KJ_10_126301987_C_T	No Support	-		52	TCGA-CU-A3KJ_10_126301987_C_T	TCGA-CU-A3KJ-01	10	126301987	C	T	3ss	+	3'UTR	126301983	TGCCTCTCCTCCACCCCTGCCTC	TGCCTCTCCTCCACCCCTGCCTC	-7.43	-7.43	50	TCGA-CU-A3KJ_10_126301987_C_T	high_expression	blca	TCGA-CU-A3KJ-01A-11D-A21A-08	LHPP	10_126301987_C_T	26	0,0,0,0,0,0,0,0,0,0,0,0,0,0,0,0,0,0,0,0,0,0,0,34,0,0,0,0,0,0,0,0,0,0,0,0,0,0,0,0,0,0,15,0,0,0,0,0,0,0,0,0,0,0,0,0,0,0,0,0,0,0,0,0,0,0,0,0,0,2,0,0,0,0,0,0,0,0,20,0,0,0,0,0,0,0,0,0,0,0,0,0,0,0,0,0,0,0,0,0,0,0,0,0,0,0,0,0,0,0,0,0,0,0,0,0,0,102,0,0,0,0,0,0,0,0,0,0,0,0,0,0,0,0,0,0,0,0,0,18,0,0,0,0,0,0,0,0,0,0,0,0,0,0,0,0,0,0,0,0,0,0,25,0,0,0,0,0,0,0,0,0,0,0,0,0,0,0,0,0,1,0,9,0,0,0,0,0,0,0,0,0,92,0,0,0…
TCGA-D8-A1J9_9_36169443_G_C	No Support	-		100	TCGA-D8-A1J9_9_36169443_G_C	TCGA-D8-A1J9-01	9	36169443	G	C	3ss	+	5'UTR	36169438	CCATCAATCTGATCCCACAGGCC	CCATCAATCTGATCCCACAGGCC	9.69	9.69	7	TCGA-D8-A1J9_9_36169443_G_C	high_expression	brca	TCGA-D8-A1J9-01A-11D-A13L-09	CCIN	9_36169443_G_C	7	0,0,0,0,0,0,0,0,0,0,0,0,0,3,0,0,0,0,0,0,0,0,0,0,0,0,0,0,0,0,0,0,0,0,0,0,0,0,0,0,0,0,0,0,0,0,0,0,0,0,0,0,0,0,0,0,0,3,0,0,0,0,0,0,0,0,0,0,0,0,0,0,0,0,0,0,0,0,0,0,0,0,0,0,0,0,0,0,0,0,0,0,0,0,0,0,4,0,0,0,0,0,0,0,0,0,0,0,0,0,0,0,0,0,0,0,0,0,0,0,0,0,0,0,0,0,0,0,0,0,0,0,0,0,0,0,0,0,0,0,0,0,0,0,0,0,0,0,0,0,0,0,0,0,0,0,0,0,0,0,0,0,5,0,0,0,0,0,0,0,0,0,0,0,0,0,0,0,0,0,0,0,0,0,0,0,0,0,0,0,0,0,0,0,0,0,0,0,0,0…
TCGA-E9-A1RB_9_131397466_G_A	No Support	-		24.0458	TCGA-E9-A1RB_9_131397466_G_A	TCGA-E9-A1RB-01	9	131397466	G	A	3ss	-	Silent	131397455	GGAAGGTGCTACTCTGGCAGGGC	GGAAGGTGTTACTCTGGCAGGGC	0.78	2.26	1310	TCGA-E9-A1RB_9_131397466_G_A	high_expression	brca	TCGA-E9-A1RB-01A-11D-A17G-09	WDR34	9_131397466_G_A	315	24,22,0,10,12,10,23,6,10,27,17,40,22,48,0,47,13,12,80,48,21,0,54,37,25,0,3,21,23,77,26,5,10,14,11,13,23,39,20,62,63,58,19,25,8,8,13,8,22,9,24,20,8,22,17,30,74,23,12,19,28,12,11,6,0,10,31,36,18,20,10,8,17,0,24,41,0,0,0,0,5,12,26,24,5,11,18,7,9,7,30,16,4,15,11,0,0,0,11,17,21,11,0,20,0,0,0,8,35,6,0,21,25,0,9,10,5,0,0,12,0,6,0,12,29,33,32,9,21,0,20,7,22,14,0,61,0,16,13,0,3,13,0,9,0,0,7,10,15,0,14,10,…
TCGA-D8-A1XW_3_101370349_C_T	No Support	-		10.4167	TCGA-D8-A1XW_3_101370349_C_T	TCGA-D8-A1XW-01	3	101370349	C	T	3ss	-	Silent	101370359	CATATGACTAAATTCCACAGAGA	CATATGACTAAATTCCACAGAGA	4.5	4.5	48	TCGA-D8-A1XW_3_101370349_C_T	high_expression	brca	TCGA-D8-A1XW-01A-11D-A14K-09	ZBTB11	3_101370349_C_T	5	0,0,0,0,0,0,0,0,0,0,4,0,4,0,0,0,0,5,0,0,0,0,0,0,0,0,0,0,0,0,0,0,0,0,0,0,0,0,0,0,0,0,0,0,0,2,5,0,0,0,0,0,0,0,2,0,0,0,0,5,0,0,0,0,2,0,0,0,3,0,2,0,0,0,0,0,0,0,0,0,0,0,0,0,0,0,0,0,0,0,0,0,0,0,0,4,0,0,0,0,0,0,0,0,0,0,0,0,0,0,0,0,0,0,0,0,0,0,0,0,0,0,0,0,3,2,0,5,0,0,0,2,0,0,0,0,0,0,0,0,0,0,0,0,0,0,4,0,0,0,0,0,0,0,0,3,0,0,0,0,0,0,0,0,0,0,0,0,0,0,0,0,0,0,0,0,0,0,3,0,0,0,0,0,0,0,0,0,0,0,3,4,0,7,0,0,0,3,0,0…
TCGA-C5-A2M2_2_232323043_T_C	No Support	-		6.6769	TCGA-C5-A2M2_2_232323043_T_C	TCGA-C5-A2M2-01	2	232323043	T	C	3ss	-	Missense_Mutation	232323056	TAAAAATCTCCCTTACAAAGTCA	TAAAAATCTCCCTTACAAAGTCA	2.52	2.52	1303	TCGA-C5-A2M2_2_232323043_T_C	high_expression	cesc	TCGA-C5-A2M2-01A-21D-A18J-09	NCL	2_232323043_T_C	87	0,0,0,3,0,0,0,0,13,0,0,0,8,7,0,11,0,7,0,0,0,5,4,0,0,4,0,0,0,0,0,5,0,0,0,4,0,0,0,0,0,0,6,0,0,0,0,5,0,0,3,0,0,0,0,2,0,5,0,0,0,0,0,0,0,0,0,0,0,10,0,9,0,0,0,0,0,0,0,2,0,0,0,3,0,0,0,0,0,3,0,0,0,0,0,4,0,2,0,0,0,0,0,0,0,0,0,0,0,0,0,0,0,0,0,3,0,0,0,0,0,0,0,0,0,0,0,0,0,0,0,0,0,0,0,0,3,0,8,0,3,0,0,0,0,0,0,0,4,4,0,3,4,0,0,0,0,3,0,0,4,0,0,0,2,0,0,5,0,0,2,0,0,0,0,0,2,0,0,0,0,0,0,0,0,0,0,0,0,0,0,0,0,0,6,0,0,0,…
TCGA-AA-3511_10_114917829_-_T	No Support	Cancer Gene		8.33333	TCGA-AA-3511_10_114917829_-_T	TCGA-AA-3511-01	10	114917829	-	T	5ss	+	Splice_Site	114917847	CAGGTTAGA	CAGGTTAGA	5.94	5.94	72	TCGA-AA-3511_10_114917829_-_T	high_expression	coad	TCGA-AA-3511-01A-21D-1835-10	TCF7L2	10_114917829_-_T	6	0,0,0,0,0,0,0,0,0,0,0,0,0,0,0,0,0,0,0,0,0,0,0,0,0,0,0,0,0,0,0,0,0,0,0,0,0,0,0,0,0,0,0,0,11,0,0,0,0,0,0,0,0,0,0,0,0,0,0,0,0,0,0,0,0,0,0,0,0,0,0,0,0,0,3,0,0,0,0,0,0,0,0,0,0,5,0,0,0,0,0,0,0,0,0,0,0,0,2,0,0,0,0,0,0,0,0,0,0,0,0,0,0,0,0,0,0,0,0,0,0,0,0,0,0,0,0,0,0,0,0,0,0,0,0,0,0,0,0,0,0,0,0,0,0,0,0,0,0,0,0,0,0,0,0,0,2,0,0,0,12,0,0,0,0,0,0,0,0,0,0,0,0,0,0,0,0,0,0,0,0,0,0,0,0,2,0,0,0,0,0,0,0,0,0,0,0,0,0…
TCGA-FF-8043_16_11650529_G_A	No Support	-		42.3729	TCGA-FF-8043_16_11650529_G_A	TCGA-FF-8043-01	16	11650529	G	A	5ss	-	Missense_Mutation	11650521	ATCCTATGA	ATCCTATGA	-6.73	-6.73	59	TCGA-FF-8043_16_11650529_G_A	high_expression	dlbc	TCGA-FF-8043-01A-11D-2210-10	LITAF	16_11650529_G_A	25	0,0,0,0,0,0,0,0,0,0,0,0,0,0,0,0,0,0,0,0,0,0,0,0,0,0,0,0,0,0,0,0,0,0,0,0
TCGA-IG-A97I_17_62796231_T_C	No Support	-		6.45161	TCGA-IG-A97I_17_62796231_T_C	TCGA-IG-A97I-01	17	62796231	T	C	5ss	-	RNA	62796217	GAGGTGCTG	GAGGTGCTG	2.64	2.64	124	TCGA-IG-A97I_17_62796231_T_C	high_expression	esca	TCGA-IG-A97I-01A-11D-A387-09	PLEKHM1P	17_62796231_T_C	8	0,0,0,0,0,0,0,0,0,0,0,7,0,3,0,0,0,7,8,0,0,0,0,0,5,0,0,0,0,0,2,0,2,0,0,3,0,3,0,10,0,3,2,5,8,7,0,0,0,0,6,0,0,4,0,0,0,2,2,0,8,0,0,0,10,0,0,0,0,0,0,4,2,0,6,0,4,0,3,0,0,5,0,4,5,0,8,10,0,0,0,7,0,0,0,0,10,5,5,4,0,0,3,0,15,2,0,0,9,0,0,0,4,0,0,0,3,4,0,0,2,0,0,5,5,0,7,0,0,0,0,3,0,0,0,0,0,0,0,5,0,8,0,0,0,0,0,5,0,8,13,5,7,0,2,0,0,0,2,2,0,5,0,2,0,4,4,9,0,0
TCGA-MT-A51W_19_41937220_G_T	No Support	-		81.8182	TCGA-MT-A51W_19_41937220_G_T	TCGA-MT-A51W-01	19	41937220	G	T	5ss	-	3'Flank	41937222	TTACTCTGT	TTACTATGT	-17.28	-5.42	11	TCGA-MT-A51W_19_41937220_G_T	high_expression	hnsc	TCGA-MT-A51W-01A-21D-A25Y-08	ATP5SL	19_41937220_G_T	9	3,4,1,3,1,2,1,4,2,5,1,0,0,3,3,3,0,0,1,0,1,13,0,12,2,10,11,7,0,2,8,1,3,0,7,2,1,1,5,1,0,0,15,0,1,3,0,1,9,0,8,1,0,1,0,0,0,1,1,1,2,8,0,1,2,4,0,0,6,1,1,3,1,1,3,0,2,2,0,0,1,2,1,1,1,0,0,1,0,1,1,0,0,8,4,2,0,2,0,1,0,15,0,0,3,0,0,0,1,0,6,1,4,0,1,0,2,0,1,0,0,0,0,4,0,7,1,2,2,0,0,4,2,0,2,0,1,0,1,0,1,5,1,2,0,0,1,0,1,1,0,0,0,7,0,0,2,1,0,3,2,8,1,1,0,0,1,1,2,0,1,0,0,3,1,0,1,2,1,3,1,4,0,0,2,4,0,1,2,2,2,0,4,2,2,1,4…
TCGA-CV-7406_3_51411927_G_A	No Support	-		30.4348	TCGA-CV-7406_3_51411927_G_A	TCGA-CV-7406-01	3	51411927	G	A	3ss	+	Missense_Mutation	51411917	AGGCTCTCCCTCTCTGCCAGATA	AGGCTCTCCCTCTCTGCCAGATA	7.24	7.24	23	TCGA-CV-7406_3_51411927_G_A	high_expression	hnsc	TCGA-CV-7406-01A-11D-2078-08	DOCK3	3_51411927_G_A	7	0,0,0,0,0,1,0,0,0,0,0,0,0,0,0,0,0,0,0,0,0,0,0,0,0,1,0,0,0,0,0,0,1,1,1,0,0,1,1,0,0,0,0,0,0,0,0,0,0,0,0,0,0,0,0,2,0,0,0,0,0,6,0,2,1,1,0,7,0,0,0,2,0,0,0,0,0,0,0,0,0,0,0,0,1,0,0,0,0,1,1,0,0,0,0,0,0,0,1,3,1,0,0,0,0,0,0,0,0,0,0,0,0,1,0,0,0,0,0,0,0,3,0,0,0,0,0,0,0,1,0,0,0,0,0,0,0,1,0,1,0,0,0,1,0,0,0,0,0,9,0,0,0,0,0,0,0,0,0,0,0,0,0,0,2,0,2,1,0,0,0,0,0,0,0,0,0,0,0,1,0,0,0,0,0,0,0,2,1,0,0,0,1,0,0,0,0,0,0,1…
TCGA-CR-7376_X_1460639_G_A	No Support	-		19.4444	TCGA-CR-7376_X_1460639_G_A	TCGA-CR-7376-01	X	1460639	G	A	3ss	+	5'UTR	1460623	TCTCGTTTCTCCTGCAGCAGGCA	TCTCGTTTCTCCTGCAGCAGGCA	4.27	4.27	72	TCGA-CR-7376_X_1460639_G_A	high_expression	hnsc	TCGA-CR-7376-01A-11D-2129-08	IL3RA	X_1460639_G_A	14	1,0,2,0,2,3,1,1,3,2,0,2,0,1,6,0,0,3,4,0,0,0,0,2,0,0,5,0,0,3,0,2,1,0,1,0,2,3,0,7,1,2,0,3,1,3,0,1,0,1,0,0,3,0,0,4,4,0,1,2,4,2,0,1,3,2,6,0,0,1,3,5,3,2,3,1,1,1,1,0,0,4,3,0,2,0,1,2,1,0,0,4,0,5,3,2,1,0,9,4,1,0,5,1,0,4,0,0,1,6,0,0,1,0,0,4,0,2,0,0,0,0,0,0,1,4,1,1,2,3,0,1,2,1,3,0,5,1,0,3,1,1,1,0,2,0,0,0,0,3,0,0,2,4,0,0,0,0,0,2,1,3,0,4,0,2,3,0,0,9,1,7,0,12,3,5,3,4,0,4,1,4,3,4,0,1,1,0,2,0,0,3,3,2,11,0,2,0,0…
TCGA-UF-A7JO_3_126751384_-_CCT	No Support	-		7.91367	TCGA-UF-A7JO_3_126751384_-_CCT	TCGA-UF-A7JO-01	3	126751384	-	CCT	3ss	+	In_Frame_Ins	126751384	CAAGCTGGGCAAGGACTCACCCT	GCTGGGCAAGGACTCACCCTCCT	-19.89	-25.17	139	TCGA-UF-A7JO_3_126751384_-_CCT	high_expression	hnsc	TCGA-UF-A7JO-01A-11D-A34J-08	PLXNA1	3_126751384_-_CCT	11	0,0,0,0,0,0,0,0,0,0,0,0,0,0,0,0,0,0,0,0,0,0,0,0,0,0,0,0,0,0,0,0,0,0,0,0,0,0,0,0,0,0,0,0,0,0,0,0,0,0,0,0,0,0,0,0,0,0,0,0,0,0,0,0,1,0,0,0,0,0,0,0,0,0,0,0,0,0,0,0,0,0,0,0,0,0,0,0,0,0,0,0,0,0,0,0,0,0,0,0,0,0,0,0,0,0,0,0,0,0,0,0,0,0,0,0,0,0,0,0,0,0,0,0,0,0,0,0,0,0,0,0,0,0,0,0,0,0,0,0,0,0,0,0,0,0,0,0,0,0,0,0,0,0,0,0,0,0,0,0,0,0,0,0,0,0,0,0,0,0,0,0,0,0,0,0,0,0,0,0,0,0,0,0,0,0,0,0,0,0,0,0,0,0,0,0,0,0,0,0…
TCGA-CN-6012_8_145740836_C_T	No Support	Cancer Gene		9.89583	TCGA-CN-6012_8_145740836_C_T	TCGA-CN-6012-01	8	145740836	C	T	3ss	-	Missense_Mutation	145740838	CTCCTGCCTGCCCCAGCAAGTGA	CTCCTGCCTGCCCCAGCAAGTAA	-3.61	-4.42	192	TCGA-CN-6012_8_145740836_C_T	high_expression	hnsc	TCGA-CN-6012-01A-11D-1683-08	RECQL4	8_145740836_C_T	19	4,2,3,5,3,18,13,3,0,23,0,1,1,7,11,9,0,7,24,2,3,0,8,5,7,0,3,0,2,4,9,3,2,2,3,22,6,13,26,12,3,6,2,0,4,4,9,4,12,2,3,4,0,2,5,10,3,2,1,1,0,4,0,3,1,8,5,7,2,6,6,2,1,3,2,6,3,8,3,7,3,3,0,4,3,0,5,0,2,2,0,3,0,19,11,8,5,14,10,4,4,7,6,0,8,3,7,10,5,12,5,4,1,4,3,10,11,4,9,6,6,2,3,0,2,3,5,5,6,6,3,0,3,1,5,1,0,4,1,13,0,6,2,6,0,5,3,1,2,4,7,6,5,3,4,5,11,16,6,2,7,8,9,22,4,2,4,14,5,4,7,4,0,6,5,13,2,0,4,4,1,4,7,12,2,18,…
TCGA-D6-6825_7_38289168_G_T	No Support	-		56	TCGA-D6-6825_7_38289168_G_T	TCGA-D6-6825-01	7	38289168	G	T	3ss	-	Missense_Mutation	38289174	TATTTCATTTCTCCCCATAGATA	TATTTCATTTCTCCCCATAGATA	11	11	25	TCGA-D6-6825_7_38289168_G_T	high_expression	hnsc	TCGA-D6-6825-01A-21D-1912-08	TRGC2	7_38289168_G_T	14	0,0,1,1,2,4,0,1,10,13,2,17,4,10,17,1,1,0,3,0,3,0,0,6,3,1,0,0,2,2,0,2,3,6,1,1,7,7,0,5,0,0,1,1,0,0,0,0,12,0,0,6,0,0,0,5,0,0,2,15,18,0,0,2,3,3,1,5,1,0,1,7,4,10,3,4,3,4,10,0,11,2,3,6,2,2,0,5,0,13,2,4,0,2,0,43,0,0,0,1,1,4,4,0,3,0,3,15,1,6,3,5,0,0,1,0,2,6,5,4,11,4,0,9,14,1,6,6,1,7,0,8,3,4,18,1,0,10,0,2,0,0,0,2,8,0,16,0,0,0,4,1,0,3,0,0,0,0,0,5,0,26,10,8,30,13,3,0,0,9,0,31,3,28,12,7,39,3,1,1,0,2,0,9,5,1,…
TCGA-B8-A54G_9_136522231_C_G	No Support	-		63.6364	TCGA-B8-A54G_9_136522231_C_G	TCGA-B8-A54G-01	9	136522231	C	G	3ss	+	Silent	136522215	AACAACGAGGATGTCTGCACCTG	AACAACGAGGATGTCTGCACCTG	-10.11	-10.11	11	TCGA-B8-A54G_9_136522231_C_G	high_expression	kirc	TCGA-B8-A54G-01A-11D-A25V-10	DBH	9_136522231_C_G	7	0,0,0,0,0,0,0,0,0,0,0,0,0,0,0,0,0,0,0,0,0,0,0,0,0,3,0,0,0,0,0,0,0,0,0,0,0,0,3,0,0,0,0,0,0,0,0,0,0,0,0,0,0,0,0,0,0,5,0,0,6,0,0,0,3,0,0,0,0,0,0,4,0,0,2,0,3,4,0,0,2,0,0,0,0,0,0,0,0,0,0,0,0,0,0,0,0,0,0,0,0,0,0,0,0,0,0,0,0,0,0,0,0,0,0,0,0,0,0,0,0,0,0,0,0,0,0,0,0,0,0,0,0,0,0,0,0,0,0,0,0,0,0,0,0,0,10,0,0,0,0,0,0,0,0,0,0,0,0,0,0,0,0,0,0,0,0,0,0,0,0,0,0,0,0,0,2,0,0,0,0,0,0,0,0,0,0,0,5,0,0,0,0,0,0,0,0,0,0,…
TCGA-CJ-4899_17_74721938_C_T	No Support	-		5.12821	TCGA-CJ-4899_17_74721938_C_T	TCGA-CJ-4899-01	17	74721938	C	T	3ss	-	Splice_Site	74721958	TTTTTTTTTTAACTGGACAGGTC	TTTTTTTTTTAACTGGACAGGTC	8.88	8.88	117	TCGA-CJ-4899_17_74721938_C_T	high_expression	kirc	TCGA-CJ-4899-01A-01D-1462-08	JMJD6	17_74721938_C_T	6	0,0,0,0,0,0,0,0,0,0,0,0,0,0,0,0,0,0,0,0,0,0,0,0,0,0,0,0,0,0,0,0,0,0,0,0,0,0,0,0,0,0,0,0,0,0,0,0,0,0,0,0,0,0,0,0,0,0,0,0,0,0,0,0,0,0,0,0,0,0,0,0,0,0,0,0,0,0,0,0,0,0,0,0,0,0,0,0,0,0,0,0,0,0,0,0,0,0,0,0,0,0,0,0,0,0,0,0,0,0,0,0,0,0,0,0,0,0,0,0,0,0,0,0,0,0,0,0,0,0,0,0,0,0,0,0,0,0,0,0,0,0,0,0,0,0,0,0,0,0,0,0,0,0,0,0,0,0,0,0,0,0,0,0,0,0,0,0,0,0,0,0,0,0,0,0,0,0,0,0,0,0,0,0,0,0,0,0,0,0,0,0,0,0,0,0,0,0,0,0…
TCGA-BP-4994_11_1491713_C_A	No Support	-		8.05369	TCGA-BP-4994_11_1491713_C_A	TCGA-BP-4994-01	11	1491713	C	A	3ss	-	Nonsense_Mutation	1491715	CGGTGGCCTTCCCCAGGCAGAGA	CGGTGGCCTTCCCCAGGCAGATA	2.77	4.56	298	TCGA-BP-4994_11_1491713_C_A	high_expression	kirc	TCGA-BP-4994-01A-01D-1462-08	MOB2	11_1491713_C_A	24	18,13,10,10,6,0,0,9,10,9,9,3,13,9,16,12,16,17,10,11,14,19,9,11,17,12,26,12,10,10,12,16,15,10,22,12,17,17,14,17,0,11,10,0,29,19,27,5,16,0,0,8,15,19,17,13,14,9,15,8,13,10,14,15,7,0,13,14,24,18,5,15,15,16,12,10,0,14,24,10,5,12,3,4,18,15,7,9,14,10,11,16,10,17,14,26,23,23,17,15,9,12,9,16,17,9,16,5,9,21,9,11,0,12,11,8,0,8,16,0,11,14,17,11,11,19,14,12,8,10,11,12,0,12,22,0,7,20,16,0,16,9,8,5,13,12,9,2,15…
TCGA-PJ-A5Z8_22_50716444_T_C	No Support	-		7.58808	TCGA-PJ-A5Z8_22_50716444_T_C	TCGA-PJ-A5Z8-01	22	50716444	T	C	3ss	-	Splice_Site	50716431	CCCCACAGGGCACACTGCAGCAG	CCCCACGGGGCACACTGCAGCAG	-4.28	-0.54	738	TCGA-PJ-A5Z8_22_50716444_T_C	high_expression	kirp	TCGA-PJ-A5Z8-01A-11D-A28G-10	PLXNB2	22_50716444_T_C	56	0,0,0,0,0,0,0,0,0,0,0,0,0,0,0,0,0,0,0,0,0,0,0,0,0,0,0,0,0,0,0,0,0,0,0,0,0,0,0,0,0,0,0,0,0,0,0,0,0,0,0,0,0,0,0,0,0,0,0,0,0,0,0,0,0,0,0,0,0,0,0,0,0,0,0,0,0,0,0,0,0,0,0,0,0,0,0,0,0,0,3,0,0,0,0,0,0,0,0,0,0,0,0,0,0,0,0,0,0,0,0,0,0,0,0,0,0,0,0,0,0,0,0,0,0,0,0,0,0,0,0,0,0,0,0,0,0,0,0,0,0,0,0,0,0,0,0,0,0,0,0,0,0,0,0,0,0,0,0,0,0,0,0,0,0,0,0,0,0,0,0,0,0,0,0,0,0,0,0,0,0,0,0,0,0,0,0,0,0,0,0,0,0,0,0,0,0,0,0,0…
TCGA-B3-3926_3_129284750_C_A	No Support	-		15.6863	TCGA-B3-3926_3_129284750_C_A	TCGA-B3-3926-01	3	129284750	C	A	5ss	-	Missense_Mutation	129284740	GCGGTGCGC	GCGGTGCGC	6.63	6.63	51	TCGA-B3-3926_3_129284750_C_A	high_expression	kirp	TCGA-B3-3926-01A-01D-1252-08	PLXND1	3_129284750_C_A	8	0,0,0,0,0,0,0,2,0,0,0,3,0,0,0,0,4,0,0,0,0,3,0,0,0,9,0,5,0,0,0,0,0,0,0,0,0,0,0,0,0,0,0,0,0,0,4,0,0,0,0,0,0,0,0,0,2,0,2,0,0,0,0,0,0,0,0,0,0,0,0,0,0,0,9,0,0,0,0,0,2,0,0,3,2,0,0,0,0,4,0,8,0,0,0,0,0,3,0,0,0,0,0,0,0,0,4,0,0,0,4,2,4,0,0,0,0,0,0,0,0,0,0,0,0,0,0,0,0,0,0,0,5,0,5,0,5,5,0,0,0,0,0,0,2,0,4,3,0,0,6,0,0,0,0,0,0,0,0,0,0,0,5,0,0,7,0,0,0,0,0,0,0,0,13,0,0,4,2,0,0,0,0,0,0,0,6,0,0,0,0,0,0,0,0,0,0,0,0,…
TCGA-G3-A25S_22_42538036_C_A	No Support	-		11.9691	TCGA-G3-A25S_22_42538036_C_A	TCGA-G3-A25S-01	22	42538036	C	A	5ss	+	3'Flank	42538018	GCGCTGGGA	GCGCTGGGA	-5.18	-5.18	259	TCGA-G3-A25S_22_42538036_C_A	high_expression	lihc	TCGA-G3-A25S-01A-11D-A16V-10	NDUFA6-AS1	22_42538036_C_A	31	0,0,0,0,0,7,0,0,0,4,0,0,0,0,14,7,0,11,7,27,4,5,0,9,0,0,0,4,3,11,17,13,0,0,20,13,11,5,0,4,0,10,32,0,12,4,0,0,0,0,0,0,0,0,0,0,0,0,0,0,0,0,0,0,12,0,0,0,0,45,4,0,0,0,0,0,0,0,0,0,0,0,0,0,0,0,44,8,0,0,2,15,0,19,0,0,14,0,0,0,0,0,13,0,0,0,0,0,0,0,2,0,34,0,0,0,0,0,11,0,0,0,0,0,4,4,0,9,2,8,16,0,8,0,0,0,11,0,0,0,0,6,0,0,0,0,0,19,0,0,0,0,18,0,7,2,0,0,0,11,0,37,0,0,6,0,0,9,9,0,0,8,4,11,0,0,0,0,0,0,0,0,5,11,0,…
TCGA-FV-A496_2_234628158_A_G	No Support	-		5.64263	TCGA-FV-A496_2_234628158_A_G	TCGA-FV-A496-01	2	234628158	A	G	5ss	+	Missense_Mutation	234628166	AGTCTTGCC	AGTCTTGCC	-33.65	-33.65	1276	TCGA-FV-A496_2_234628158_A_G	high_expression	lihc	TCGA-FV-A496-01A-11D-A25V-10	UGT1A4	2_234628158_A_G	72	0,0,0,0,0,0,0,0,0,0,0,0,0,0,0,0,0,0,0,0,0,0,0,0,0,22,0,0,0,69,0,0,0,29,0,0,0,0,0,0,0,0,0,0,0,0,0,0,0,0,0,0,0,0,0,0,0,0,0,0,0,0,0,0,0,0,0,0,25,17,0,0,0,0,0,0,0,0,0,0,0,0,0,0,0,0,0,31,0,0,0,62,0,0,27,0,0,0,0,0,0,0,0,0,0,0,0,0,0,0,0,0,0,0,0,0,0,0,0,0,0,0,0,0,0,0,0,0,0,0,0,0,0,0,0,0,0,0,0,0,0,0,0,0,0,0,0,43,0,0,0,0,0,0,0,0,0,0,0,0,0,0,0,0,0,0,0,0,0,0,0,0,0,0,0,0,0,0,0,0,0,0,0,0,0,0,0,0,0,0,0,0,0,0,0,…
TCGA-L9-A8F4_X_76944412_G_C	No Support	Cancer Gene		51.8519	TCGA-L9-A8F4_X_76944412_G_C	TCGA-L9-A8F4-01	X	76944412	G	C	3ss	-	Missense_Mutation	76944418	CCACTCCTTTCTCCTAGAAGATG	CCACTCCTTTCTCCTAGAAGATG	4.17	4.17	27	TCGA-L9-A8F4_X_76944412_G_C	high_expression	luad	TCGA-L9-A8F4-01A-11D-A397-08	ATRX	X_76944412_G_C	14	6,0,0,0,0,0,0,4,5,0,0,9,5,0,2,0,3,0,6,5,6,0,0,0,0,0,0,0,0,4,4,0,0,0,2,0,0,0,0,0,0,24,17,0,6,0,0,0,0,0,0,0,6,0,0,4,5,2,2,4,7,0,7,12,0,0,0,6,0,0,0,0,0,0,0,0,2,0,0,0,0,0,0,0,4,4,0,0,0,0,0,0,0,10,0,0,0,0,0,0,0,0,0,0,0,7,0,7,0,0,3,0,8,6,6,6,0,0,0,2,0,6,5,0,17,0,0,0,4,0,0,4,18,0,12,0,0,0,20,0,0,0,3,0,0,0,0,4,0,0,12,6,0,4,4,0,3,0,0,7,4,0,0,14,0,0,6,0,2,5,0,7,0,3,2,15,12,12,0,5,5,0,3,4,0,0,0,0,0,0,0,5,4,…
TCGA-99-8025_6_75851876_A_G	No Support	-		89.0909	TCGA-99-8025_6_75851876_A_G	TCGA-99-8025-01	6	75851876	A	G	3ss	-	Missense_Mutation	75851874	TCTGTTACTGTTATAGGTAGAGG	TCTGTTACTGTTATAGGCAGAGG	-1.62	-0.27	55	TCGA-99-8025_6_75851876_A_G	high_expression	luad	TCGA-99-8025-01A-11D-2238-08	COL12A1	6_75851876_A_G	49	0,0,0,0,0,0,0,0,33,0,0,42,71,0,0,0,0,0,0,78,31,0,0,0,7,0,0,0,0,0,0,0,0,0,0,6,0,0,0,0,0,0,1020,0,0,0,19,0,0,0,0,0,0,0,0,0,0,0,0,0,0,62,69,302,91,0,0,0,0,0,26,0,0,5,0,0,18,0,0,0,0,0,0,0,0,0,0,0,0,0,0,0,0,0,0,10,0,0,0,0,0,0,0,6,0,0,0,0,0,0,48,0,18,0,49,0,0,0,0,0,0,0,416,0,0,0,0,0,0,0,0,0,0,0,23,26,0,144,239,0,0,0,0,25,0,0,0,20,0,0,0,0,22,0,0,0,0,0,0,0,0,0,0,0,26,0,0,33,0,0,0,0,0,0,1,0,0,56,25,87,40,…
TCGA-J2-A4AD_11_47236630_C_G	No Support	Cancer Gene		22.7273	TCGA-J2-A4AD_11_47236630_C_G	TCGA-J2-A4AD-01	11	47236630	C	G	3ss	+	5'UTR	47236621	CCCGCCTTGTTTCTCCCCAGAGG	CCCGCCTTGTTTCTCCCCAGAGG	11.05	11.05	22	TCGA-J2-A4AD_11_47236630_C_G	high_expression	luad	TCGA-J2-A4AD-01A-11D-A24D-08	DDB2	11_47236630_C_G	5	5,0,0,3,0,0,0,0,0,0,4,5,0,0,0,0,0,5,4,3,0,0,0,2,4,0,0,0,0,10,2,0,0,0,2,0,0,3,4,2,6,0,0,0,10,0,4,0,0,2,0,0,3,0,0,0,0,0,3,5,0,0,0,0,0,0,2,0,0,0,0,0,2,0,0,3,0,0,0,0,2,0,0,0,5,0,0,0,0,0,2,0,0,0,0,0,0,0,0,0,4,2,0,0,0,3,0,0,0,2,0,0,0,0,0,0,0,0,0,0,0,0,0,4,3,0,0,2,2,0,0,2,0,0,2,0,0,2,0,0,0,0,0,0,0,0,2,0,0,5,3,0,0,0,0,0,0,0,4,0,0,0,0,6,0,0,5,13,0,0,0,0,2,0,0,6,0,0,0,0,4,0,0,0,0,0,4,0,0,0,0,2,0,0,0,0,0,0,…
TCGA-67-6215_5_96253179_T_G	No Support	-		13.9241	TCGA-67-6215_5_96253179_T_G	TCGA-67-6215-01	5	96253179	T	G	3ss	+	Missense_Mutation	96253163	TTTTTTCTTCAATATTTTACAGG	TTTTTTCTTCAATATTTTACAGG	-0.25	-0.25	79	TCGA-67-6215_5_96253179_T_G	high_expression	luad	TCGA-67-6215-01A-11D-1753-08	ERAP2	5_96253179_T_G	11	0,0,0,0,0,0,0,0,0,0,0,0,0,0,0,0,0,0,0,0,0,0,0,0,0,0,0,0,0,0,0,0,0,0,0,0,0,0,0,0,0,0,0,0,0,0,0,0,0,0,0,0,0,0,0,0,0,0,0,0,0,0,0,0,0,0,0,0,0,0,0,0,0,0,0,0,0,0,0,0,0,0,0,0,0,0,0,0,0,0,0,0,0,0,0,0,0,0,0,0,0,0,0,0,0,0,0,0,0,0,0,0,0,0,0,0,0,2,0,0,0,0,0,0,0,0,0,0,0,0,0,0,0,0,0,0,0,0,0,0,0,0,0,0,0,0,0,0,0,0,0,0,0,0,0,0,0,0,0,0,0,0,16,0,0,0,0,0,0,0,0,0,0,0,0,0,0,0,0,0,0,0,0,0,0,0,0,0,0,0,0,0,0,0,0,0,0,0,0,…
TCGA-55-8512_12_11546821_C_T	No Support	-		18.3908	TCGA-55-8512_12_11546821_C_T	TCGA-55-8512-01	12	11546821	C	T	5ss	-	Missense_Mutation	11546818	GAGGCAACC	AAGGCAACC	0.8	1.49	87	TCGA-55-8512_12_11546821_C_T	high_expression	luad	TCGA-55-8512-01A-11D-2393-08	PRB2	12_11546821_C_T	16	0,0,0,0,0,0,0,0,0,0,0,0,0,0,0,0,0,0,0,0,0,0,0,0,0,0,0,0,0,0,0,0,0,0,0,0,0,0,0,0,0,0,0,0,0,0,0,0,0,0,0,0,0,0,0,0,0,0,0,0,0,0,0,0,0,0,0,0,0,0,0,0,0,0,0,0,0,0,0,0,0,0,0,0,0,0,0,0,0,0,0,0,0,0,0,0,0,0,0,0,0,0,0,0,0,0,0,0,0,0,0,0,0,0,0,0,0,0,0,0,0,0,0,0,0,0,0,0,0,0,0,0,0,0,0,0,0,0,0,0,0,0,0,0,0,0,0,0,0,0,0,0,0,0,0,0,0,0,0,0,0,0,0,0,0,0,0,0,0,0,0,0,0,0,0,0,0,0,0,0,0,0,0,0,0,0,0,0,0,0,0,0,0,0,0,0,0,0,0,0…
TCGA-21-1077_5_140951005_T_A	No Support	Cancer Gene		8.79121	TCGA-21-1077_5_140951005_T_A	TCGA-21-1077-01	5	140951005	T	A	3ss	-	Splice_Site	140950995	TGCTCCTGAAGCTTCCAAAGGTA	TGCTCCTGATGCTTCCAAAGGTA	-0.45	6.31	91	TCGA-21-1077_5_140951005_T_A	high_expression	lusc	TCGA-21-1077-01A-01D-1521-08	DIAPH1	5_140951005_T_A	8	0,0,0,0,0,0,0,0,0,0,0,0,0,0,0,0,0,0,0,0,0,0,0,0,0,0,0,0,0,0,0,0,0,0,0,0,0,0,0,0,0,0,0,0,0,0,0,0,0,0,0,0,0,0,0,0,0,0,0,0,0,0,0,0,0,0,0,0,0,0,0,0,0,0,0,0,0,0,0,0,0,0,0,0,0,0,0,0,0,0,0,0,0,0,0,0,0,0,0,0,0,0,0,0,0,0,0,0,0,0,0,0,0,0,0,0,0,0,0,0,0,0,0,0,0,0,0,0,0,0,0,0,0,0,0,0,0,0,0,0,0,0,0,0,0,0,0,0,0,0,0,0,0,0,0,0,0,0,0,0,0,0,0,0,0,0,0,0,0,0,0,0,0,0,0,0,0,0,0,0,0,0,0,0,0,0,0,0,0,0,0,0,0,0,0,0,0,0,0,0…
TCGA-98-7454_2_89246861_A_T	No Support	-		7.54423	TCGA-98-7454_2_89246861_A_T	TCGA-98-7454-01	2	89246861	A	T	5ss	-	Missense_Mutation	89246872	AGCCTGCAG	AGCCTGCAG	-23	-23	69404	TCGA-98-7454_2_89246861_A_T	high_expression	lusc	TCGA-98-7454-01A-11D-2042-08	IGKV1-5	2_89246861_A_T	5236	8,2081,31,11,1,0,1,12,2520,387,0,57,1509,0,0,489,0,0,5,0,6,2161,13,1,2,7,17,0,0,2,0,1126,0,46,84,2,0,0,0,423,0,4,1267,0,52,0,13,8,2069,0,0,3944,38,1,42,3976,1102,0,1,0,4696,1,2324,0,0,0,0,6,0,0,0,145,10,0,833,19,0,0,0,0,0,4,3,12,0,13,15,27,2309,0,0,201,474,0,0,0,2,9,0,0,0,4,0,0,51,1669,0,0,7357,0,0,5,2,0,3,1455,90,0,5,7,3414,6,6,2438,0,0,20,0,1605,1,0,9,11,0,11,21,2,0,2385,10,3,0,35,10,0,0,118,39…
TCGA-21-5782_12_56552215_C_T	No Support	-		15.1731	TCGA-21-5782_12_56552215_C_T	TCGA-21-5782-01	12	56552215	C	T	5ss	+	Intron	56552214	CGGGCAGGA	CGGGTAGGA	-0.53	7.22	1964	TCGA-21-5782_12_56552215_C_T	high_expression	lusc	TCGA-21-5782-01A-01D-1632-08	MYL6	12_56552215_C_T	298	0,0,0,0,0,0,0,0,0,0,0,0,0,0,0,0,0,0,0,0,0,0,0,0,0,0,0,0,0,0,0,0,0,0,0,0,0,0,0,0,0,0,0,0,0,0,0,0,0,0,0,0,0,0,0,0,0,0,0,0,0,0,0,0,0,0,0,0,0,0,0,0,0,0,0,0,0,0,0,0,0,0,0,0,0,0,0,0,0,0,0,0,0,0,0,0,0,0,0,0,0,0,0,0,0,0,0,0,0,0,0,0,0,0,0,0,0,0,0,0,0,0,0,0,0,0,0,0,0,0,0,0,0,0,0,0,0,0,0,0,0,0,0,0,0,0,0,0,0,0,0,0,0,0,0,0,0,0,0,0,0,0,0,0,0,0,0,0,0,0,0,0,0,0,0,0,0,0,0,0,0,0,0,0,0,0,0,0,0,0,0,0,0,0,0,0,0,0,0,0…
TCGA-09-2051_3_158428697_C_T	No Support	-		11.2518	TCGA-09-2051_3_158428697_C_T	TCGA-09-2051-01	3	158428697	C	T	3ss	-	Missense_Mutation	158428711	CTCCACAGTCTTTACTTCAGGAA	CTCCACAGTCTTTACTTCAGGAA	4.29	4.29	3475	TCGA-09-2051_3_158428697_C_T	high_expression	ov	TCGA-09-2051-01A-01W-0799-08	RARRES1	3_158428697_C_T	391	0,0,0,33,0,4,0,40,0,0,0,0,0,28,42,29,7,30,182,0,125,0,0,1,0,0,0,0,0,0,0,0,0,0,4,0,0,0,0,0,0,82,0,22,0,21,0,0,0,15,8,0,19,0,2476,18,0,20,0,0,0,0,0,0,0,0,13,35,0,0,18,20,59,0,0,21,0,0,0,0,0,41,426,9,8,0,14,0,0,82,0,0,0,0,14,0,5,0,0,5,16,268,259,22,4,49,0,0,0,0,8,19,23,49,0,0,22,40,53,0,19,24,0,0,465,6,877,11,0,2,10,0,0,25,1531,28,2,68,173,0,7,39,397,13,8,0,5,10,164,29,0,9,19,57,0,293,13,65,281,77,1…
TCGA-EJ-7318_19_2427323_C_A	No Support	-		8.82353	TCGA-EJ-7318_19_2427323_C_A	TCGA-EJ-7318-01	19	2427323	C	A	3ss	-	Splice_Site	2427321	CCTCGCGTGTCTCCACAGAGGAT	CCTCGCGTGTCTCCACATAGGAT	-2.46	10.08	1768	TCGA-EJ-7318_19_2427323_C_A	high_expression	prad	TCGA-EJ-7318-01B-11D-A32B-08	TIMM13	19_2427323_C_A	156	0,0,0,0,0,0,0,0,0,0,0,0,0,0,0,0,0,0,0,2,0,0,0,0,0,0,0,0,0,0,0,0,2,0,0,0,0,0,0,0,2,2,0,0,0,0,0,0,3,0,0,0,0,0,0,0,0,0,4,0,2,0,0,0,0,0,0,0,0,0,0,0,0,0,0,0,0,0,0,3,0,0,0,0,0,0,0,0,0,0,0,0,0,0,0,0,0,0,0,0,0,0,0,0,0,0,0,0,3,0,0,0,0,3,0,0,0,0,0,0,0,4,0,0,0,0,0,2,0,0,0,0,0,0,0,0,0,0,0,0,0,0,0,0,0,0,0,4,0,0,0,0,0,0,0,0,0,0,2,0,0,0,0,0,0,0,0,0,0,0,0,0,0,0,0,0,0,3,0,0,0,0,3,0,0,0,0,0,0,0,0,0,0,0,3,0,0,0,0,0…
TCGA-D9-A148_9_133747600_G_A	No Support	Cancer Gene		6.95652	TCGA-D9-A148_9_133747600_G_A	TCGA-D9-A148-06	9	133747600	G	A	5ss	+	Missense_Mutation	133747605	TGAGTAAGC	TGAGTAAGC	5.78	5.78	115	TCGA-D9-A148_9_133747600_G_A	high_expression	skcm	TCGA-D9-A148-06A-11D-A19A-08	ABL1	9_133747600_G_A	8	0,0,0,0,0,0,0,0,0,0,0,0,0,0,0,0,0,0,0,0,0,0,0,0,0,0,0,0,0,0,0,0,0,0,0,0,0,0,0,0,0,0,0,0,0,0,0,0,0,0,0,0,0,0,0,0,0,0,0,0,0,0,0,0,0,0,0,0,0,0,0,0,0,0,0,0,0,0,0,0,0,0,0,0,0,0,0,0,0,0,0,0,0,0,0,0,0,0,0,0,0,0,0,0,0,0,0,0,0,0,0,0,0,0,0,0,0,0,0,0,0,0,0,0,0,0,0,0,0,0,0,0,0,0,0,0,0,0,0,0,0,0,0,0,0,0,0,0,0,0,0,0,0,0,0,0,0,0,0,0,0,0,0,0,0,0,0,0,0,0,0,0,0,0,0,0,0,0,0,0,0,0,0,0,0,0,0,0,0,0,0,0,0,0,0,0,0,0,0,0…
TCGA-EE-A3AF_4_8394159_G_A	No Support	-		8.62069	TCGA-EE-A3AF_4_8394159_G_A	TCGA-EE-A3AF-06	4	8394159	G	A	3ss	-	Missense_Mutation	8394177	ATTCCCTCACCCAAAGGCAGAGC	ATTCCCTCACCCAAAGGCAGAGC	-1.18	-1.18	58	TCGA-EE-A3AF_4_8394159_G_A	high_expression	skcm	TCGA-EE-A3AF-06A-11D-A196-08	ACOX3	4_8394159_G_A	5	0,0,0,0,0,0,0,0,0,0,0,0,0,0,2,0,0,0,0,0,0,0,0,0,0,0,0,0,0,0,0,0,0,0,0,0,0,0,0,0,0,0,0,0,0,0,0,0,0,0,0,0,0,0,0,0,0,0,0,0,0,0,0,0,0,0,0,0,0,0,0,0,0,0,0,0,0,0,0,0,0,0,0,0,0,0,0,0,0,0,0,0,0,0,0,0,0,0,0,0,0,0,0,0,0,0,0,0,0,0,0,0,0,0,0,0,0,0,0,0,0,0,0,0,0,0,0,0,0,0,0,0,0,0,0,0,0,2,0,0,0,0,0,0,0,0,0,0,0,0,2,0,0,0,0,0,0,0,0,0,0,0,0,0,0,0,0,0,0,0,0,0,0,0,0,0,0,0,0,0,0,0,0,0,0,0,0,2,0,0,0,0,0,0,0,2,0,0,0,0…
TCGA-EE-A2A2_14_106667825_G_A	No Support	-		5.12821	TCGA-EE-A2A2_14_106667825_G_A	TCGA-EE-A2A2-06	14	106667825	G	A	5ss	-	Missense_Mutation	106667846	GAGGTGTGG	GAGGTGTGG	4.48	4.48	312	TCGA-EE-A2A2_14_106667825_G_A	high_expression	skcm	TCGA-EE-A2A2-06A-11D-A196-08	IGHV3-20	14_106667825_G_A	16	0,0,0,0,0,0,0,0,0,0,0,0,0,0,0,0,0,0,0,2,0,0,0,0,0,0,0,0,1,0,0,1,0,0,0,0,0,3,1,2,0,145,1,0,0,0,0,0,0,1,0,6,0,0,0,0,0,0,0,20,0,0,0,0,0,22,0,0,0,7,0,0,1,0,0,0,2,0,0,55,0,0,0,0,0,0,0,0,0,0,0,0,0,0,1,0,0,5,0,50,0,0,19,0,0,0,0,0,0,0,0,0,2,0,0,0,0,0,1,0,0,0,28,0,0,0,3,8,0,0,0,0,0,0,0,0,0,0,0,0,0,0,0,0,0,0,0,0,0,0,0,0,0,0,3,0,0,0,0,0,0,4,0,0,0,0,0,0,5,0,2,1,0,0,27,0,0,0,3,0,0,0,0,0,0,0,0,0,1,0,0,0,11,0,0…
TCGA-EE-A2MU_16_31388540_C_T	No Support	-		7	TCGA-EE-A2MU_16_31388540_C_T	TCGA-EE-A2MU-06	16	31388540	C	T	5ss	+	Nonsense_Mutation	31388560	GAAGTATGC	GAAGTATGC	4.65	4.65	100	TCGA-EE-A2MU_16_31388540_C_T	high_expression	skcm	TCGA-EE-A2MU-06A-21D-A196-08	ITGAX	16_31388540_C_T	7	0,0,0,0,0,0,0,0,0,0,0,0,0,0,0,0,0,0,0,4,0,0,0,0,0,0,0,0,0,0,0,0,0,0,0,0,0,0,0,0,0,0,0,0,0,0,0,0,0,0,0,0,0,0,0,0,0,0,0,0,0,0,0,0,0,0,0,0,0,0,0,0,0,0,0,0,0,0,0,0,0,0,0,0,0,0,0,0,0,0,0,0,0,0,0,0,0,0,0,0,0,0,0,0,0,0,0,0,0,0,0,0,0,0,0,0,0,0,0,0,0,0,0,0,0,0,0,0,0,0,0,0,0,0,0,0,0,0,0,0,0,0,0,0,0,0,0,0,0,0,0,4,0,0,0,0,0,0,0,0,0,0,0,0,0,0,0,0,0,0,0,0,0,0,0,0,0,0,0,0,0,0,0,0,0,0,0,0,0,0,0,0,0,0,0,0,0,0,0,0…
TCGA-W3-AA21_11_43465597_GTTTCCCAGATTACATTC_-	No Support	-		44.6281	TCGA-W3-AA21_11_43465597_GTTTCCCAGATTACATTC_-	TCGA-W3-AA21-06	11	43465597	GTTTCCCAGATTACATTC	-	3ss	+	Splice_Site	43465617	TTTCCCAGATTACATTCCAGGTC	TTTCCCAGATTACATTCCAGGTC	4.44	4.44	121	TCGA-W3-AA21_11_43465597_GTTTCCCAGATTACATTC_-	high_expression	skcm	TCGA-W3-AA21-06A-11D-A38G-08	TTC17	11_43465597_GTTTCCCAGATTACATTC_-	54	0,0,0,0,0,0,0,0,0,0,0,0,0,0,0,0,0,0,0,0,0,0,0,0,0,0,0,0,0,0,0,0,0,0,0,0,0,0,0,0,0,0,0,0,0,0,0,0,0,0,0,0,0,0,0,0,0,0,0,0,0,0,0,0,0,0,0,0,0,0,0,0,0,0,0,0,0,0,0,0,0,0,0,0,0,0,0,0,0,0,0,0,0,0,0,0,0,0,0,0,0,0,0,0,0,0,0,0,0,0,0,0,0,0,0,0,0,0,0,0,0,0,0,0,0,0,0,0,0,0,0,0,0,0,0,0,0,0,0,0,0,0,0,0,0,0,0,0,0,0,0,0,0,0,0,0,0,0,0,0,0,0,0,0,0,0,0,0,0,0,0,0,0,0,0,0,0,0,0,0,0,0,0,0,0,0,0,0,0,0,0,0,0,0,0,0,0,0,0,0…
TCGA-D7-6525_14_105416442_C_G	No Support	-		9.34066	TCGA-D7-6525_14_105416442_C_G	TCGA-D7-6525-01	14	105416442	C	G	3ss	-	Silent	105416439	TGATGGCCCCCGACGTGGAGGTG	TGATGGCCCCCGACGTCGAGGTG	-5.47	-2.16	182	TCGA-D7-6525_14_105416442_C_G	high_expression	stad	TCGA-D7-6525-01A-11D-1800-08	AHNAK2	14_105416442_C_G	17	0,0,0,0,0,0,0,0,0,0,2,0,0,0,0,0,0,0,0,0,0,0,0,27,29,0,0,35,0,0,0,0,0,0,48,0,0,0,0,0,0,0,0,0,0,0,0,0,0,0,0,0,0,0,0,0,0,0,15,0,0,0,0,0,0,31,0,0,0,0,0,0,0,0,0,0,0,0,0,0,0,0,0,0,0,0,0,0,0,0,24,0,0,0,0,0,0,0,0,0,0,34,0,0,0,0,0,0,0,0,0,0,0,0,0,0,0,0,0,0,0,0,0,0,0,0,0,0,0,0,0,0,0,0,0,0,1,3,0,0,0,0,1,0,0,0,0,0,0,0,0,44,0,0,0,0,25,0,0,0,0,25,23,0,0,0,0,0,0,0,0,0,0,0,23,0,0,0,0,0,0,0,15,0,0,0,0,0,0,0,0,0,0…
TCGA-D7-A4YY_16_8722866_G_T	No Support	-		8.21918	TCGA-D7-A4YY_16_8722866_G_T	TCGA-D7-A4YY-01	16	8722866	G	T	5ss	+	Missense_Mutation	8722883	AAGGTACAT	AAGGTACAT	7.87	7.87	73	TCGA-D7-A4YY_16_8722866_G_T	high_expression	stad	TCGA-D7-A4YY-01A-11D-A25D-08	METTL22	16_8722866_G_T	6	0,0,2,0,0,0,0,0,0,0,0,0,11,0,0,0,0,0,0,0,0,0,0,0,0,3,0,0,0,2,0,0,0,2,2,0,0,6,0,0,0,0,0,0,0,0,0,3,0,0,0,0,0,0,0,0,0,0,0,0,0,0,0,0,0,0,0,0,2,0,0,0,0,0,0,0,0,0,0,0,0,0,3,0,3,0,5,0,0,0,2,0,0,0,0,0,0,0,0,2,0,0,5,2,0,0,0,0,0,8,0,0,4,0,0,0,0,0,0,0,0,0,2,0,0,0,0,0,0,4,0,2,0,0,2,0,3,6,0,1,0,0,5,0,1,0,3,0,0,0,0,0,0,2,0,0,0,0,4,6,16,0,13,0,0,0,8,0,0,3,0,0,0,0,0,0,0,0,0,0,0,0,0,0,0,0,2,0,0,0,0,3,0,2,0,0,0,3,…
TCGA-E6-A2P9_7_142494084_G_A	No Support	-		72	TCGA-E6-A2P9_7_142494084_G_A	TCGA-E6-A2P9-01	7	142494084	G	A	5ss	+	Missense_Mutation	142494099	TAGGTAAGA	TAGGTAAGA	9.14	9.14	50	TCGA-E6-A2P9_7_142494084_G_A	high_expression	ucec	TCGA-E6-A2P9-01A-11D-A19Y-09	TRBJ2-1	7_142494084_G_A	36	16,14,0,0,0,0,0,0,0,0,0,0,0,0,0,0,0,0,100,0,0,4,0,0,28,0,12,0,0,0,0,0,8,0,0,0,0,24,8,0,0,19,40,0,21,27,0,39,10,0,19,37,27,18,0,0,0,0,0,0,0,0,0,0,0,0,0,0,0,0,0,0,0,0,0,0,0,0,0,0,0,0,0,0,0,0,0,0,0,91,0,0,0,0,0,0,0,0,0,0,152,0,0,22,0,22,17,0,0,0,0,0,22,0,0,0,0,0,0,0,19,0,0,0,0,0,0,0,0,0,0,0,0,0,0,0,0,0,0,0,0,0,0,0,0,0,0,0,0,7,0,0,0,60,0,0,0,0,0,0,0,0,0,0,0,0,0,0,0,0,0,0,0,0,0,0,0,0,0,0,0,0,0,0,0,0,0…
TCGA-UF-A7JF_2_47641556_A_G	No Support	Cancer Gene		33.3333	TCGA-UF-A7JF_2_47641556_A_G	TCGA-UF-A7JF-01	2	47641556	A	G	3ss	+	Missense_Mutation	47641557	GAGCCCTTAACCTTTTTCAGGTA	GAGCCCTTAACCTTTTTCGGGTA	7.17	-0.78	15	TCGA-UF-A7JF_2_47641556_A_G	high_expression	hnsc	TCGA-UF-A7JF-01A-11D-A34J-08	MSH2	2_47641556_A_G	5	0,7,0,0,2,2,0,1,2,0,0,0,0,0,0,0,0,0,2,0,0,6,0,4,5,0,4,0,0,0,0,1,0,0,5,17,0,0,0,0,0,0,3,0,3,0,1,0,0,0,0,0,0,0,0,0,0,0,0,0,0,0,0,0,0,0,0,0,0,0,0,0,0,0,0,0,0,0,0,0,0,0,0,6,1,0,3,0,0,0,0,0,0,3,2,0,2,0,0,0,0,0,0,3,0,4,0,0,1,6,3,1,5,0,1,1,0,0,0,0,0,0,0,0,0,0,0,0,0,0,0,0,0,0,0,0,0,0,0,0,0,0,8,0,0,0,0,2,0,3,0,0,0,0,5,0,0,0,10,0,3,0,0,0,0,0,0,0,0,0,1,0,0,0,0,0,0,0,0,0,0,0,0,0,0,0,0,0,0,0,8,0,0,2,0,0,0,0,0…
TCGA-AD-6899_3_195509433_G_A	Not Classified	-		13.1313	TCGA-AD-6899_3_195509433_G_A	TCGA-AD-6899-01	3	195509433	G	A	3ss	-	Silent	195509441	CACTTCCTCAGCATCCATAGGTC	CACTTCCTCAGCATCCATAGGTC	1.48	1.48	495	TCGA-AD-6899_3_195509433_G_A	high_expression	coad	TCGA-AD-6899-01A-11D-1924-10	MUC4	3_195509433_G_A	65	0,51,42,11,0,6,0,0,0,0,0,0,0,0,0,0,0,0,0,0,0,0,14,0,0,30,0,0,21,14,0,0,0,0,63,0,0,0,0,0,0,0,0,0,0,2,0,0,0,0,0,0,0,0,0,0,0,0,5,7,0,4,3,0,33,0,0,5,0,5,0,0,0,3,12,0,0,0,5,0,0,0,0,0,94,0,0,0,0,9,0,7,3,2,0,0,0,0,0,0,0,0,0,5,0,0,0,20,0,0,0,3,0,2,0,19,0,2,0,0,0,0,0,206,5,0,0,0,4,97,0,0,15,0,0,0,0,0,0,0,0,0,0,0,18,6,0,81,1,0,0,0,0,3,9,2,0,0,0,8,36,0,0,0,0,0,0,2,0,51,7,0,0,0,0,6,0,25,19,0,0,0,0,0,0,16,0,2…
TCGA-CN-A6V7_6_139487785_G_T	Not Classified	-		40.625	TCGA-CN-A6V7_6_139487785_G_T	TCGA-CN-A6V7-01	6	139487785	G	T	5ss	+	Silent	139487790	GGCCTCCTG	GGCCTCCTG	-28.14	-28.14	32	TCGA-CN-A6V7_6_139487785_G_T	high_expression	hnsc	TCGA-CN-A6V7-01A-12D-A34J-08	HECA	6_139487785_G_T	13	0,0,0,0,0,2,0,0,0,0,0,0,0,0,0,0,0,0,0,0,0,0,0,0,0,0,0,0,0,0,0,0,0,0,0,0,0,0,0,0,0,0,0,0,0,0,0,0,0,0,0,0,0,0,0,0,0,0,0,0,0,0,0,0,0,0,0,0,0,0,0,0,0,0,0,0,0,0,0,0,0,0,0,0,0,0,0,0,0,0,0,0,0,0,0,0,0,0,0,0,0,0,0,0,0,0,0,0,0,0,0,0,0,0,0,0,0,0,0,0,0,0,0,0,0,0,0,0,0,0,0,0,0,0,0,0,0,0,0,0,0,0,0,0,0,0,0,0,0,0,0,0,0,0,0,0,0,0,0,0,1,0,0,0,0,0,0,0,0,0,0,0,0,0,0,0,0,0,0,0,0,0,0,0,0,0,0,0,0,0,0,0,0,0,0,0,0,0,0,0…
TCGA-CV-7427_3_10264469_G_A	Not Classified	-		19.7368	TCGA-CV-7427_3_10264469_G_A	TCGA-CV-7427-01	3	10264469	G	A	5ss	+	Missense_Mutation	10264471	CGGGTGGGG	CAGGTGGGG	3.69	6.92	76	TCGA-CV-7427_3_10264469_G_A	high_expression	hnsc	TCGA-CV-7427-01A-11D-2078-08	IRAK2	3_10264469_G_A	15	0,0,0,0,0,0,2,0,0,0,2,0,0,0,0,0,0,0,0,0,0,0,0,0,0,0,0,0,0,0,0,1,0,0,0,0,0,0,0,0,0,0,0,0,0,0,0,0,1,0,0,0,0,0,0,0,0,0,0,0,0,0,0,0,0,0,0,0,0,0,0,0,0,0,0,0,0,0,0,0,0,0,0,0,0,0,0,0,0,0,0,0,0,0,0,0,0,0,0,0,0,0,0,0,0,0,0,0,0,0,0,0,0,0,0,0,0,0,0,0,0,0,0,0,0,0,0,0,0,1,0,0,0,0,0,0,0,0,0,0,0,0,0,1,0,0,0,0,0,0,0,0,0,0,0,0,0,0,0,0,0,0,0,0,0,0,0,0,0,0,0,0,0,0,0,0,1,0,0,0,0,1,0,0,0,0,0,0,0,0,0,0,0,0,0,0,0,0,0,0…
TCGA-CV-6441_11_65268382_GG_-	Not Classified	Cancer Gene		21.1538	TCGA-CV-6441_11_65268382_GG_-	TCGA-CV-6441-01	11	65268382	GG	-	3ss	+	RNA	65268397	TGTAGGTTTCTCTTTTTCAGGCT	GTTGTATTTCTCTTTTTCAGGCT	9.36	10.17	52	TCGA-CV-6441_11_65268382_GG_-	high_expression	hnsc	TCGA-CV-6441-01A-11D-1683-08	MALAT1	11_65268382_GG_-	11	0,0,0,1,0,3,0,0,0,0,0,0,0,1,0,0,0,0,0,0,0,0,0,0,0,1,0,2,0,0,0,0,0,0,0,0,0,0,0,0,0,0,0,0,0,0,2,0,0,0,0,3,1,0,0,0,1,1,0,0,0,0,0,0,0,1,0,0,0,1,0,0,1,0,0,0,0,0,1,0,0,0,0,0,0,0,0,0,0,0,0,0,0,0,0,0,0,2,0,1,0,0,0,0,2,0,0,0,1,0,0,0,0,0,0,0,0,0,0,0,0,0,0,0,0,0,0,0,0,0,1,0,0,0,0,0,0,0,0,0,0,1,0,3,0,1,0,0,0,0,0,0,0,1,0,1,1,0,1,0,0,1,0,0,0,0,0,0,1,0,0,0,0,0,0,0,0,0,0,0,0,0,0,0,1,0,0,0,1,0,0,0,0,0,0,0,1,0,0,0…
TCGA-CV-7424_11_65271081_C_T	Not Classified	Cancer Gene		15	TCGA-CV-7424_11_65271081_C_T	TCGA-CV-7424-01	11	65271081	C	T	5ss	+	RNA	65271099	AATGTATAC	AATGTATAC	-2.14	-2.14	40	TCGA-CV-7424_11_65271081_C_T	high_expression	hnsc	TCGA-CV-7424-01A-11D-2078-08	MALAT1	11_65271081_C_T	6	8,0,0,1,0,0,0,0,0,0,0,0,0,0,0,1,2,0,0,0,0,0,0,2,0,3,2,2,1,0,0,0,0,2,3,3,0,0,0,0,0,0,0,0,1,0,0,0,0,1,2,2,0,0,0,0,0,0,0,0,0,0,0,0,0,0,0,0,0,0,0,0,0,0,0,0,0,0,0,0,0,0,0,0,2,0,0,1,0,0,0,0,2,0,0,1,0,0,0,0,1,0,0,0,0,1,0,0,14,0,2,0,0,0,0,0,0,0,0,0,0,0,0,0,0,0,0,3,0,0,0,0,0,0,0,0,0,0,0,0,4,0,3,0,2,1,0,5,0,0,2,0,0,0,4,2,0,0,0,0,0,0,4,0,0,0,2,0,0,0,0,0,0,0,0,0,0,1,5,0,0,0,0,0,1,0,4,0,0,0,0,0,0,0,0,0,0,0,0,…
TCGA-CN-5363_6_32797314_C_G	Not Classified	-		18.8235	TCGA-CN-5363_6_32797314_C_G	TCGA-CN-5363-01	6	32797314	C	G	3ss	-	Splice_Site	32797308	TCTGATTTCCTCAGATGTAGGGG	TCTGATTTCCTCACATGTAGGGG	0.98	7.41	680	TCGA-CN-5363_6_32797314_C_G	high_expression	hnsc	TCGA-CN-5363-01A-01D-1434-08	TAP2	6_32797314_C_G	128	0,1,0,0,0,0,2,2,0,0,0,0,0,0,2,0,0,0,0,0,0,0,0,1,0,0,0,0,0,0,0,0,0,0,0,0,0,0,0,0,1,0,0,0,0,1,1,0,0,0,1,0,0,0,0,0,0,0,0,0,0,0,0,0,0,0,0,0,0,0,0,0,0,0,1,0,0,0,0,0,0,0,0,0,0,0,0,0,0,0,0,0,0,0,0,0,0,0,0,0,1,0,0,0,0,0,2,0,0,0,0,0,0,1,0,0,0,0,0,0,0,0,0,0,0,2,0,0,1,0,4,1,0,0,2,0,1,0,1,0,0,0,0,0,0,0,0,1,0,1,1,0,0,0,0,0,1,0,0,0,0,0,0,0,0,0,0,0,0,0,7,3,1,0,0,0,0,0,0,2,0,0,0,0,0,0,0,0,0,0,1,0,0,0,1,0,1,0,0,0…
TCGA-44-8119_7_142458434_G_A	Not Classified	Cancer Gene		15.9705	TCGA-44-8119_7_142458434_G_A	TCGA-44-8119-01	7	142458434	G	A	5ss	+	Silent	142458452	CAACTGTGA	CAACTGTGA	-8.52	-8.52	407	TCGA-44-8119_7_142458434_G_A	high_expression	luad	TCGA-44-8119-01A-11D-2238-08	PRSS1	7_142458434_G_A	65	0,0,0,0,0,0,0,0,0,49,0,0,0,0,0,0,0,0,0,0,0,37,0,0,0,0,0,0,0,0,68,0,0,0,0,0,37,0,0,0,2,0,0,0,1154,0,0,0,0,0,0,0,0,0,0,0,0,0,0,20,0,5,0,0,0,0,21,0,0,0,0,0,0,0,238,0,0,0,0,0,0,0,0,0,21,0,0,0,0,0,21,0,0,72,0,0,0,0,8,0,0,0,0,0,0,0,0,0,0,33,0,0,0,0,0,0,66,0,0,0,0,129,0,0,0,0,0,0,0,0,0,0,0,0,0,0,0,0,85,0,0,0,0,14,0,17,0,0,0,4107,0,0,0,0,0,0,0,391,0,0,0,0,0,0,0,18,235,0,0,0,0,0,12,0,0,0,8,0,33,0,0,14,0,0…
TCGA-49-AARN_7_142458448_A_G	Not Classified	Cancer Gene		12.4352	TCGA-49-AARN_7_142458448_A_G	TCGA-49-AARN-01	7	142458448	A	G	5ss	+	Missense_Mutation	142458452	CAACTGTGA	CAACTGTGA	-8.52	-8.52	579	TCGA-49-AARN_7_142458448_A_G	high_expression	luad	TCGA-49-AARN-01A-21D-A410-08	PRSS1	7_142458448_A_G	72	0,0,0,0,0,0,0,0,0,49,0,0,0,0,0,0,0,0,0,0,0,37,0,0,0,0,0,0,0,0,68,0,0,0,0,0,37,0,0,0,2,0,0,0,1154,0,0,0,0,0,0,0,0,0,0,0,0,0,0,20,0,5,0,65,0,0,0,21,0,0,0,0,0,0,0,238,0,0,0,0,0,0,0,0,0,21,0,0,0,0,0,21,0,0,0,0,0,0,8,0,0,0,0,0,0,0,0,0,0,33,0,0,0,0,0,0,66,0,0,0,0,129,0,0,0,0,0,0,0,0,0,0,0,0,0,0,0,0,85,0,0,0,0,14,0,17,0,0,0,4107,0,0,0,0,0,0,0,391,0,0,0,0,0,0,0,18,235,0,0,0,0,0,12,0,0,0,8,0,33,0,0,14,0,0…
TCGA-66-2791_11_65269052_G_C	Not Classified	Cancer Gene		8.49057	TCGA-66-2791_11_65269052_G_C	TCGA-66-2791-01	11	65269052	G	C	3ss	+	RNA	65269063	TTTTCTAAGATTTTCCACAGATG	TTTTCTAACATTTTCCACAGATG	5.5	10.62	106	TCGA-66-2791_11_65269052_G_C	high_expression	lusc	TCGA-66-2791-01A-01D-0983-08	MALAT1	11_65269052_G_C	9	0,0,0,0,0,0,0,0,0,0,0,0,0,0,0,0,0,0,0,0,0,0,0,0,0,0,0,0,0,0,0,0,0,0,0,0,0,0,0,0,0,0,0,0,0,0,0,0,0,0,0,0,0,0,0,0,0,0,0,0,0,0,0,0,0,0,0,0,0,0,0,0,0,0,0,0,0,0,0,0,0,0,0,0,0,0,0,0,0,0,0,0,0,0,0,0,0,0,0,0,0,0,0,0,0,0,0,0,0,0,0,0,0,0,0,0,0,0,0,0,0,0,0,0,0,0,0,0,0,0,0,0,0,0,0,0,0,0,0,0,0,0,0,0,0,0,0,0,0,0,0,0,0,0,0,0,0,0,0,0,0,0,0,0,0,0,0,0,0,0,0,0,0,0,0,0,0,0,0,0,0,0,0,0,0,0,0,0,0,0,0,0,0,0,0,0,0,0,0,0…
TCGA-BK-A4ZD_11_65270106_A_G	Not Classified	Cancer Gene		8.29493	TCGA-BK-A4ZD_11_65270106_A_G	TCGA-BK-A4ZD-01	11	65270106	A	G	3ss	+	RNA	65270118	TTTCTATAGACTTTTTTCAGATA	TTTCTATGGACTTTTTTCAGATA	4.65	9.03	217	TCGA-BK-A4ZD_11_65270106_A_G	high_expression	ucec	TCGA-BK-A4ZD-01A-11D-A27P-09	MALAT1	11_65270106_A_G	18	0,0,0,0,0,0,0,0,0,0,0,0,0,0,0,0,0,0,0,0,0,0,0,0,0,0,0,0,0,0,0,0,0,0,0,0,0,0,0,0,0,0,0,0,0,0,0,0,0,0,0,0,0,0,0,0,0,0,0,0,0,0,0,0,0,0,0,0,0,0,0,0,0,0,0,0,0,0,0,0,0,0,0,0,0,0,0,0,0,0,0,0,0,0,0,0,0,0,0,0,0,0,0,0,0,0,0,0,0,0,0,0,0,0,0,0,0,0,0,0,0,0,0,0,0,0,0,0,0,0,0,0,0,0,0,0,0,0,0,0,0,0,0,0,0,0,0,0,0,0,0,0,0,0,0,0,0,0,0,0,0,0,0,0,0,0,0,0,0,0,0,0,0,0,0,0,0,0,0,0,0,0,0,0,0,0,0,0,0,0,0,0,0,0,0,0,0,0,0,0…
TCGA-05-4398_2_242607954_GG_CT	Pass	-	DNP	5.04202	TCGA-05-4398_2_242607954_GG_CT	TCGA-05-4398-01	2	242607954	GG	CT	3ss	+	Splice_Site	242607959	GCCTCATCCTCCCAGGTGAGGAG	GCCTCATCCTCCCACTTGAGGAG	-1.33	3.24	238	TCGA-05-4398_2_242607954_GG_CT	high_expression	luad	TCGA-05-4398-01A-01D-1265-08	ATG4B	2_242607954_G_C	12	0,0,0,0,0,0,0,0,0,0,0,0,0,0,0,0,0,0,0,0,0,0,0,0,0,0,0,0,0,0,0,0,0,0,0,0,0,0,0,0,0,0,0,0,0,0,0,0,0,0,0,0,0,0,0,0,0,0,0,0,0,0,0,0,0,0,0,0,0,0,0,0,0,0,0,0,0,0,0,0,0,0,0,0,0,0,0,0,0,0,0,0,0,0,0,0,0,0,0,0,0,0,0,0,0,0,0,0,0,0,0,0,0,0,0,0,0,0,0,0,0,0,0,0,0,0,0,0,0,0,0,0,0,0,0,0,0,0,0,0,0,0,0,0,0,0,0,0,0,0,0,0,0,0,0,0,0,0,0,0,0,0,0,0,0,0,0,0,0,0,0,0,0,0,0,0,0,0,0,0,0,0,0,0,0,0,0,0,0,0,0,0,0,0,0,0,0,0,0,0…
TCGA-21-1070_19_45489736_GG_TT	Pass	-	DNP	32.6599	TCGA-21-1070_19_45489736_GG_TT	TCGA-21-1070-01	19	45489736	GG	TT	3ss	+	Silent	45489739	AGGACTATGGGCCTGTGGAGGTG	AGGACTATGGGCCTGTTTAGGTG	-5.87	3.54	297	TCGA-21-1070_19_45489736_GG_TT	high_expression	lusc	TCGA-21-1070-01A-01D-1521-08	CLPTM1	19_45489736_G_T	97	0,0,0,0,0,0,0,0,0,0,0,0,0,0,0,0,0,0,0,0,0,0,0,0,0,0,0,0,0,0,0,0,0,0,0,0,0,0,0,0,0,0,0,0,0,0,0,0,0,0,0,0,0,0,0,0,0,0,0,0,0,0,0,0,0,0,0,0,0,0,0,0,0,0,0,0,0,0,0,0,0,0,0,0,0,0,0,0,0,0,0,0,0,0,0,0,0,0,0,0,0,0,0,0,0,0,0,0,0,0,0,0,0,0,0,0,0,0,0,0,0,0,0,0,0,0,0,0,0,0,0,0,0,0,0,0,0,0,0,0,0,0,0,0,0,0,0,0,0,0,0,0,0,0,0,0,0,0,0,0,0,0,0,0,0,0,0,0,0,0,0,0,0,0,0,0,0,0,0,0,0,0,0,0,0,0,0,0,0,0,0,0,0,0,0,0,0,0,0,0…
TCGA-23-2084_11_4107705_AG_CT	Pass	-	DNP	32.8125	TCGA-23-2084_11_4107705_AG_CT	TCGA-23-2084-01	11	4107705	AG	CT	3ss	+	Splice_Site	4107713	ATTCTCCTTGCAGCCCCTAGCCT	ATTCTCCTTGCCTCCCCTAGCCT	-0.43	7.46	640	TCGA-23-2084_11_4107705_AG_CT	high_expression	ov	TCGA-23-2084-01A-02W-0722-08	STIM1	11_4107705_A_C	210	0,0,0,0,0,0,0,0,0,0,0,0,0,0,0,0,0,0,0,0,0,0,0,0,0,0,0,0,0,0,0,0,0,0,0,0,0,0,0,0,0,0,0,0,0,0,0,0,0,0,0,0,0,0,0,0,0,0,0,0,0,0,0,0,0,0,0,0,0,0,0,0,0,0,0,0,0,0,0,0,0,0,0,0,0,0,0,0,0,0,0,0,0,0,0,0,0,0,0,0,0,0,0,0,0,0,0,0,0,0,0,0,0,0,0,0,0,0,0,0,0,0,0,0,0,0,0,0,0,0,0,0,0,0,0,0,0,0,0,0,0,0,0,0,0,0,0,0,0,0,0,0,0,0,0,0,0,0,0,0,0,0,0,0,0,0,0,0,0,0,0,0,0,0,0,0,0,0,0,0,0,0,0,0,0,0,0,0,0,0,0,0,0,0,0,0,0,0,0,0…
TCGA-24-1427_17_75208031_GA_TT	Pass	-	DNP	65.2893	TCGA-24-1427_17_75208031_GA_TT	TCGA-24-1427-01	17	75208031	GA	TT	3ss	+	Splice_Site	75208043	TTTTTCAGATTCTCATTCAGATT	TTTTTCATTTTCTCATTCAGATT	6.52	11.47	242	TCGA-24-1427_17_75208031_GA_TT	high_expression	ov	TCGA-24-1427-01A-01W-0549-09	SEC14L1	17_75208031_G_T	158	0,0,0,0,0,0,0,0,0,0,0,0,0,0,0,0,0,0,0,0,0,0,0,0,0,0,0,0,0,0,0,0,0,0,0,0,0,0,0,0,0,0,0,0,0,0,0,0,0,0,0,0,0,0,0,0,0,0,0,0,0,0,0,0,0,0,0,0,0,0,0,0,0,0,0,0,0,0,0,0,0,0,0,0,0,0,0,0,0,0,0,0,0,0,0,0,0,0,0,0,0,0,0,0,0,0,0,0,0,0,0,0,0,0,0,0,0,0,0,0,0,0,0,0,0,0,0,0,0,0,0,0,0,0,0,0,0,0,0,0,0,0,0,0,0,0,0,2,0,0,2,0,0,0,0,0,0,0,0,0,0,0,0,0,0,0,0,0,0,0,0,0,0,0,0,0,0,0,0,0,0,0,0,0,0,0,0,0,0,0,0,0,0,0,0,0,0,0,0,0…
TCGA-25-1319_19_13226578_CTTGAC_ATTGAT	Pass	-	TNP	33.5846	TCGA-25-1319_19_13226578_CTTGAC_ATTGAT	TCGA-25-1319-01	19	13226578	CTTGAC	ATTGAT	3ss	-	Splice_Site	13226571	GGCTGCAGTCAAGGTTCCAGGAG	GGCTGCAATCAATGTTCCAGGAG	-6.34	4.66	1194	TCGA-25-1319_19_13226578_CTTGAC_ATTGAT	high_expression	ov	TCGA-25-1319-01A-01D-0452-01	TRMT1	19_13226578_C_A	401	0,0,0,0,0,0,0,0,0,0,0,0,0,0,0,0,0,0,0,0,0,0,0,0,0,0,0,0,0,0,0,0,0,0,0,0,0,0,0,0,0,0,0,0,0,0,0,0,0,0,0,0,0,0,0,0,0,0,0,0,0,0,0,0,0,0,0,0,0,0,0,0,0,0,0,0,0,0,0,0,0,0,0,0,0,0,0,0,0,0,0,0,0,0,0,0,0,0,0,0,0,0,0,0,0,0,0,0,0,0,0,0,0,0,0,0,0,0,0,0,0,0,0,0,0,0,0,0,0,0,0,0,0,0,0,0,0,0,0,0,0,0,0,0,0,0,0,0,0,0,0,0,0,0,0,0,0,0,0,0,0,0,0,0,0,0,0,0,0,0,0,0,0,0,0,0,0,0,0,0,0,0,0,0,0,0,0,0,0,0,0,0,0,0,0,0,0,0,0,0…
TCGA-33-AAS8_2_95770476_CT_AA	Pass	-	DNP	9.78261	TCGA-33-AAS8_2_95770476_CT_AA	TCGA-33-AAS8-01	2	95770476	CT	AA	3ss	-	Splice_Site	95770471	CATTTTGCCTTTTAGGTAAGAAA	CATTTTGCCTTTTTTGTAAGAAA	-4.78	2.64	92	TCGA-33-AAS8_2_95770476_C_A	high_expression	lusc	TCGA-33-AAS8_2_95770476_CT_AA	MRPS5	2_95770476_C_A	9	0,0,0,0,0,0,0,0,0,0,0,0,0,0,0,0,0,0,0,0,0,0,0,0,0,0,0,0,0,0,0,0,0,0,0,0,0,0,0,0,0,0,0,0,0,0,0,0,0,0,0,0,0,0,0,0,0,0,0,0,0,0,0,0,0,0,0,0,0,0,0,0,0,0,0,0,0,0,0,0,0,0,0,0,0,0,0,0,0,0,4,0,0,0,0,0,0,0,0,0,0,0,0,0,0,0,0,0,0,0,0,0,0,0,0,0,0,0,0,0,0,0,0,0,0,0,0,0,0,0,0,0,0,0,0,0,0,0,0,0,0,0,0,0,0,0,0,0,0,0,0,0,0,0,0,0,0,0,0,0,0,0,0,0,0,0,0,0,0,0,0,0,0,0,0,0,0,0,0,0,0,0,0,0,0,0,0,0,0,0,0,0,0,0,0,0,0,0,0,0…
TCGA-34-5231_11_44639800_GCG_TTT	Pass	-	TNP	10.6061	TCGA-34-5231_11_44639800_GCG_TTT	TCGA-34-5231-01	11	44639800	GCG	TTT	3ss	+	Nonsense_Mutation	44639810	CCTGTTCCTGCGAAGTCAAGGGG	CCTGTTCCTTTTAAGTCAAGGGG	-3.41	-0.36	132	TCGA-34-5231_11_44639800_GCG_TTT	high_expression	lusc	TCGA-34-5231-01A-21D-1817-08	CD82	11_44639800_G_T	14	0,0,0,0,0,0,0,0,0,0,0,0,0,0,0,0,0,0,0,0,0,0,0,0,0,0,0,0,0,0,0,0,0,0,0,0,0,0,0,0,0,0,0,0,0,0,0,0,0,0,2,2,0,0,0,0,0,0,0,0,0,0,0,0,0,0,0,0,0,0,0,0,0,0,0,0,0,0,0,0,0,0,0,0,0,1,0,0,0,0,0,0,0,0,2,0,0,0,0,0,0,0,0,0,0,0,0,0,0,0,0,0,0,0,0,0,0,0,0,0,0,0,0,0,0,0,0,0,0,0,0,0,0,0,0,0,0,0,0,0,0,0,0,0,0,0,0,0,0,0,0,0,0,0,0,0,0,0,0,0,0,0,0,0,0,0,0,0,0,0,0,0,0,0,0,0,0,0,0,0,0,0,0,0,0,0,0,0,0,0,0,0,0,0,0,0,0,0,0,0…
TCGA-34-5239_12_133237750_CC_AA	Pass	Cancer Gene	DNP	12.3288	TCGA-34-5239_12_133237750_CC_AA	TCGA-34-5239-01	12	133237750	CC	AA	3ss	-	Splice_Site	133237731	GTATGCTGTGTTCAATGAAGACG	TTATGCTGTGTTCAATGAAGACG	2.49	3.32	73	TCGA-34-5239_12_133237750_CC_AA	high_expression	lusc	TCGA-34-5239-01A-21D-1817-08	POLE	12_133237750_C_A	9	0,0,0,0,0,0,0,0,0,0,0,0,0,0,0,0,0,0,0,0,0,0,0,0,0,0,0,0,0,0,0,0,0,0,0,0,0,0,0,0,0,0,0,0,0,0,0,0,0,0,0,0,0,0,0,0,0,0,0,0,0,0,0,0,0,0,0,0,0,0,0,0,0,0,0,0,0,0,0,0,0,0,0,0,0,0,0,0,0,0,0,0,0,0,0,0,0,0,0,0,0,0,0,0,0,0,0,0,0,0,0,0,0,0,0,0,0,0,0,0,0,0,0,0,0,0,0,0,0,0,0,0,0,0,0,0,0,0,0,0,0,0,0,0,0,0,0,0,0,0,0,0,0,0,0,0,0,0,0,0,0,0,0,0,0,0,0,0,0,0,0,0,0,0,0,0,0,0,0,0,0,0,0,0,0,0,0,0,0,0,0,0,0,0,0,0,0,0,0,0…
TCGA-44-8117_5_167929031_GG_TT	Pass	-	DNP	17.8378	TCGA-44-8117_5_167929031_GG_TT	TCGA-44-8117-01	5	167929031	GG	TT	3ss	+	Missense_Mutation	167929047	ATTGGACGTCTCTTTAATAGAGA	ATTTTACGTCTCTTTAATAGAGA	4.32	6.34	185	TCGA-44-8117_5_167929031_GG_TT	high_expression	luad	TCGA-44-8117-01A-11D-2238-08	RARS	5_167929031_G_T	33	0,0,0,0,0,0,0,0,0,0,0,0,0,0,0,0,0,0,0,0,0,0,0,0,0,0,0,0,0,0,0,0,0,0,0,0,0,0,0,0,0,0,0,0,0,0,0,0,0,0,0,0,0,0,0,0,0,0,0,0,0,0,0,0,0,0,0,0,0,0,0,0,0,0,0,0,0,0,0,0,0,0,0,0,0,0,0,0,0,0,0,0,0,0,0,0,0,0,0,0,0,0,0,0,0,0,0,0,0,0,0,0,0,0,0,0,0,0,0,0,0,0,0,0,0,0,0,0,0,0,0,0,0,0,0,0,0,0,0,0,0,0,0,0,0,0,0,0,0,0,0,0,0,0,0,0,0,0,0,0,0,0,0,0,0,0,4,0,0,0,0,0,0,0,0,0,0,0,0,0,0,0,0,0,0,0,0,0,0,0,0,0,0,0,0,0,0,0,0,0…
TCGA-44-8119_19_1220370_AGG_CTT	Pass	Cancer Gene	TNP	15.5556	TCGA-44-8119_19_1220370_AGG_CTT	TCGA-44-8119-01	19	1220370	AGG	CTT	3ss	+	Splice_Site	1220384	CCCGCAGGTACTTCTGTCAGCTG	CCCGCCTTTACTTCTGTCAGCTG	2.1	6.13	180	TCGA-44-8119_19_1220370_AGG_CTT	high_expression	luad	TCGA-44-8119-01A-11D-2238-08	STK11	19_1220370_A_C	28	0,0,0,0,0,0,0,0,0,0,0,0,0,0,0,0,0,0,0,0,0,0,0,0,0,0,0,0,0,0,0,0,0,0,0,0,0,0,0,0,0,0,0,0,0,0,0,0,0,0,0,0,0,0,0,0,0,0,0,0,0,0,0,0,0,0,0,0,0,0,0,0,0,0,0,0,0,0,0,0,0,0,0,0,0,0,0,0,0,0,0,0,0,0,0,0,0,0,0,0,0,0,0,0,0,0,0,0,0,0,0,0,0,0,0,0,0,0,0,0,0,0,0,0,0,0,0,0,0,0,0,0,0,0,0,0,0,0,0,0,0,0,0,0,0,0,0,0,0,0,0,0,0,0,0,0,0,0,0,0,0,0,0,0,0,0,0,0,0,0,0,0,0,0,0,0,0,0,0,0,0,0,0,0,0,0,0,0,0,0,0,0,0,0,0,0,0,0,0,0…
TCGA-51-4080_10_27059274_GC_AA	Pass	-	DNP	63.5897	TCGA-51-4080_10_27059274_G_A	TCGA-51-4080-01	10	27059274	GC	AA	3ss	-	Missense_Mutation	27059260	TTTAGCATGGAAATAACCAGCCT	TTTATTATGGAAATAACCAGCCT	-4.07	-1.67	195	TCGA-51-4080_10_27059274_G_A	high_expression	lusc	TCGA-51-4080-01A-01D-1458-08	ABI1	10_27059274_GC_AA	124	0,0,0,0,0,0,0,0,0,0,0,0,0,0,0,0,0,0,0,0,0,0,0,0,0,0,0,0,0,0,0,0,0,0,0,0,0,0,0,0,0,0,0,0,0,0,0,0,0,0,0,0,0,0,0,0,0,3,0,0,0,0,0,0,0,0,0,0,0,0,0,0,0,0,0,0,0,0,0,0,0,0,0,0,0,0,0,0,0,0,0,0,0,0,0,0,0,0,0,0,0,0,0,0,0,0,0,0,0,0,0,0,0,0,0,0,0,0,0,0,0,0,0,0,0,0,0,0,0,0,0,0,0,0,0,0,0,0,0,0,0,0,0,0,0,0,0,0,0,0,0,0,0,0,0,0,0,0,0,0,0,0,0,0,0,0,0,0,0,0,0,0,0,0,0,0,0,0,0,0,0,0,0,0,0,0,0,0,0,0,0,0,0,0,0,0,0,0,0,0…
TCGA-55-7283_12_22813996_GG_TT	Pass	-	DNP	48.8372	TCGA-55-7283_12_22813996_GG_TT	TCGA-55-7283-01	12	22813996	GG	TT	3ss	+	Splice_Site	22814005	AAAACTAAAAGGTTCCTAAGTGA	AAAACTAAAATTTTCCTAAGTGA	-7.45	0.49	43	TCGA-55-7283_12_22813996_GG_TT	high_expression	luad	TCGA-55-7283-01A-11D-2036-08	ETNK1	12_22813996_G_T	21	0,0,0,0,0,0,0,0,0,0,0,0,0,0,0,0,0,0,0,0,0,0,0,0,0,0,0,0,0,0,0,0,0,0,0,0,0,0,0,0,0,0,0,0,0,0,0,0,0,0,0,0,0,0,0,0,0,0,0,0,0,0,0,0,0,0,0,0,0,0,0,0,0,0,0,0,0,0,0,0,0,0,0,0,0,0,0,0,0,0,0,0,0,0,0,0,0,0,0,0,0,0,0,0,0,0,0,0,0,0,0,0,0,0,0,0,0,0,0,0,0,0,0,0,0,0,0,0,0,0,0,0,0,0,0,0,0,0,0,0,0,0,0,0,0,0,0,0,0,0,0,0,0,0,0,0,0,0,0,0,0,0,0,0,0,0,0,0,0,0,0,0,0,0,0,0,0,0,0,0,0,0,0,0,0,0,0,0,0,0,0,0,0,0,0,0,0,0,0,0…
TCGA-63-6202_1_27092947_GG_CT	Pass	Cancer Gene	DNP	26.8657	TCGA-63-6202_1_27092947_GG_CT	TCGA-63-6202-01	1	27092947	GG	CT	3ss	+	Splice_Site	27092956	CTCTTTTACAGGGATGGCAGCCA	CTCTTTTACACTGATGGCAGCCA	-5.83	2.77	67	TCGA-63-6202_1_27092947_G_C	high_expression	lusc	TCGA-63-6202-01A-11D-1817-08	ARID1A	1_27092947_G_C	18	0,0,0,0,0,0,0,0,0,0,0,0,0,0,0,0,0,0,0,0,0,0,0,0,0,0,0,0,0,0,0,0,0,0,0,0,0,0,0,0,0,0,0,0,0,0,0,0,0,0,0,0,0,0,0,0,0,0,0,0,0,0,0,0,0,0,0,0,0,0,0,0,0,0,0,0,0,0,0,0,0,0,0,0,0,0,0,0,0,0,0,0,0,0,0,0,0,0,0,0,0,0,0,0,0,0,0,0,0,0,0,0,0,0,0,0,0,0,0,0,0,0,0,0,0,0,0,0,0,0,0,0,0,0,0,0,0,0,0,0,0,0,0,0,0,0,0,0,0,0,0,0,0,0,0,0,0,0,0,0,0,0,0,0,0,0,0,0,0,0,0,0,0,0,0,0,0,0,0,0,0,0,0,0,0,0,0,0,0,0,0,0,0,0,0,0,0,0,0,0…
TCGA-A1-A0SE_9_130712790_TC_AA	Pass	-	DNP	11.4286	TCGA-A1-A0SE_9_130712790_TC_AA	TCGA-A1-A0SE-01	9	130712790	TC	AA	3ss	-	Missense_Mutation	130712789	CTGACTTGAACCTGGCCGAGTTT	CTGACTTGAACCTGGCCTTGTTT	-9.42	-6.98	315	TCGA-A1-A0SE_9_130712790_TC_AA	high_expression	brca	TCGA-A1-A0SE-01A-11D-A099-09	FAM102A	9_130712790_T_A	36	0,0,0,0,0,0,0,0,0,0,0,0,0,0,0,0,0,0,0,0,0,0,0,0,0,0,0,0,0,0,0,0,0,0,0,0,0,0,0,0,0,0,0,0,0,0,0,0,0,0,0,0,0,0,0,0,0,0,0,0,0,0,0,0,0,0,0,0,0,0,0,0,0,0,0,0,0,0,0,0,0,0,0,0,0,0,0,0,0,0,0,0,0,0,0,0,0,0,0,0,0,0,0,0,0,0,0,0,0,0,0,0,0,0,0,0,0,0,0,0,0,0,0,0,0,0,0,0,0,0,0,0,0,0,0,0,0,0,0,0,0,0,0,0,0,0,0,0,0,0,0,0,0,0,0,0,0,0,0,0,0,0,0,0,0,0,0,0,0,0,0,0,0,0,0,0,0,0,0,0,0,0,0,0,0,0,0,0,0,0,0,0,0,0,0,0,0,0,0,0…
TCGA-BF-A1PZ_1_161681011_CC_TT	Pass	-	DNP	5.50459	TCGA-BF-A1PZ_1_161681011_CC_TT	TCGA-BF-A1PZ-01	1	161681011	CC	TT	3ss	+	Nonsense_Mutation	161681015	AGACTGGCTGATCCTCCAAGGTC	AGACTGGCTGATCCTTTAAGGTC	0.96	3.52	109	TCGA-BF-A1PZ_1_161681011_CC_TT	high_expression	skcm	TCGA-BF-A1PZ-01A-11D-A19A-08	FCRLA	1_161681011_C_T	6	0,0,0,0,0,0,4,0,0,0,0,3,0,0,0,0,0,0,0,0,0,0,0,0,0,0,0,0,0,0,0,0,6,0,0,0,9,0,0,0,4,0,0,0,0,0,0,0,0,0,0,0,0,0,0,0,0,0,0,0,0,0,0,0,0,0,4,0,0,0,0,0,0,0,0,0,0,0,0,0,0,0,0,0,0,0,0,0,0,0,0,0,0,0,0,0,0,0,0,0,0,0,0,0,0,0,7,0,0,0,0,0,0,0,2,0,0,0,0,4,0,0,0,0,0,0,0,0,0,3,0,0,0,0,0,0,2,0,0,0,0,6,0,0,0,0,0,0,3,0,0,0,0,0,0,0,0,0,0,0,12,0,0,3,0,0,0,0,0,5,0,0,0,0,0,0,0,0,0,0,0,5,0,0,0,20,0,19,0,0,0,0,0,9,0,0,0,7,…
TCGA-BF-AAP1_19_308813_GG_AA	Pass	-	DNP	37.3134	TCGA-BF-AAP1_19_308813_GG_AA	TCGA-BF-AAP1-01	19	308813	GG	AA	5ss	-	Missense_Mutation	308821	GAAGTACGT	GAAGTACGT	7.46	7.46	67	TCGA-BF-AAP1_19_308813_GG_AA	high_expression	skcm	TCGA-BF-AAP1-01A-11D-A397-08	MIER2	19_308813_G_A	25	0,2,0,0,11,0,4,5,6,0,3,5,7,2,0,6,5,0,0,3,0,3,3,0,0,3,9,6,0,0,0,0,2,3,3,0,0,0,5,3,0,8,6,0,6,7,10,0,2,2,4,0,0,0,5,3,11,0,5,3,6,0,0,3,0,3,2,5,3,0,0,4,0,0,8,0,3,0,0,0,0,0,0,0,0,9,3,2,3,0,0,0,0,0,0,2,4,4,5,0,0,2,5,0,0,3,0,0,5,5,0,7,6,7,0,2,4,0,2,2,0,4,5,0,0,4,0,0,7,0,0,7,0,0,0,7,0,2,2,0,4,4,0,6,3,10,6,0,5,3,4,0,0,8,7,0,0,0,2,5,0,0,0,0,10,6,3,0,5,3,0,0,2,9,2,4,0,2,6,0,3,3,5,0,7,0,12,5,5,2,4,0,0,8,0,6,0…
TCGA-BR-8369_20_17639647_GGCC_TCCT	Pass	-	TNP	13.3333	TCGA-BR-8369_20_17639647_GGCC_TCCT	TCGA-BR-8369-01	20	17639647	GGCC	TCCT	3ss	-	Intron	17639629	CCGAGGGAGCCCAGAACCAGGGC	AAGAGGGAGCCCAGAACCAGGGC	-12.13	-13.24	540	TCGA-BR-8369_20_17639647_GGCC_TCCT	high_expression	stad	TCGA-BR-8369-01A-11D-2340-08	RRBP1	20_17639647_G_T	72	0,0,0,0,0,0,0,0,0,0,0,0,0,0,0,0,0,0,0,0,0,0,0,0,0,0,0,0,0,0,0,0,0,0,0,0,0,0,0,0,0,0,0,0,0,0,11,0,0,0,0,0,0,0,0,0,0,0,0,0,0,0,0,0,0,0,0,0,0,0,0,0,0,0,0,0,0,0,0,0,0,0,0,0,0,0,0,0,0,0,0,0,0,0,0,0,0,0,0,0,0,0,0,19,0,0,0,0,0,0,0,0,0,0,0,0,0,0,0,0,0,0,0,0,0,0,0,0,0,0,0,0,0,0,0,0,0,0,0,0,0,1,0,0,0,0,0,0,0,0,0,0,0,0,0,0,0,0,0,0,0,0,0,0,0,0,0,0,0,0,0,0,0,0,0,0,0,0,0,0,0,0,0,24,0,0,0,0,0,0,0,0,0,0,0,0,0,0,…
TCGA-CN-6018_12_109972413_GG_TT	Pass	-	DNP	26.2295	TCGA-CN-6018_12_109972413_GG_TT	TCGA-CN-6018-01	12	109972413	GG	TT	3ss	+	Missense_Mutation	109972418	ACCGGGGACACTCTGGGCAGCGT	ACCGGGGACACTCTTTGCAGCGT	2.75	5.71	61	TCGA-CN-6018_12_109972413_GG_TT	high_expression	hnsc	TCGA-CN-6018-01A-11D-1683-08	UBE3B	12_109972413_G_T	16	0,0,0,0,0,0,0,0,0,0,0,0,0,0,0,0,0,0,0,0,0,0,0,0,0,0,0,0,0,0,0,0,0,0,0,0,0,0,0,0,0,0,0,0,0,0,0,0,0,0,0,0,0,0,0,0,0,1,0,0,0,0,0,0,0,0,0,0,0,0,0,0,0,0,0,0,0,0,0,0,0,0,0,0,0,0,0,0,0,0,0,0,0,0,0,0,0,0,0,0,0,0,0,0,0,0,0,0,0,0,0,0,0,0,0,0,0,0,0,0,0,0,0,0,0,0,0,0,0,0,0,0,0,0,0,0,0,0,0,0,0,0,0,0,0,0,0,0,0,0,0,0,0,0,0,0,0,0,0,0,0,0,0,0,0,0,0,0,0,0,0,0,0,0,0,0,0,0,0,0,0,0,0,0,0,0,0,0,0,0,0,0,0,0,0,0,0,0,0,0…
TCGA-D9-A6E9_11_6503274_GG_AA	Pass	-	DNP	29.0909	TCGA-D9-A6E9_11_6503274_GG_AA	TCGA-D9-A6E9-06	11	6503274	GG	AA	3ss	+	Splice_Site	6503277	CCCTATCTTCCTTCTAGGAGGCC	CCCTATCTTCCTTCTAAAAGGCC	-7.17	7.66	55	TCGA-D9-A6E9_11_6503274_G_A	high_expression	skcm	TCGA-D9-A6E9_11_6503274_GG_AA	TIMM10B	11_6503274_G_A	16	0,0,0,0,0,0,0,0,0,0,0,0,0,0,0,0,0,0,0,0,0,0,0,0,0,0,0,0,0,0,0,0,0,0,0,0,0,0,0,0,0,0,0,0,0,0,0,0,0,0,0,0,0,0,0,0,0,0,0,0,0,0,0,0,0,0,0,0,0,0,0,0,0,0,0,0,0,0,0,0,0,0,0,0,0,0,0,0,0,0,0,0,0,0,0,0,0,0,0,0,0,0,0,0,0,0,0,0,0,0,0,0,0,0,0,0,0,0,0,0,0,0,0,0,0,0,0,0,0,0,0,0,0,0,0,0,0,0,0,0,0,0,0,0,0,0,0,0,0,0,0,0,0,0,0,0,0,0,0,0,0,0,0,0,0,0,0,0,0,0,0,0,0,0,0,0,0,0,0,0,0,0,0,0,0,0,0,0,0,0,0,0,0,0,0,0,0,0,0,0…
TCGA-DA-A3F8_1_63307111_CC_TT	Pass	-	DNP	10.7692	TCGA-DA-A3F8_1_63307111_CC_TT	TCGA-DA-A3F8-06	1	63307111	CC	TT	3ss	+	Missense_Mutation	63307125	ACTGCCCTTCTCCCAAAAAGATG	ACTGCTTTTCTCCCAAAAAGATG	5.44	6.01	65	TCGA-DA-A3F8_1_63307111_CC_TT	high_expression	skcm	TCGA-DA-A3F8-06A-11D-A20D-08	ATG4C	1_63307111_C_T	7	0,0,0,0,0,0,0,0,0,0,0,0,0,0,0,0,0,0,0,0,0,0,0,0,0,0,0,0,0,0,0,0,0,0,0,0,0,0,0,0,0,0,0,0,0,0,0,0,0,0,0,0,0,0,0,0,0,0,0,0,0,0,0,0,0,0,0,0,0,0,0,0,0,0,0,0,0,0,0,0,0,0,0,0,0,0,0,0,0,0,0,0,0,0,0,0,0,0,0,0,0,0,0,0,0,0,0,0,0,0,0,0,0,0,0,0,0,0,0,0,0,0,0,0,0,0,0,0,0,0,0,0,0,0,0,0,0,0,0,0,0,0,0,0,0,0,0,0,0,0,0,0,0,0,0,0,0,0,0,0,0,0,0,0,0,0,0,0,0,0,0,0,0,0,0,0,0,0,0,0,0,0,0,0,0,0,0,0,0,0,0,0,0,0,0,0,0,0,0,0…
TCGA-DD-AAW2_12_6859471_CC_AG	Pass	-	DNP	32.6797	TCGA-DD-AAW2_12_6859471_CC_AG	TCGA-DD-AAW2-01	12	6859471	CC	AG	3ss	-	Nonsense_Mutation	6859459	TCCTCAGGAACACATGACAGCTG	TCCTCACTAACACATGACAGCTG	-1.26	2.76	306	TCGA-DD-AAW2_12_6859471_CC_AG	high_expression	lihc	TCGA-DD-AAW2-01A-11D-A40P-10	MLF2	12_6859471_C_A	100	0,0,0,0,0,0,0,0,0,0,0,0,0,0,0,0,0,0,0,0,0,0,0,0,0,0,0,0,0,0,0,0,0,0,4,0,0,0,0,0,0,3,0,0,0,0,0,0,0,0,0,0,0,4,0,0,0,0,0,0,0,0,0,0,0,0,0,0,0,0,0,0,0,0,0,0,0,0,0,0,0,0,0,0,0,0,0,0,0,0,0,0,0,0,0,0,0,0,0,0,0,0,0,0,0,0,0,0,0,0,0,0,0,0,0,0,0,0,0,0,0,0,0,0,0,0,0,0,0,0,0,0,0,0,0,0,0,0,0,0,0,0,0,0,0,0,0,0,0,0,0,0,0,0,0,0,0,0,0,0,0,0,0,0,0,0,0,0,0,0,0,0,0,0,0,0,0,0,0,0,0,0,0,0,0,0,0,0,0,0,0,0,0,0,0,0,0,0,0,0…
TCGA-DK-A1A3_1_67411832_GG_TT	Pass	-	DNP	40.9091	TCGA-DK-A1A3_1_67411832_GG_TT	TCGA-DK-A1A3-01	1	67411832	GG	TT	3ss	+	Splice_Site	67411835	GAAATATTCCTTACCAGGAGGTT	GAAATATTCCTTACCATTAGGTT	-9.15	7.08	22	TCGA-DK-A1A3_1_67411832_GG_TT	high_expression	blca	TCGA-DK-A1A3-01A-11D-A13W-08	MIER1	1_67411832_G_T	9	0,0,0,0,0,0,0,0,0,0,0,0,0,0,0,0,0,0,0,0,0,0,0,0,0,0,0,0,0,0,0,0,0,0,0,0,0,0,0,0,0,0,0,0,0,0,0,0,0,0,0,0,0,0,0,0,0,0,0,0,0,0,0,0,0,0,0,0,0,0,0,0,0,0,0,0,0,0,0,0,0,0,0,0,0,0,0,0,0,0,0,0,0,0,0,0,0,0,0,0,0,0,0,0,0,0,0,0,0,0,0,0,0,0,0,0,0,0,0,0,0,0,0,0,0,0,0,0,0,0,0,0,0,0,0,0,0,0,0,0,0,0,0,0,0,0,0,0,0,0,0,0,0,0,0,0,0,0,0,0,0,0,0,0,0,0,0,0,0,0,0,0,0,0,0,0,0,0,0,0,0,0,0,0,0,0,0,0,0,0,0,0,0,0,0,0,0,0,0,0…
TCGA-DS-A1OB_6_31778580_TACC_CACG	Pass	-	DNP	73.913	TCGA-DS-A1OB_6_31778580_TACC_CACG	TCGA-DS-A1OB-01	6	31778580	TACC	CACG	3ss	-	Missense_Mutation	31778574	AGTCTGAGAAGGTACAGGACCTG	AGTCTGAGAACGTGCAGGACCTG	-34.37	-30.44	23	TCGA-DS-A1OB_6_31778580_TACC_CACG	high_expression	cesc	TCGA-DS-A1OB-01A-11D-A16Y-08	HSPA1L	6_31778580_T_C	17	6,15,0,14,0,0,5,0,0,0,0,7,13,3,0,0,0,0,0,0,0,10,8,7,0,0,0,9,0,3,0,3,0,0,0,0,0,0,0,0,4,0,0,31,0,17,0,0,17,0,5,4,0,4,4,0,0,0,2,5,31,19,0,0,0,0,6,0,0,2,0,2,5,0,0,16,5,13,3,7,0,0,14,13,0,0,0,0,0,15,23,0,0,15,0,2,19,0,0,0,6,0,3,3,5,8,0,0,9,0,0,29,6,0,0,5,0,6,0,2,0,74,15,0,23,5,0,0,8,0,10,8,0,12,0,0,2,15,0,0,9,0,0,0,11,0,2,6,0,0,0,34,13,2,0,0,0,0,0,0,2,0,0,0,5,0,2,0,0,0,0,6,16,0,10,9,6,2,0,0,0,0,23,4,1…
TCGA-E2-A10C_2_63824531_AG_TA	Pass	-	DNP	20.8029	TCGA-E2-A10C_2_63824531_AG_TA	TCGA-E2-A10C-01	2	63824531	AG	TA	3ss	+	Splice_Site	63824547	CACAGATGTCATCGCAACAGATA	CACTAATGTCATCGCAACAGATA	4.26	5.48	274	TCGA-E2-A10C_2_63824531_AG_TA	high_expression	brca	TCGA-E2-A10C-01A-21D-A10M-09	MDH1	2_63824531_A_T	57	0,0,0,0,0,0,0,0,0,0,0,0,0,0,0,0,0,0,0,0,0,0,0,0,0,0,0,0,0,0,0,0,0,0,0,0,0,0,0,0,0,0,0,0,0,0,0,0,0,0,0,0,0,0,0,0,0,0,0,0,0,0,0,0,0,0,0,0,0,0,0,0,0,0,0,0,0,0,0,0,0,0,0,0,0,0,0,0,0,0,0,0,0,0,0,0,0,0,0,0,0,0,0,0,0,0,0,0,0,0,0,0,0,0,0,0,0,0,0,0,0,0,0,0,0,0,0,0,0,0,0,0,0,0,0,0,0,0,0,0,0,0,0,0,0,0,0,0,0,0,0,0,0,0,0,0,0,0,0,0,0,0,0,0,0,0,0,0,0,0,0,0,0,0,0,0,0,0,0,0,0,0,0,0,0,0,0,0,0,0,0,0,0,0,0,0,0,0,0,0…
TCGA-EB-A6QZ_19_11038601_GG_AA	Pass	-	DNP	19.9005	TCGA-EB-A6QZ_19_11038601_GG_AA	TCGA-EB-A6QZ-01	19	11038601	GG	AA	3ss	-	Missense_Mutation	11038597	TCTTCTGGCTGACACCCCAGATG	TCTTCTGGCTGACATTCCAGATG	4.33	5.76	201	TCGA-EB-A6QZ_19_11038601_GG_AA	high_expression	skcm	TCGA-EB-A6QZ-01A-12D-A32N-08	YIPF2	19_11038601_G_A	40	0,0,0,0,0,0,0,0,4,3,0,0,0,0,0,0,0,0,0,0,3,0,0,0,0,0,0,0,0,0,0,0,0,0,0,0,0,0,0,0,0,0,4,0,0,0,0,0,0,0,0,0,0,0,0,0,0,0,0,0,0,0,0,0,0,0,0,4,0,0,0,0,0,0,0,0,0,0,0,0,0,0,0,0,0,0,0,0,0,0,0,0,0,0,0,0,0,0,0,0,0,0,0,0,0,0,0,0,0,0,0,0,0,4,0,0,0,3,0,0,0,0,0,0,0,0,0,0,2,0,0,0,0,0,0,0,0,0,0,0,0,0,0,0,4,0,0,0,0,0,0,0,0,0,2,3,0,0,0,0,0,0,0,0,0,0,0,0,0,0,0,0,0,0,0,0,0,0,0,0,0,0,0,0,0,0,0,0,0,0,0,0,0,0,3,0,0,0,0,0…
TCGA-EE-A3AE_11_71946937_CC_TT	Pass	Cancer Gene	DNP	7.8125	TCGA-EE-A3AE_11_71946937_CC_TT	TCGA-EE-A3AE-06	11	71946937	CC	TT	3ss	+	Missense_Mutation	71946940	GCCTCCTGCCCGCTCTCCAGGTT	GCCTCCTGCCCGCTCTTTAGGTT	9.11	9.77	128	TCGA-EE-A3AE_11_71946937_CC_TT	high_expression	skcm	TCGA-EE-A3AE-06A-11D-A196-08	INPPL1	11_71946937_C_T	10	0,2,8,6,2,8,0,2,5,0,0,0,6,4,5,0,0,2,0,0,0,0,3,7,0,0,0,0,5,0,0,0,0,0,3,8,0,0,0,3,0,0,0,0,0,0,5,5,0,0,0,2,0,5,0,4,2,0,0,0,0,4,4,3,3,0,4,9,4,0,3,0,0,0,0,4,0,3,0,4,0,5,6,4,0,4,0,4,0,0,0,0,0,3,0,0,0,3,5,2,4,0,17,2,0,5,6,3,0,0,5,4,5,6,4,0,4,0,0,2,9,3,2,0,4,0,0,2,0,0,21,0,4,2,3,0,9,0,0,0,2,0,0,0,10,0,3,5,0,0,3,5,0,0,0,0,0,4,12,0,2,0,0,2,0,5,5,5,0,6,0,0,0,0,8,0,0,5,10,0,0,0,0,4,0,10,4,4,7,3,3,3,0,3,13,8,…
TCGA-EJ-5494_14_38060569_GCTA_TCTC	Pass	Cancer Gene	DNP	7.29399	TCGA-EJ-5494_14_38060569_GCTA_TCTC	TCGA-EJ-5494-01	14	38060569	GCTA	TCTC	5ss	-	Nonstop_Mutation	38060573	TTCCTAGCT	TTCCGAGAT	-14.42	-26.96	1796	TCGA-EJ-5494_14_38060569_GCTA_TCTC	high_expression	prad	TCGA-EJ-5494-01A-01D-1576-08	FOXA1	14_38060569_G_T	131	0,0,0,0,0,0,0,0,0,0,0,0,0,0,0,0,0,0,0,0,0,0,0,0,0,0,0,0,0,0,0,0,0,0,0,0,0,0,0,0,0,0,0,0,0,0,0,0,0,0,0,0,0,0,0,0,0,0,0,0,0,0,0,0,0,0,0,0,0,0,0,0,0,0,0,0,0,0,0,0,0,0,0,0,0,0,0,0,0,0,0,0,0,0,0,0,0,0,0,0,0,0,0,0,0,0,0,0,0,0,0,0,0,0,0,0,0,0,0,0,0,0,0,0,0,0,0,0,0,0,0,0,0,0,0,0,0,0,0,0,0,0,0,0,0,0,0,0,0,0,0,0,0,0,0,0,0,0,0,0,0,0,0,0,0,0,0,0,0,0,0,0,0,0,0,0,0,0,0,0,0,0,0,0,0,0,0,0,0,0,0,0,0,0,0,0,0,0,0,0…
TCGA-EM-A3ST_X_20148692_CC_AA	Pass	-	DNP	98.0392	TCGA-EM-A3ST_X_20148692_CC_AA	TCGA-EM-A3ST-01	X	20148692	CC	AA	3ss	-	Missense_Mutation	20148690	TGATACATTTGGTCCTGGAGATG	TGATACATTTGGTCCTTTAGATG	-3.41	7.59	51	TCGA-EM-A3ST_X_20148692_CC_AA	high_expression	thca	TCGA-EM-A3ST-01A-11D-A22Z-08	EIF1AX	X_20148692_C_A	50	0,0,0,0,0,0,0,0,0,0,0,0,0,0,0,0,0,0,0,0,0,0,0,0,0,0,0,0,0,0,0,0,0,0,0,0,0,0,0,0,0,0,0,0,0,0,0,0,0,0,0,0,0,0,0,0,0,0,0,0,0,0,0,0,0,0,0,0,0,0,0,0,0,0,0,0,0,0,0,0,0,0,0,0,0,0,0,0,0,0,0,0,0,0,0,0,0,0,0,0,0,0,0,0,0,0,0,0,0,0,0,0,0,0,0,0,0,0,0,0,0,0,0,0,0,0,0,0,0,0,0,0,0,0,0,0,0,0,0,0,0,0,0,0,0,0,0,0,0,0,0,0,0,0,0,0,0,0,0,0,0,0,0,0,0,0,0,0,0,0,0,0,0,0,0,0,0,0,0,0,0,0,0,0,0,0,0,0,0,0,0,0,0,0,0,0,0,0,0,0…
TCGA-ER-A19W_9_136915685_GG_AA	Pass	-	DNP	38.8889	TCGA-ER-A19W_9_136915685_GG_AA	TCGA-ER-A19W-06	9	136915685	GG	AA	3ss	-	Missense_Mutation	136915672	CGTGTCCTCTGTCTCCCCAGCGA	CGTGTTTTCTGTCTCCCCAGCGA	10.76	10.17	18	TCGA-ER-A19W_9_136915685_GG_AA	high_expression	skcm	TCGA-ER-A19W-06A-41D-A23B-08	BRD3	9_136915685_G_A	7	0,0,0,0,0,2,0,0,0,0,0,0,0,0,0,0,0,0,0,0,0,0,2,0,0,0,0,0,0,0,0,0,0,0,0,0,0,0,0,0,0,0,0,0,0,0,0,0,0,0,0,0,0,0,0,0,0,0,0,0,0,0,0,0,0,0,0,0,0,0,0,0,0,0,0,0,0,0,0,0,0,0,0,0,0,0,0,0,0,0,0,0,0,0,0,0,0,0,0,0,0,0,0,0,0,0,0,0,0,0,0,0,0,0,0,0,0,0,0,0,0,0,0,0,0,0,0,0,0,4,0,0,0,0,0,0,0,0,0,0,0,0,0,0,2,0,0,0,0,0,0,0,0,0,0,0,0,0,0,0,2,0,0,0,0,0,0,0,0,0,0,0,0,0,0,0,0,0,0,0,0,0,0,0,0,0,0,0,0,0,0,0,0,0,0,0,0,0,0,0…
TCGA-ER-A3PL_7_151854957_GT_AC	Pass	Cancer Gene	DNP	14.2857	TCGA-ER-A3PL_7_151854957_GT_AC	TCGA-ER-A3PL-06	7	151854957	GT	AC	3ss	-	Intron	151854940	CACTTTCTTCCTTATGGCAGTGG	CGTTTTCTTCCTTATGGCAGTGG	6.02	6.5	49	TCGA-ER-A3PL_7_151854957_GT_AC	high_expression	skcm	TCGA-ER-A3PL-06A-11D-A23B-08	KMT2C	7_151854957_G_A	7	0,0,0,0,0,0,0,5,0,0,0,0,0,0,0,0,0,0,0,2,0,0,2,3,0,0,8,9,6,0,0,9,0,0,0,0,0,0,0,0,4,2,0,0,2,2,0,0,0,0,0,3,0,0,0,0,0,0,6,3,0,14,2,4,0,0,3,6,3,0,0,0,0,0,0,0,0,0,0,0,0,0,3,0,0,3,0,0,0,0,0,0,0,0,0,0,0,6,2,3,0,0,0,2,2,3,0,0,0,0,0,2,0,15,0,2,10,0,0,0,0,0,0,5,7,0,7,0,0,3,0,0,0,2,4,0,0,0,0,7,0,0,0,0,0,0,2,2,0,0,0,0,3,0,0,0,0,0,5,0,2,0,0,3,0,0,5,0,0,0,0,0,0,4,0,0,0,0,2,8,0,0,0,0,0,3,5,0,0,5,0,0,0,9,0,12,0,2…
TCGA-FF-8043_2_89442255_GCTAAC_ACTAAT	Pass	-	DNP	6.38731	TCGA-FF-8043_2_89442255_GCTAAC_ACTAAT	TCGA-FF-8043-01	2	89442255	GCTAAC	ACTAAT	5ss	-	Missense_Mutation	89442260	AGTGTTAGC	AGTATTAGT	-10.26	-13.15	23077	TCGA-FF-8043_2_89442255_GCTAAC_ACTAAT	high_expression	dlbc	TCGA-FF-8043-01A-11D-2210-10	IGKV3-20	2_89442255_G_A	1474	0,0,0,0,23,0,0,0,0,0,0,0,0,0,0,0,0,0,0,107,0,0,0,0,0,1,0,0,0,0,43,0,0,0,0,0
TCGA-FR-A44A_15_77451003_GG_AA	Pass	-	DNP	30.5556	TCGA-FR-A44A_15_77451003_GG_AA	TCGA-FR-A44A-06	15	77451003	GG	AA	3ss	-	Missense_Mutation	77450991	TTTTCTCCTCGGGATCCAAGAAC	TTTTCTTTTCGGGATCCAAGAAC	1.02	1.63	36	TCGA-FR-A44A_15_77451003_GG_AA	high_expression	skcm	TCGA-FR-A44A-06A-11D-A24R-08	PEAK1	15_77451003_G_A	11	0,0,0,0,0,0,0,0,0,0,0,0,0,0,0,0,0,0,0,0,0,0,0,0,0,0,0,0,0,0,0,0,0,0,0,0,0,0,0,0,0,0,0,0,0,0,0,0,0,0,0,0,0,0,0,0,0,0,0,0,0,0,0,0,0,0,0,0,0,0,0,0,0,0,0,0,0,0,0,0,0,0,0,0,0,0,0,0,0,0,0,0,0,0,0,0,0,0,0,0,0,0,0,0,0,0,0,0,0,0,0,0,0,0,0,0,0,0,0,0,0,0,0,0,0,0,0,0,0,0,0,0,0,0,0,0,0,0,0,0,0,0,0,0,0,0,0,0,0,0,0,0,0,0,0,0,0,0,0,0,0,0,0,0,0,0,0,0,0,0,0,0,0,0,0,0,0,0,0,0,0,0,0,0,0,0,0,0,0,0,0,0,0,0,0,0,0,0,0,0…
TCGA-G3-A25S_6_43274043_CCTT_TCAC	Pass	-	TNP	8.33333	TCGA-G3-A25S_6_43274043_CCTT_TCAC	TCGA-G3-A25S-01	6	43274043	CCTT	TCAC	3ss	-	Missense_Mutation	43274031	TGAGAAGGTGATGTCATTAGGCA	TGAGGTGATGATGTCATTAGGCA	-1.12	1.26	72	TCGA-G3-A25S_6_43274043_CCTT_TCAC	high_expression	lihc	TCGA-G3-A25S-01A-11D-A16V-10	CRIP3	6_43274043_C_T	6	0,0,0,0,0,0,0,0,0,0,0,0,0,0,0,0,0,0,2,0,0,0,0,0,0,0,0,0,0,0,0,0,0,0,0,0,0,0,0,0,0,0,0,0,0,0,0,0,0,0,0,0,0,0,0,0,0,0,0,0,0,0,0,0,0,0,0,0,0,0,0,0,0,0,0,0,0,0,0,0,0,0,0,0,0,0,0,0,0,0,0,0,0,0,0,0,3,0,0,0,0,0,0,0,0,0,0,0,0,0,0,0,0,0,0,0,0,0,0,0,0,0,0,0,0,0,0,0,0,0,0,0,0,0,0,0,0,0,0,0,0,0,0,0,0,0,0,0,0,0,0,0,0,0,0,0,0,0,0,0,0,0,0,0,0,0,0,0,0,0,0,0,0,0,0,0,0,0,0,0,0,0,0,0,0,0,0,0,0,0,0,0,0,0,0,0,0,0,0,0…
TCGA-GL-A9DC_22_42280845_GG_AT	Pass	-	DNP	26.4706	TCGA-GL-A9DC_22_42280845_GG_AT	TCGA-GL-A9DC-01	22	42280845	GG	AT	3ss	+	Splice_Site	42280860	CCTAGGGAAGCTTCCTGCAGGAT	CCTAATGAAGCTTCCTGCAGGAT	-2.16	1.36	34	TCGA-GL-A9DC_22_42280845_GG_AT	high_expression	kirp	TCGA-GL-A9DC-01A-11D-A36X-10	SREBF2	22_42280845_G_A	9	0,0,0,0,0,0,0,0,0,0,0,0,0,0,0,0,0,0,0,0,0,0,0,0,0,0,0,0,0,0,0,0,0,0,0,0,0,0,0,0,0,0,0,0,0,0,0,0,0,0,0,0,0,0,0,0,0,0,0,0,0,0,0,0,0,0,0,0,0,0,0,0,0,0,0,0,0,0,0,0,0,0,0,0,0,0,0,0,0,0,0,0,0,0,0,0,0,0,0,0,0,0,0,0,0,0,0,0,0,0,0,0,0,0,0,0,0,0,0,0,0,0,0,0,0,0,0,0,0,0,0,0,0,0,0,0,0,0,0,0,0,0,0,0,0,0,0,0,0,0,0,0,0,0,0,0,0,0,0,0,0,0,0,0,0,0,0,0,0,0,0,0,0,0,0,0,0,0,0,0,0,0,0,0,0,0,0,0,0,0,0,0,0,0,0,0,0,0,0,0…
TCGA-GN-A4U5_4_672746_GG_AA	Pass	-	DNP	12.1212	TCGA-GN-A4U5_4_672746_GG_AA	TCGA-GN-A4U5-01	4	672746	GG	AA	3ss	+	Splice_Site	672767	CATTCACACTCATGGATCAGAAC	CATTCACACTCATGGATCAGAAC	2.94	2.94	66	TCGA-GN-A4U5_4_672746_GG_AA	high_expression	skcm	TCGA-GN-A4U5-01A-11D-A32N-08	MYL5	4_672746_G_A	8	0,0,0,0,0,0,0,0,0,0,0,0,0,0,0,0,0,0,0,0,0,0,0,0,0,2,0,0,0,0,0,0,0,0,0,0,0,0,0,0,0,0,0,0,0,0,0,0,0,0,0,0,0,0,0,0,0,0,0,0,0,0,0,0,0,0,0,0,0,0,0,0,0,0,0,0,0,0,0,0,0,0,0,0,0,0,0,0,0,0,0,0,0,0,0,0,0,0,0,0,0,0,0,0,0,0,0,0,0,0,0,0,0,0,0,0,0,0,0,0,0,0,0,0,0,0,0,0,0,0,0,0,0,0,0,0,0,0,0,0,0,0,0,0,0,0,0,0,0,0,0,0,0,0,0,0,0,0,0,0,0,0,0,0,0,0,0,0,0,0,0,0,0,0,0,0,0,0,0,0,0,0,0,0,0,0,0,0,0,0,0,0,0,0,0,0,0,0,0,0…
TCGA-HN-A2NL_19_8923868_GATATC_AATATA	Pass	-	DNP	38.6364	TCGA-HN-A2NL_19_8923868_GATATC_AATATA	TCGA-HN-A2NL-01	19	8923868	GATATC	AATATA	3ss	-	Missense_Mutation	8923864	AACCCAGTCTGATATCCCAGTTG	AACCCAGTCTTATATTCCAGTTG	1.22	5.76	44	TCGA-HN-A2NL_19_8923868_GATATC_AATATA	high_expression	brca	TCGA-HN-A2NL-01A-11D-A18P-09	ZNF558	19_8923868_G_A	17	0,0,0,0,0,0,0,0,0,0,0,0,0,0,0,0,0,0,0,0,0,0,0,0,0,0,0,0,0,0,0,0,0,0,0,0,0,0,0,0,0,0,0,0,0,0,0,0,0,0,0,0,0,0,0,0,0,0,0,0,0,0,0,0,0,0,0,0,0,0,0,0,0,0,0,0,0,0,0,0,0,0,0,0,0,0,0,0,0,0,0,0,0,0,0,0,0,0,0,0,0,0,0,0,0,0,0,0,0,0,0,0,0,0,0,0,0,0,0,0,0,0,0,0,0,0,0,0,0,0,0,0,0,0,0,0,0,0,0,0,0,0,0,0,0,0,0,0,0,0,0,0,0,0,0,0,0,0,0,0,0,0,0,0,0,0,0,0,0,0,0,0,0,0,0,0,0,0,0,0,0,0,0,0,0,0,0,0,0,0,0,0,0,0,0,0,0,0,0,0…
TCGA-P3-A6T8_19_6380286_CA_AG	Pass	-	DNP	32.4176	TCGA-P3-A6T8_19_6380286_CA_AG	TCGA-P3-A6T8-01	19	6380286	CA	AG	5ss	-	3'UTR	6380290	GAGGCTTGG	GAGGCTCTG	-4.22	-8.07	182	TCGA-P3-A6T8_19_6380286_CA_AG	high_expression	hnsc	TCGA-P3-A6T8-01A-11D-A34J-08	GTF2F1	19_6380286_C_A	59	0,0,0,0,0,4,0,0,0,0,1,0,2,0,0,0,0,0,4,0,0,0,2,1,0,0,4,0,0,1,4,0,0,0,0,2,0,0,1,5,2,1,0,0,4,0,1,0,0,0,0,2,1,0,1,0,0,0,0,0,0,3,2,3,3,0,0,0,0,0,0,1,1,0,0,0,2,0,0,1,1,0,0,0,0,0,1,0,0,1,1,5,0,0,0,0,0,2,2,5,0,1,1,0,0,4,3,0,2,0,1,1,8,1,0,0,0,6,1,1,3,7,0,0,0,0,0,0,0,2,0,0,0,0,0,0,0,0,0,0,0,0,1,0,0,0,0,0,0,0,0,0,0,3,0,1,0,0,0,0,0,2,0,0,8,1,0,5,0,0,0,3,0,0,0,0,0,1,0,1,0,0,0,0,0,0,2,0,1,0,0,0,0,1,0,0,1,0,0,0…
TCGA-QB-A6FS_14_24655657_CC_TT	Pass	-	DNP	43.2203	TCGA-QB-A6FS_14_24655657_CC_TT	TCGA-QB-A6FS-06	14	24655657	CC	TT	3ss	-	Splice_Site	24655646	CTGTCAAGGCCTTACTGAAGAAT	CTGTCAAAACCTTACTGAAGAAT	-2.23	0.84	236	TCGA-QB-A6FS_14_24655657_CC_TT	high_expression	skcm	TCGA-QB-A6FS-06A-11D-A30X-08	IPO4	14_24655657_C_T	102	0,0,0,0,0,0,0,0,0,0,0,0,0,0,0,0,0,0,0,0,0,0,0,0,0,0,0,0,0,0,0,0,0,0,0,0,0,0,0,0,0,0,0,0,0,0,0,0,0,0,0,0,0,0,0,0,0,0,0,0,0,0,0,0,0,0,0,0,0,0,0,0,0,0,0,0,0,0,0,0,0,0,0,0,0,0,0,0,0,0,0,0,0,0,0,0,0,0,0,0,0,0,0,0,0,0,0,0,0,0,0,0,0,0,0,0,0,0,0,0,0,0,0,0,0,0,0,0,0,0,0,0,0,0,0,0,0,0,0,0,0,0,0,0,0,0,0,0,0,0,0,0,0,0,0,0,0,0,0,0,0,0,0,0,0,0,0,0,0,0,0,0,0,0,0,0,0,0,0,0,0,0,0,0,0,0,0,0,0,0,0,0,0,0,0,0,0,0,0,0…
TCGA-QK-A8Z8_5_149927843_GG_CT	Pass	-	DNP	7.61905	TCGA-QK-A8Z8_5_149927843_GG_CT	TCGA-QK-A8Z8-01	5	149927843	GG	CT	5ss	+	Missense_Mutation	149927831	GAGGTGATT	GAGGTGATT	5.41	5.41	105	TCGA-QK-A8Z8_5_149927843_GG_CT	high_expression	hnsc	TCGA-QK-A8Z8-01A-11D-A391-08	NDST1	5_149927843_G_C	8	0,0,1,0,0,1,1,0,2,0,0,0,1,2,2,0,0,2,0,0,1,0,1,0,0,2,0,3,0,0,0,1,0,1,0,0,1,3,0,0,0,0,0,0,0,3,1,0,0,0,0,1,2,0,2,0,2,0,0,2,1,0,0,0,3,0,1,2,0,0,0,4,1,0,1,1,0,0,0,1,1,1,0,0,0,0,0,2,0,2,0,1,0,5,2,0,0,1,2,0,2,0,0,0,0,1,4,0,0,0,2,0,0,0,0,0,0,0,0,1,1,0,4,1,0,1,2,1,0,2,0,0,0,1,0,0,3,0,1,4,0,0,0,0,0,0,0,0,0,0,0,0,0,4,0,0,2,0,0,3,1,0,1,0,5,1,4,0,2,2,3,0,1,2,3,1,2,0,2,0,4,0,0,3,0,0,0,0,2,3,0,1,4,1,1,4,4,0,0,0…
TCGA-RP-A694_12_54063086_GT_AA	Pass	-	DNP	9.07441	TCGA-RP-A694_12_54063086_GT_AA	TCGA-RP-A694-06	12	54063086	GT	AA	3ss	-	Nonsense_Mutation	54063076	CTTACCTCACTTGTCTCTAGCCG	CTTACCTCTTTTGTCTCTAGCCG	6.76	9.42	3857	TCGA-RP-A694_12_54063086_GT_AA	high_expression	skcm	TCGA-RP-A694-06A-11D-A30X-08	ATP5G2	12_54063086_G_A	350	9,4,0,16,7,9,6,7,0,10,4,9,2,8,0,0,0,0,20,7,11,12,10,0,0,3,13,5,6,0,6,5,7,6,0,0,0,0,0,8,0,5,12,5,0,7,4,16,0,3,0,0,8,0,10,3,0,16,9,3,3,0,13,16,21,0,21,20,7,3,0,5,4,14,0,0,0,0,19,13,2,0,7,7,0,0,5,7,0,3,5,3,8,10,14,13,9,0,2,0,0,0,3,0,4,8,0,0,0,3,47,0,8,15,0,0,7,20,0,5,8,0,0,6,8,6,5,0,7,0,4,0,0,0,2,15,0,10,4,11,0,5,5,11,12,10,7,6,0,0,0,0,0,0,0,0,0,0,0,0,0,6,6,0,0,0,16,5,0,0,0,7,0,0,8,0,7,6,0,0,0,5,10,…
TCGA-WE-AAA0_17_73127134_CC_TT	Pass	-	DNP	11.4865	TCGA-WE-AAA0_17_73127134_CC_TT	TCGA-WE-AAA0-06	17	73127134	CC	TT	5ss	-	Intron	73127147	TGGGTGAGA	TGGGTGAGA	6.04	6.04	296	TCGA-WE-AAA0_17_73127134_CC_TT	high_expression	skcm	TCGA-WE-AAA0-06A-11D-A38G-08	NT5C	17_73127134_C_T	34	8,0,0,3,12,22,0,8,4,9,3,16,2,10,3,2,3,14,6,0,5,12,6,16,6,7,4,10,6,0,0,0,5,4,8,0,4,0,8,9,0,14,3,9,13,22,0,7,0,13,3,8,5,0,4,4,13,3,0,0,0,6,8,8,8,5,3,9,3,7,6,5,3,3,0,2,4,0,0,5,10,0,0,0,0,6,7,8,10,5,6,8,6,6,5,0,4,6,9,7,3,0,2,2,3,6,6,3,0,0,0,7,0,8,5,2,5,5,7,0,5,0,8,0,6,4,3,10,6,3,0,2,15,4,5,8,0,4,0,0,8,0,0,43,6,0,11,18,0,9,2,0,6,3,11,6,0,10,5,0,5,0,0,2,13,9,3,0,0,11,6,9,0,28,0,3,12,0,4,9,6,8,6,7,8,0,9…
TCGA-CU-A0YR_2_55895093_TCT_CG	Pass	-	DNP - Far away	38.1818	TCGA-CU-A0YR_2_55895093_TCT_CG	TCGA-CU-A0YR-01	2	55895093	TCT	CG	3ss	-	Splice_Site	55895082	TTCTATAGAAAAATTTCCAGAAG	TTTCTATAGCGAAAATTTCCAGAAG	-0.85	-19.01	55	TCGA-CU-A0YR_2_55895093_TCT_CG	high_expression	blca	TCGA-CU-A0YR-01A-12D-A10S-08	PNPT1	2_55895093_TCT_CG	21	0,0,0,0,0,0,0,0,0,0,0,0,0,0,0,0,0,0,0,0,0,0,0,0,0,0,0,0,0,0,0,0,0,0,0,0,0,0,0,0,0,0,0,0,0,0,0,0,0,0,0,0,0,0,0,0,0,0,0,0,0,0,0,0,0,0,0,0,0,0,0,0,0,0,0,0,0,0,0,0,0,0,0,0,0,0,0,0,0,0,0,0,0,0,0,0,0,0,0,0,0,0,0,0,0,0,0,0,0,0,0,0,0,0,0,0,0,0,0,0,0,0,0,0,0,0,0,0,0,0,0,0,0,0,0,0,0,0,0,0,0,0,0,0,0,0,0,0,0,0,0,0,0,0,0,0,0,0,0,0,0,0,0,0,0,0,0,0,0,0,0,0,0,0,0,0,0,0,0,0,0,0,0,0,0,0,0,0,0,0,0,0,0,0,0,0,0,0,0,0…
TCGA-XF-AAMQ_14_30105701_C_G	Pass	-	DNP - Far away	18.8679	TCGA-XF-AAMQ_14_30105701_C_G	TCGA-XF-AAMQ-01	14	30105701	C	G	3ss	-	Splice_Site	30105691	AATTTTCTAGATTTGCTTAGCCC	AATTTTCTACATTTGCTTAGCCC	-2.05	3.08	53	TCGA-XF-AAMQ_14_30105701_C_G	high_expression	blca	TCGA-XF-AAMQ-01A-11D-A42E-08	PRKD1	14_30105701_C_G	10	0,0,0,0,0,0,0,0,0,0,0,0,0,0,0,0,0,0,0,0,0,0,0,0,0,0,0,0,0,0,0,0,0,0,0,0,0,0,0,0,0,0,0,0,0,0,0,0,0,0,0,0,0,0,0,0,0,0,0,0,0,0,0,0,0,0,0,0,0,0,0,0,0,0,0,0,0,0,0,0,0,0,0,0,0,0,0,0,0,0,0,0,0,0,0,0,0,0,0,0,0,0,0,0,0,0,0,0,0,0,0,0,0,0,0,0,0,0,0,0,0,0,0,0,0,0,0,0,0,0,0,0,0,0,0,0,0,0,0,0,0,0,0,0,0,0,0,0,0,0,0,0,0,0,0,0,0,0,0,0,0,0,0,0,0,0,0,0,0,0,0,0,0,0,0,0,0,0,0,0,0,0,0,0,0,0,0,0,0,0,0,0,0,0,0,0,0,0,0,0…
TCGA-C5-A8YR_17_74731816_C_G	Pass	Cancer Gene	DNP - Far away	11.5464	TCGA-C5-A8YR_17_74731816_C_G	TCGA-C5-A8YR-01	17	74731816	C	G	3ss	-	3'UTR	74731814	GATGCACTATCCTCTTAGAGAAA	GATGCACTATCCTCTTACAGAAA	-2.97	8.33	485	TCGA-C5-A8YR_17_74731816_C_G	high_expression	cesc	TCGA-C5-A8YR-01A-12D-A37N-09	SRSF2	17_74731816_C_G	56	0,0,0,0,0,0,0,0,0,0,0,0,0,0,0,0,7,0,0,0,3,0,0,0,0,0,0,0,0,0,0,0,0,0,0,0,0,0,0,0,0,0,0,0,0,0,0,0,0,0,0,0,0,0,0,0,0,3,0,0,0,0,4,0,2,0,0,0,0,0,0,0,0,0,3,0,0,0,0,0,0,0,0,0,0,0,5,0,0,0,0,0,2,3,0,0,0,0,0,0,0,0,0,0,0,0,0,0,0,0,0,0,0,0,0,0,0,0,0,0,0,0,0,0,0,5,0,0,0,1,0,0,0,0,0,0,0,0,0,0,0,0,0,0,0,0,0,0,0,0,2,0,0,0,0,0,0,0,0,0,0,0,0,0,0,0,0,0,0,0,0,0,0,0,0,0,0,0,0,0,0,0,0,0,0,0,0,0,0,3,0,0,0,0,0,0,0,0,0,0…
TCGA-FF-8043_2_89247035_G_A	Pass	-	DNP - Far away	19.3488	TCGA-FF-8043_2_89247035_G_A	TCGA-FF-8043-01	2	89247035	G	A	3ss	-	Silent	89247039	GGAGACAGAGTCACCATCACTTG	GGAGACAGAGTCACCATCACTTG	-17.64	-17.64	3194	TCGA-FF-8043_2_89247035_G_A	high_expression	dlbc	TCGA-FF-8043-01A-11D-2210-10	IGKV1-5	2_89247035_G_A	618	0,0,0,0,0,0,0,0,0,0,0,0,0,0,0,0,0,0,0,13,0,0,0,0,0,0,0,0,0,0,0,12,0,0,0,0
TCGA-51-6867_1_10523123_C_A	Pass	-	DNP - Far away	10	TCGA-51-6867_1_10523123_C_A	TCGA-51-6867-01	1	10523123	C	A	5ss	-	Missense_Mutation	10523128	CTAGTCAGG	CTAGTCAGT	-6.26	-0.68	110	TCGA-51-6867_1_10523123_C_A	high_expression	lusc	TCGA-51-6867-01A-11D-2042-08	DFFA	1_10523123_C_A	11	0,0,0,0,0,0,0,0,0,0,0,0,0,0,0,0,0,0,0,0,0,0,0,0,0,0,0,0,0,0,0,0,0,0,0,0,0,0,0,0,0,0,0,0,0,0,0,0,0,0,0,0,0,0,0,0,0,0,0,0,0,0,0,0,0,0,0,0,0,0,0,0,0,0,0,0,0,0,0,0,0,0,0,0,0,0,0,0,0,0,0,0,0,0,0,0,0,0,0,0,0,0,0,0,0,0,0,0,0,0,0,0,0,0,0,0,0,0,0,0,0,0,0,0,0,0,0,0,0,0,0,0,0,0,0,0,0,0,0,0,0,0,0,0,0,0,0,0,0,0,0,0,0,0,0,0,0,0,0,0,0,0,0,0,0,0,0,0,0,0,0,0,0,0,0,0,0,0,0,0,0,0,0,0,0,0,0,0,0,0,0,0,0,0,0,0,0,0,0,0…
TCGA-77-8136_1_87538616_G_C	Pass	-	DNP - Far away	17.5	TCGA-77-8136_1_87538616_G_C	TCGA-77-8136-01	1	87538616	G	C	3ss	+	Splice_Site	87538620	CTGTTTTTCTTTCCAGAAAGGGC	CTGTTTTTCTTTCCACAAAGGGC	2.89	8.2	40	TCGA-77-8136_1_87538616_G_C	high_expression	lusc	TCGA-77-8136-01A-11D-2244-08	HS2ST1	1_87538616_G_C	7	0,0,0,0,0,0,0,0,0,0,0,0,0,0,0,0,0,0,0,0,0,0,0,0,0,0,0,0,0,0,0,0,0,0,0,0,0,0,0,0,0,0,0,0,0,0,0,0,0,0,0,0,0,0,0,0,0,0,0,0,0,0,0,0,0,0,0,0,0,0,0,0,0,0,0,0,0,0,0,0,0,0,0,0,0,0,0,0,0,0,0,0,0,0,0,0,0,0,0,0,0,0,0,0,0,0,0,0,0,0,0,0,0,0,0,0,0,0,0,0,0,0,0,0,0,0,0,0,0,0,0,0,0,0,0,0,0,0,0,0,0,0,0,0,0,0,0,0,0,0,0,0,0,0,0,0,0,0,0,0,0,0,0,0,0,0,0,0,0,0,0,0,0,0,0,0,0,0,0,0,0,0,0,0,0,0,0,0,0,0,0,0,0,0,0,0,0,0,0,0…
TCGA-OR-A5JA_16_20787314_C_A	Pass	-		6.40669	TCGA-OR-A5JA_16_20787314_C_A	TCGA-OR-A5JA-01	16	20787314	C	A	5ss	+	Missense_Mutation	20787308	CGGGTAATT	CGGGTAATT	6.79	6.79	359	TCGA-OR-A5JA_16_20787314_C_A	high_expression	acc	TCGA-OR-A5JA-01A-11D-A29I-10	ACSM3	16_20787314_C_A	23	0,0,0,2,0,0,0,0,0,0,0,0,0,0,0,0,0,0,0,0,0,0,0,0,0,0,0,0,0,0,0,0,0,0,0,0,0,0,0,0,0,0,0,0,0,0,0,0,0,0,0,0,0,0,0,0,0,0,0,0,0,0,0,0,0,2,0,0,0,0,0,0,0,0,0,5,0
TCGA-OR-A5JF_X_110973752_G_C	Pass	-		33.3333	TCGA-OR-A5JF_X_110973752_G_C	TCGA-OR-A5JF-01	X	110973752	G	C	3ss	+	Splice_Site	110973754	TTTGGCTATATTCTCTAGAGCCA	TTTGGCTATATTCTCTACAGCCA	-4.46	7.41	18	TCGA-OR-A5JF_X_110973752_G_C	high_expression	acc	TCGA-OR-A5JF-01A-11D-A29I-10	ALG13	X_110973752_G_C	6	0,0,0,0,0,0,0,0,0,0,0,0,0,0,0,0,0,0,0,0,0,0,0,0,0,0,0,0,0,0,0,0,0,0,0,0,0,0,0,0,0,0,0,0,0,0,0,0,0,0,0,0,0,0,0,0,0,0,0,0,0,0,0,0,0,0,0,0,0,0,0,0,0,0,0,0,0
TCGA-OR-A5J6_7_116557779_A_G	Pass	-		11.4286	TCGA-OR-A5J6_7_116557779_A_G	TCGA-OR-A5J6-01	7	116557779	A	G	3ss	+	Splice_Site	116557791	TTTTCATAGACTGCCATCAGTGA	TTTTCATGGACTGCCATCAGTGA	-0.7	3.4	245	TCGA-OR-A5J6_7_116557779_A_G	high_expression	acc	TCGA-OR-A5J6-01A-31D-A29I-10	CAPZA2	7_116557779_A_G	28	0,0,0,0,0,0,0,0,0,0,0,0,0,0,0,0,0,0,0,0,0,0,0,0,0,0,0,0,0,0,0,0,0,0,0,0,0,0,0,0,0,0,0,0,0,0,0,0,0,0,0,0,0,0,0,0,0,0,0,0,0,0,0,0,0,0,0,0,0,0,0,0,0,0,0,0,0
TCGA-OR-A5K2_6_74228419_ACC_-	Pass	-		79.8079	TCGA-OR-A5K2_6_74228419_ACC_-	TCGA-OR-A5K2-01	6	74228419	ACC	-	5ss	-	Splice_Site	74228423	TTGGTGGTA	TTGGTAAGT	-7.84	10.47	4165	TCGA-OR-A5K2_6_74228419_ACC_-	high_expression	acc	TCGA-OR-A5K2-01A-11D-A29I-10	EEF1A1	6_74228419_ACC_-	3324	0,0,0,0,0,0,0,0,0,0,0,0,0,0,0,0,0,0,0,2,0,0,0,0,0,0,0,0,0,0,0,0,0,0,0,0,4,0,0,0,0,0,0,0,0,0,0,0,0,0,0,6,0,0,0,0,0,0,0,0,0,0,0,0,0,0,0,0,0,0,0,0,0,3,12,0,4
TCGA-OR-A5LG_19_3976662_C_G	Pass	-		5.4118	TCGA-OR-A5LG_19_3976662_C_G	TCGA-OR-A5LG-01	19	3976662	C	G	3ss	-	Missense_Mutation	3976660	GGCAGATCCTGCCCGGAGACCCC	GGCAGATCCTGCCCGGACACCCC	-16.75	-6.58	5913	TCGA-OR-A5LG_19_3976662_C_G	high_expression	acc	TCGA-OR-A5LG-01A-11D-A29I-10	EEF2	19_3976662_C_G	320	0,0,0,0,0,0,0,0,0,0,0,0,0,0,0,0,0,0,0,0,0,4,0,0,0,0,0,0,0,0,0,0,0,0,0,0,0,0,0,0,0,0,0,0,0,0,2,0,0,0,0,0,0,0,0,0,0,0,0,0,2,0,0,0,0,0,0,0,0,0,0,0,0,0,0,0,0
TCGA-OR-A5JB_7_6022454_C_T	Pass	Cancer Gene		38.8889	TCGA-OR-A5JB_7_6022454_C_T	TCGA-OR-A5JB-01	7	6022454	C	T	5ss	-	Splice_Site	6022450	TGAGTGTGT	TGAGTGTGT	-0.5	-0.5	18	TCGA-OR-A5JB_7_6022454_C_T	high_expression	acc	TCGA-OR-A5JB-01A-11D-A29I-10	PMS2	7_6022454_C_T	7	0,0,0,0,0,0,0,0,0,0,0,0,0,0,0,0,0,0,0,0,0,0,0,0,0,0,0,0,0,0,0,0,0,0,0,0,0,0,0,0,0,0,0,0,0,0,0,0,0,0,0,0,0,0,0,0,0,0,0,0,0,0,0,0,0,0,0,0,0,0,0,0,0,0,0,0,0
TCGA-FD-A6TF_11_44105089_G_T	Pass	-		30.4348	TCGA-FD-A6TF_11_44105089_G_T	TCGA-FD-A6TF-01	11	44105089	G	T	3ss	+	Missense_Mutation	44105103	GTTTCGCTTTGTCTTCTCAGACC	GTTTCTCTTTGTCTTCTCAGACC	8.7	9.99	23	TCGA-FD-A6TF_11_44105089_G_T	high_expression	blca	TCGA-FD-A6TF-01A-52D-A32B-08	ACCS	11_44105089_G_T	7	0,0,0,0,0,0,0,0,0,0,0,0,0,0,0,0,0,0,0,0,0,0,0,0,0,0,0,0,0,0,0,0,0,0,0,0,0,0,0,0,0,0,0,0,0,0,0,0,0,0,0,0,0,0,0,0,0,0,0,0,0,0,3,0,0,0,0,0,0,2,0,0,0,2,0,0,0,0,0,0,0,0,0,0,0,0,0,0,0,0,0,0,0,0,0,0,0,0,0,0,0,0,0,0,0,0,0,0,0,0,0,0,0,0,0,0,0,0,0,0,0,0,0,0,0,0,0,0,0,0,0,0,0,0,0,0,0,0,0,0,0,0,0,0,0,0,0,0,0,0,0,0,0,0,0,0,0,0,0,0,0,2,0,0,0,0,0,0,0,0,0,0,0,0,0,0,0,0,0,0,0,0,0,0,0,0,0,0,0,0,0,0,0,0,2,0,0,0,0,0…
TCGA-CF-A27C_14_23533388_C_G	Pass	-		47.205	TCGA-CF-A27C_14_23533388_C_G	TCGA-CF-A27C-01	14	23533388	C	G	3ss	-	Missense_Mutation	23533386	ATGACTCTCGCATCTCTGAGGAT	ATGACTCTCGCATCTCTCAGGAT	1.72	8.68	483	TCGA-CF-A27C_14_23533388_C_G	high_expression	blca	TCGA-CF-A27C-01A-11D-A16O-08	ACIN1	14_23533388_C_G	228	0,0,0,0,0,0,0,0,0,0,0,0,0,0,0,0,0,0,0,0,0,0,0,0,0,0,0,0,0,0,0,0,0,0,0,0,0,0,0,0,2,0,0,0,0,0,0,0,0,0,0,0,0,0,0,0,0,0,0,0,0,0,0,0,0,0,0,0,0,0,0,0,0,0,0,0,0,0,0,0,0,0,0,0,0,0,0,0,0,0,0,0,0,0,0,0,0,0,0,0,0,0,0,0,0,0,0,0,0,0,0,0,0,0,0,0,0,0,0,0,0,0,0,0,0,0,0,0,0,0,11,0,0,0,0,0,0,0,0,0,0,0,0,0,0,0,0,0,0,0,3,0,0,0,0,0,0,0,0,0,0,0,0,0,0,0,0,0,0,0,0,0,0,0,0,0,0,0,0,0,0,0,0,0,3,0,0,0,0,0,0,0,0,0,0,0,0,0,0,…
TCGA-FD-A3N5_17_55195741_G_T	Pass	-		45.9016	TCGA-FD-A3N5_17_55195741_G_T	TCGA-FD-A3N5-01	17	55195741	G	T	3ss	+	Splice_Site	55195752	CTCCTGAAGACGATGACCAGTTT	CTCCTGAATACGATGACCAGTTT	-7.3	-2.07	122	TCGA-FD-A3N5_17_55195741_G_T	high_expression	blca	TCGA-FD-A3N5-01A-11D-A21A-08	AKAP1	17_55195741_G_T	56	0,0,0,0,0,0,0,0,0,0,0,0,0,0,0,0,0,0,0,0,0,0,0,0,0,0,0,0,0,0,0,0,0,0,0,0,0,0,0,0,0,0,0,0,0,0,0,0,0,0,0,0,0,0,0,0,0,0,0,0,0,0,0,0,0,0,0,0,0,0,0,0,0,0,0,0,0,0,0,0,0,0,0,0,0,0,0,0,0,0,0,0,0,0,0,0,0,0,0,0,0,0,0,0,0,0,3,0,0,0,0,0,0,0,0,0,0,0,0,0,0,0,0,0,0,0,0,0,0,0,0,0,0,0,0,0,0,0,0,0,0,0,0,0,0,0,0,0,0,0,0,0,0,0,0,0,0,0,0,0,0,0,0,0,0,0,0,0,0,0,0,0,0,0,0,0,0,0,0,0,0,0,0,0,0,0,0,0,0,0,0,0,0,0,0,0,0,0,0,0…
TCGA-FD-A3SR_3_52248035_G_C	Pass	-		25.3112	TCGA-FD-A3SR_3_52248035_G_C	TCGA-FD-A3SR-01	3	52248035	G	C	3ss	+	Splice_Site	52248037	AAAACTGTTTCTCCTCAGAGAAT	AAAACTGTTTCTCCTCACAGAAT	-0.35	9.4	241	TCGA-FD-A3SR_3_52248035_G_C	high_expression	blca	TCGA-FD-A3SR-01A-11D-A22Z-08	ALAS1	3_52248035_G_C	61	0,0,0,0,0,4,0,0,0,0,10,0,0,0,0,3,0,3,0,0,0,0,0,5,0,0,0,0,0,0,0,0,0,0,0,0,2,0,0,0,0,7,2,0,0,2,0,0,0,0,0,0,0,0,3,0,0,0,0,23,0,0,0,0,0,0,3,2,0,0,0,0,0,0,0,0,0,0,17,0,0,0,0,4,0,3,0,3,2,0,0,0,0,0,6,3,0,0,4,2,2,0,0,8,0,2,3,5,0,13,0,0,0,0,0,0,0,0,0,8,0,0,0,2,0,4,0,0,0,12,3,2,0,0,0,3,0,0,0,0,0,7,0,0,2,0,0,0,0,0,0,0,0,0,0,0,0,5,0,0,0,0,3,0,4,0,6,0,0,3,0,0,0,0,0,0,0,0,0,0,0,0,0,0,0,0,2,0,8,0,0,0,7,0,0,0,0,…
TCGA-XF-AAML_22_39441023_G_C	Pass	-		30.4348	TCGA-XF-AAML_22_39441023_G_C	TCGA-XF-AAML-01	22	39441023	G	C	3ss	+	Missense_Mutation	39441032	CTGCTTACAAGTGTTTCCAGATC	CTGCTTACAACTGTTTCCAGATC	1.2	6.33	23	TCGA-XF-AAML_22_39441023_G_C	high_expression	blca	TCGA-XF-AAML-01A-11D-A42E-08	APOBEC3F	22_39441023_G_C	7	0,0,0,0,0,0,0,0,0,0,0,0,0,0,0,0,0,0,0,0,0,0,0,0,0,0,0,0,0,0,0,0,0,0,0,0,0,0,0,0,0,0,0,0,0,0,0,0,0,0,0,0,0,0,0,0,0,0,0,0,0,0,0,0,0,0,0,0,0,0,0,0,0,0,0,0,0,0,0,0,0,0,0,0,0,0,0,0,0,0,0,0,0,0,0,0,0,0,0,0,0,0,0,0,0,0,0,0,0,0,0,0,0,0,0,0,0,0,0,0,0,0,0,0,0,0,0,0,0,0,0,0,0,0,0,0,0,0,0,0,0,0,0,0,0,0,0,0,0,0,0,0,0,0,0,0,0,0,0,0,0,0,0,0,0,0,0,0,0,0,0,0,0,0,0,0,0,0,0,0,0,0,0,0,0,0,0,0,0,0,0,0,0,0,0,0,0,0,0,0…
TCGA-4Z-AA7W_1_3389956_G_A	Pass	-		39.4737	TCGA-4Z-AA7W_1_3389956_G_A	TCGA-4Z-AA7W-01	1	3389956	G	A	3ss	+	Splice_Site	3389962	TTGTCCTCTTGCAGAAGCAGCAA	TTGTCCTCTTGCAAAAGCAGCAA	-3.88	1.68	38	TCGA-4Z-AA7W_1_3389956_G_A	high_expression	blca	TCGA-4Z-AA7W-01A-11D-A391-08	ARHGEF16	1_3389956_G_A	15	0,0,0,0,0,0,0,0,0,0,0,0,0,0,0,0,0,0,0,0,0,0,0,0,0,0,0,0,0,0,0,0,0,0,0,0,0,0,0,0,0,0,0,0,0,0,0,0,0,0,0,0,0,0,0,0,0,0,0,0,0,0,0,0,0,0,0,0,0,0,0,0,0,0,0,0,0,0,0,0,0,0,0,0,0,0,0,0,0,0,0,0,0,0,0,0,0,0,0,0,0,0,0,0,0,0,0,0,0,0,0,0,0,0,0,0,0,0,0,0,0,0,0,0,0,0,0,0,0,0,0,0,0,0,0,0,0,0,0,0,0,0,0,0,0,0,0,0,0,0,0,0,0,0,0,0,0,0,0,0,0,0,0,0,0,0,0,0,0,0,0,0,0,0,0,0,0,0,0,0,0,0,0,0,0,0,0,0,0,0,0,0,0,0,0,0,0,0,0,0…
TCGA-GU-A42R_1_155922418_C_A	Pass	-		7.93651	TCGA-GU-A42R_1_155922418_C_A	TCGA-GU-A42R-01	1	155922418	C	A	5ss	-	Splice_Site	155922424	TCCGTGAGG	TCCGTGAGG	3.89	3.89	63	TCGA-GU-A42R_1_155922418_C_A	high_expression	blca	TCGA-GU-A42R-01A-11D-A23M-08	ARHGEF2	1_155922418_C_A	5	0,0,0,0,0,0,0,0,0,0,0,0,0,0,0,0,0,0,0,0,0,0,0,0,0,0,0,0,0,0,0,0,0,0,0,0,0,0,0,0,0,0,0,0,0,0,0,0,0,0,0,0,0,0,0,0,0,0,0,0,0,0,0,0,0,0,0,0,0,0,0,0,0,0,0,0,0,0,0,0,0,0,0,0,0,0,0,0,0,0,0,0,0,0,0,0,0,0,0,0,0,0,0,0,0,0,0,0,0,0,0,0,0,0,0,0,0,0,0,0,0,0,0,0,0,0,0,0,0,0,0,0,0,0,0,0,0,0,0,0,0,0,0,0,0,0,0,0,0,0,0,0,0,0,0,0,0,0,0,0,0,0,0,0,0,0,0,0,0,0,0,0,0,0,0,0,0,0,0,0,0,0,0,0,0,0,0,0,0,0,0,0,0,0,0,0,0,0,0,0…
TCGA-FD-A43N_1_27100816_TTAGAA_-	Pass	Cancer Gene		14.5161	TCGA-FD-A43N_1_27100816_TTAGAA_-	TCGA-FD-A43N-01	1	27100816	TTAGAA	-	3ss	+	Splice_Site	27100828	CTCTGCCTTAGAATTACAAGCGG	GCTTGTCTCTGCCTTACAAGCGG	-5.1	3.54	62	TCGA-FD-A43N_1_27100816_TTAGAA_-	high_expression	blca	TCGA-FD-A43N-01A-11D-A23U-08	ARID1A	1_27100816_TTAGAA_-	9	0,0,0,0,0,0,0,0,0,0,0,0,0,0,0,0,0,0,0,0,0,0,0,0,0,0,0,0,0,0,0,0,0,0,0,0,0,0,0,0,0,0,0,0,0,0,0,0,0,0,0,0,0,0,0,0,0,0,0,0,0,0,0,0,0,0,0,0,0,0,0,0,0,0,0,0,0,0,0,0,0,0,0,0,0,0,0,0,0,0,0,0,0,0,0,0,0,0,0,0,0,0,0,0,0,0,0,0,0,0,0,0,0,0,0,0,0,0,0,0,0,0,0,0,0,0,0,0,0,0,0,0,0,0,0,0,0,0,0,0,0,0,0,0,0,0,0,0,0,0,0,0,0,0,0,0,0,0,0,0,0,0,0,0,0,0,0,0,0,0,0,0,0,0,0,0,0,0,0,0,0,0,0,0,0,0,0,0,0,0,0,0,0,0,0,0,0,0,0,0…
TCGA-ZF-AA4X_8_124369977_C_T	Pass	-		25	TCGA-ZF-AA4X_8_124369977_C_T	TCGA-ZF-AA4X-01	8	124369977	C	T	3ss	-	Splice_Site	124369975	TAATGTATTGTTTTACAGAGGTT	TAATGTATTGTTTTACAAAGGTT	-5.95	5.22	20	TCGA-ZF-AA4X_8_124369977_C_T	high_expression	blca	TCGA-ZF-AA4X-01A-11D-A38G-08	ATAD2	8_124369977_C_T	5	0,0,0,0,0,0,0,0,0,0,0,0,0,0,0,0,0,0,0,0,0,0,0,0,0,0,0,0,0,0,0,0,0,0,0,0,0,0,0,0,0,0,0,0,0,0,0,0,0,0,0,0,0,0,0,0,0,0,0,0,0,0,0,0,0,0,0,0,0,0,0,0,0,0,0,0,0,0,0,0,0,0,0,0,0,0,0,0,0,0,0,0,0,0,0,0,0,0,0,0,0,0,0,0,0,0,0,0,0,0,0,0,0,0,0,0,0,0,0,0,0,0,0,0,0,0,0,0,0,0,0,0,0,0,0,0,0,0,0,0,0,0,0,0,0,0,0,0,0,0,0,0,0,0,0,0,0,0,0,0,0,0,0,0,0,0,0,0,0,0,0,0,0,0,0,0,0,0,0,0,0,0,0,0,0,0,0,0,0,0,0,0,0,0,0,0,0,0,0,0…
TCGA-DK-AA6S_6_32095528_C_G	Pass	-		66.6667	TCGA-DK-AA6S_6_32095528_C_G	TCGA-DK-AA6S-01	6	32095528	C	G	3ss	-	Splice_Site	32095524	TCAGCATTTCTTGCAGACAGCAC	TCAGCATTTCTTGCACACAGCAC	-0.91	4.78	24	TCGA-DK-AA6S_6_32095528_C_G	high_expression	blca	TCGA-DK-AA6S-01A-21D-A391-08	ATF6B	6_32095528_C_G	16	0,0,0,0,0,0,0,0,0,0,0,0,0,0,0,0,0,0,0,0,0,0,0,0,0,0,0,0,0,0,0,0,0,0,0,0,0,0,0,0,0,0,0,0,0,0,0,0,0,0,0,0,0,0,0,0,0,0,0,0,0,0,0,0,0,0,0,0,0,0,0,0,0,0,0,0,0,0,0,0,0,0,0,0,0,0,0,2,9,0,0,0,0,0,0,0,0,0,0,0,0,0,0,0,0,0,0,0,0,0,2,0,0,0,0,0,0,0,0,0,0,0,0,0,0,0,0,0,0,0,0,0,0,0,0,0,0,0,0,2,0,0,0,0,0,0,0,0,0,0,0,0,0,0,0,0,0,0,0,0,0,0,0,0,0,0,0,0,0,0,0,0,0,0,0,0,0,0,0,0,0,0,0,0,0,0,0,0,0,0,0,0,0,0,0,0,0,0,0,0…
TCGA-2F-A9KR_4_47565597_G_T	Pass	-		37.5	TCGA-2F-A9KR_4_47565597_G_T	TCGA-2F-A9KR-01	4	47565597	G	T	3ss	+	Splice_Site	47565615	AGGTGCTACTGGCATTGAAGACC	ATGTGCTACTGGCATTGAAGACC	-0.99	1.12	24	TCGA-2F-A9KR_4_47565597_G_T	high_expression	blca	TCGA-2F-A9KR-01A-11D-A38G-08	ATP10D	4_47565597_G_T	9	0,0,0,0,0,0,0,0,0,0,0,0,0,0,0,0,0,0,0,0,0,0,0,0,0,0,0,0,0,0,0,0,0,0,0,0,0,0,0,0,0,0,0,0,0,0,0,0,0,0,0,0,0,0,0,0,0,0,0,0,0,0,0,0,0,0,0,0,0,0,0,0,0,0,0,0,0,0,0,0,0,0,0,0,0,0,0,0,0,0,0,0,0,0,0,0,0,0,0,0,0,0,0,0,0,0,0,0,0,0,0,0,0,0,0,0,0,0,0,0,0,0,0,0,0,0,0,0,0,0,0,0,0,0,0,0,0,0,0,0,0,0,0,0,0,0,0,0,0,0,0,0,0,0,0,0,0,0,0,0,0,0,0,0,0,0,0,0,0,0,0,0,0,0,0,0,0,0,0,0,0,0,0,0,0,0,0,0,0,0,0,0,0,0,0,0,0,0,0,0…
TCGA-S5-A6DX_3_48505459_G_C	Pass	Cancer Gene		5.20833	TCGA-S5-A6DX_3_48505459_G_C	TCGA-S5-A6DX-01	3	48505459	G	C	3ss	+	Silent	48505442	TGCGCTGTCCTTTTCAGAAGGCT	TGCGCTGTCCTTTTCAGAAGGCT	4.42	4.42	96	TCGA-S5-A6DX_3_48505459_G_C	high_expression	blca	TCGA-S5-A6DX-01A-11D-A31L-08	ATRIP	3_48505459_G_C	5	0,4,0,0,5,3,0,0,0,3,0,0,5,0,0,4,0,3,0,2,2,0,0,0,0,0,0,0,2,0,2,0,4,0,0,0,3,0,0,3,2,4,3,4,10,2,0,8,0,0,0,0,4,0,5,3,0,4,0,3,4,0,0,2,0,0,7,0,0,6,0,0,0,0,0,0,0,3,4,0,0,0,4,3,0,2,0,5,3,3,5,4,0,0,5,0,0,2,2,0,8,3,2,0,0,4,6,0,0,0,0,2,0,0,0,2,0,0,4,0,0,0,0,2,0,0,0,0,0,5,0,2,4,4,0,0,4,0,0,0,0,5,0,0,0,0,3,0,0,2,0,4,3,0,4,0,0,4,0,3,0,3,0,0,0,4,5,3,2,4,3,0,5,0,0,0,0,0,0,0,0,0,8,2,0,2,0,0,0,5,7,0,3,0,0,0,0,0,6,…
TCGA-E5-A2PC_17_81006550_T_C	Pass	-		47.3684	TCGA-E5-A2PC_17_81006550_T_C	TCGA-E5-A2PC-01	17	81006550	T	C	5ss	-	Missense_Mutation	81006549	CCAGTAAGG	CCGGTAAGG	5.74	10.19	19	TCGA-E5-A2PC_17_81006550_T_C	high_expression	blca	TCGA-E5-A2PC-01A-11D-A202-08	B3GNTL1	17_81006550_T_C	9	0,0,0,0,0,0,0,0,0,0,0,0,0,0,0,0,0,0,0,0,0,0,0,0,0,0,0,0,0,0,0,0,0,0,0,0,0,0,0,0,0,0,0,0,0,0,0,0,0,0,0,0,0,0,0,0,0,0,0,0,0,0,0,0,0,0,0,0,0,0,0,0,0,0,0,0,0,0,0,0,0,0,0,0,0,0,0,0,0,0,0,0,0,0,0,0,0,0,0,0,0,0,0,0,0,0,0,0,0,0,0,0,0,0,0,0,0,0,0,0,0,0,0,0,0,0,0,0,0,0,0,0,0,0,0,0,0,0,0,0,0,0,0,0,0,0,0,0,0,0,0,0,0,0,0,0,0,0,0,0,0,0,0,0,0,0,0,0,0,0,0,0,0,0,0,0,0,0,0,0,0,0,0,0,0,0,0,0,0,0,0,0,0,0,0,0,0,0,0,0…
TCGA-ZF-A9R7_12_56994883_C_G	Pass	-		28.5714	TCGA-ZF-A9R7_12_56994883_C_G	TCGA-ZF-A9R7-01	12	56994883	C	G	3ss	-	Splice_Site	56994881	TATCTCATCTGCTCACAGAGATG	TATCTCATCTGCTCACACAGATG	-8.3	7.05	21	TCGA-ZF-A9R7_12_56994883_C_G	high_expression	blca	TCGA-ZF-A9R7-01A-11D-A38G-08	BAZ2A	12_56994883_C_G	6	0,0,0,0,0,0,0,0,0,0,0,0,0,0,0,0,0,0,0,0,0,0,0,0,0,0,0,0,0,0,0,0,0,0,0,0,0,0,0,0,0,0,0,0,0,0,0,0,0,0,0,0,0,0,0,0,0,0,0,0,0,0,0,0,0,0,0,0,0,0,0,0,0,0,0,0,0,0,0,0,0,0,0,0,0,0,0,0,0,0,0,0,0,0,0,0,0,0,0,0,0,0,0,0,0,0,0,0,0,0,0,0,0,0,0,0,0,0,0,0,0,0,0,0,0,0,0,0,0,0,0,0,0,0,0,0,0,0,0,0,0,0,0,0,0,0,0,0,0,0,0,0,0,0,0,0,0,0,0,0,0,0,0,0,0,0,0,0,0,0,0,0,0,0,0,0,0,0,0,0,0,0,0,0,0,0,0,0,0,0,0,0,0,0,0,0,0,0,0,0…
TCGA-BT-A0YX_X_129185834_G_A	Pass	Cancer Gene		100	TCGA-BT-A0YX_X_129185834_G_A	TCGA-BT-A0YX-01	X	129185834	G	A	3ss	+	Splice_Site	129185836	TATATGCTCCCCTTACAGAGGAA	TATATGCTCCCCTTACAAAGGAA	-6.27	5.34	5	TCGA-BT-A0YX_X_129185834_G_A	high_expression	blca	TCGA-BT-A0YX-01A-11D-A10S-08	BCORL1	X_129185834_G_A	5	0,0,0,0,0,0,0,0,0,0,0,0,0,0,0,0,0,0,0,0,0,0,0,0,0,0,0,0,0,0,0,0,0,0,0,0,0,0,0,0,0,0,0,0,0,0,0,0,0,0,0,0,0,0,0,0,0,0,0,0,0,0,0,0,0,0,0,0,0,0,0,0,0,0,0,0,0,0,0,0,0,0,0,0,0,0,0,0,0,0,0,0,0,0,0,0,0,0,0,0,0,0,0,0,0,0,0,0,0,0,0,0,0,0,0,0,0,0,0,0,0,0,0,0,0,0,0,0,0,0,0,0,0,0,0,0,0,0,0,0,0,0,0,0,0,0,0,0,0,0,0,0,0,0,0,0,0,0,0,0,0,0,0,0,0,0,0,0,0,0,0,0,0,0,0,0,0,0,0,0,0,0,0,0,0,0,0,0,0,0,0,0,0,0,0,0,0,0,0,0…
TCGA-GC-A6I1_7_43830847_G_C	Pass	-		36.9318	TCGA-GC-A6I1_7_43830847_G_C	TCGA-GC-A6I1-01	7	43830847	G	C	3ss	+	Splice_Site	43830850	CTGTTACTCTGAAATAGAAGGGA	CTGTTACTCTGAAATACAAGGGA	-2.2	0.26	176	TCGA-GC-A6I1_7_43830847_G_C	high_expression	blca	TCGA-GC-A6I1-01A-12D-A31L-08	BLVRA	7_43830847_G_C	65	0,0,0,0,0,0,0,0,0,0,0,0,0,0,0,0,0,0,0,0,0,0,0,0,0,0,0,0,0,0,0,0,0,0,0,0,0,0,0,0,0,0,0,0,0,0,0,0,0,0,0,0,0,0,0,0,0,0,0,0,0,0,0,0,0,0,0,0,0,0,0,0,0,0,0,0,0,0,0,0,0,0,0,0,0,0,0,0,0,0,0,0,0,0,0,0,0,0,0,0,0,0,0,0,0,0,0,0,0,0,0,0,0,0,0,0,0,0,0,0,0,0,0,0,0,0,0,0,0,0,0,0,0,0,0,0,0,0,0,0,0,0,0,0,0,0,0,0,0,0,0,0,0,0,0,0,0,0,0,0,0,0,0,0,0,0,0,0,0,0,0,0,0,0,0,0,0,0,0,0,0,0,0,0,0,0,0,0,0,0,2,0,0,0,0,0,0,0,0,0…
TCGA-GC-A3RC_3_9785587_T_C	Pass	-		29.4118	TCGA-GC-A3RC_3_9785587_T_C	TCGA-GC-A3RC-01	3	9785587	T	C	5ss	+	Splice_Site	9785605	AAGGTGGAC	AAGGTGGAC	2.93	2.93	34	TCGA-GC-A3RC_3_9785587_T_C	high_expression	blca	TCGA-GC-A3RC-01A-11D-A22Z-08	BRPF1	3_9785587_T_C	10	0,0,0,0,0,0,0,0,0,0,0,0,0,0,0,0,0,0,0,0,0,0,0,0,0,0,0,0,0,0,0,0,0,0,0,0,0,0,0,0,0,0,0,0,0,0,0,0,0,0,0,0,0,0,0,0,0,0,0,0,0,0,0,0,0,0,0,0,0,0,0,0,0,0,0,0,0,0,0,0,0,0,0,0,0,0,0,0,0,0,0,0,0,0,0,0,0,0,0,0,0,0,0,0,0,0,0,0,0,0,0,0,0,0,0,0,0,0,0,0,0,0,0,0,0,0,0,0,0,0,0,0,0,0,0,0,0,0,0,0,0,0,0,0,0,0,0,0,0,0,0,0,0,0,0,0,0,0,0,0,0,0,0,0,0,0,0,0,0,0,0,0,0,0,0,0,0,0,0,0,0,0,0,0,0,0,0,0,0,0,0,0,0,0,0,0,0,0,0,0…
TCGA-2F-A9KT_1_53683876_C_G	Pass	-		15.625	TCGA-2F-A9KT_1_53683876_C_G	TCGA-2F-A9KT-01	1	53683876	C	G	3ss	-	Splice_Site	53683874	TTCTCTTTTCTATTTCAGAGATT	TTCTCTTTTCTATTTCACAGATT	0.65	11.08	32	TCGA-2F-A9KT_1_53683876_C_G	high_expression	blca	TCGA-2F-A9KT-01A-11D-A38G-08	C1orf123	1_53683876_C_G	5	0,0,0,0,0,0,0,0,0,0,0,0,0,0,0,0,0,0,0,0,0,0,0,0,0,0,0,0,0,0,0,0,0,0,0,0,0,0,0,0,0,0,0,0,0,0,0,0,0,0,0,0,0,0,0,0,0,0,0,0,0,0,0,0,0,0,0,0,0,0,0,0,0,0,0,0,0,0,0,0,0,0,0,0,0,0,0,0,0,0,0,0,0,0,0,0,0,0,0,0,0,0,0,0,0,0,0,0,0,0,0,0,0,0,0,0,0,0,0,0,0,0,0,0,0,0,0,0,0,0,0,0,0,0,0,0,0,0,0,0,0,0,0,0,0,0,0,0,0,0,0,0,0,0,0,0,0,0,0,0,0,0,0,0,0,0,0,0,0,0,0,0,0,0,0,0,0,0,0,0,0,0,0,0,0,0,0,0,0,0,0,0,0,0,0,0,0,0,0,0…
TCGA-HQ-A2OE_5_134086448_G_C	Pass	-		41.6244	TCGA-HQ-A2OE_5_134086448_G_C	TCGA-HQ-A2OE-01	5	134086448	G	C	3ss	+	Splice_Site	134086450	GAGTCTTTCTCTACACAGAGTGA	GAGTCTTTCTCTACACACAGTGA	-19.73	5.01	197	TCGA-HQ-A2OE_5_134086448_G_C	high_expression	blca	TCGA-HQ-A2OE-01A-11D-A202-08	CAMLG	5_134086448_G_C	82	0,0,0,0,0,0,0,0,0,0,0,0,0,0,0,0,0,0,0,0,0,0,0,0,0,0,0,0,0,0,0,0,0,0,0,0,0,0,0,0,0,0,0,0,0,0,0,0,0,0,0,0,0,0,0,0,0,0,0,0,0,0,0,0,0,0,0,0,0,0,0,0,0,0,0,0,0,0,0,0,0,0,0,0,0,0,0,0,0,0,0,0,0,0,0,0,0,0,0,0,0,0,0,0,0,0,0,0,0,0,0,0,0,0,0,0,0,0,0,0,0,0,0,0,0,0,0,0,0,0,0,0,0,0,0,0,0,0,0,0,0,0,0,0,0,0,0,0,0,0,0,0,0,0,0,0,0,0,0,0,0,0,0,0,0,0,0,0,0,0,0,0,0,0,0,0,0,0,0,0,0,0,0,0,0,0,0,0,0,0,0,0,0,0,0,0,0,0,0,0…
TCGA-FD-A6TI_11_64978730_G_T	Pass	-		43.1449	TCGA-FD-A6TI_11_64978730_G_T	TCGA-FD-A6TI-01	11	64978730	G	T	3ss	+	Splice_Site	64978739	TTCTCCCGCAGTGGTTGCAGCTG	TTCTCCCGCATTGGTTGCAGCTG	0.13	7.2	1539	TCGA-FD-A6TI_11_64978730_G_T	high_expression	blca	TCGA-FD-A6TI-01A-11D-A32B-08	CAPN1	11_64978730_G_T	664	0,0,0,0,0,0,0,0,0,0,0,0,0,0,0,0,0,0,0,0,0,0,0,0,0,0,0,0,0,0,0,0,0,0,0,0,0,0,0,0,0,0,0,0,0,0,0,0,0,0,0,0,0,0,0,0,0,0,0,0,0,0,0,0,0,0,0,0,0,0,0,0,0,0,0,0,0,0,0,0,0,0,0,0,0,0,0,0,0,0,0,0,0,0,0,0,0,0,3,0,0,0,0,0,0,0,0,0,0,0,0,0,0,0,0,0,0,0,0,0,0,0,0,0,0,0,0,0,0,0,0,0,0,0,0,0,0,0,0,0,0,0,0,0,0,0,0,0,0,0,0,0,0,0,0,0,0,0,0,0,0,0,0,0,0,0,0,0,0,0,0,0,0,0,0,0,0,0,0,0,0,0,0,0,0,0,0,0,0,0,0,0,0,0,0,0,0,0,0,0…
TCGA-XF-A9T3_2_202151181_G_C	Pass	Cancer Gene		35	TCGA-XF-A9T3_2_202151181_G_C	TCGA-XF-A9T3-01	2	202151181	G	C	3ss	+	Splice_Site	202151183	TTATGTGATGTATTTCAGAGGCG	TTATGTGATGTATTTCACAGGCG	-0.46	8.66	20	TCGA-XF-A9T3_2_202151181_G_C	high_expression	blca	TCGA-XF-A9T3-01A-11D-A42E-08	CASP8	2_202151181_G_C	7	0,0,0,0,0,0,0,0,0,0,0,0,0,0,0,0,0,0,0,0,0,0,0,0,0,0,0,0,0,0,0,0,0,0,0,0,0,0,0,0,0,0,0,0,0,0,0,0,0,0,0,0,0,0,0,0,0,0,0,0,0,0,0,0,0,0,0,0,0,0,0,0,0,0,0,0,0,0,0,0,0,2,0,0,0,0,0,0,0,0,0,0,0,0,0,0,0,0,0,0,0,0,0,0,0,0,0,0,0,0,0,0,0,0,0,0,0,0,0,0,0,0,0,0,0,0,0,0,0,0,0,0,0,0,0,0,0,0,0,0,0,0,0,0,0,0,0,0,0,0,0,0,0,0,0,0,0,0,0,0,0,0,0,0,0,0,0,0,0,0,0,0,0,0,0,0,0,0,0,0,0,0,0,0,0,0,0,0,0,0,0,0,0,0,0,0,0,0,0,0…
TCGA-ZF-AA54_22_39066825_G_C	Pass	-		23.8095	TCGA-ZF-AA54_22_39066825_G_C	TCGA-ZF-AA54-01	22	39066825	G	C	3ss	+	Intron	39066827	TCATATTGTTGGCGGAAGAGGAG	TCATATTGTTGGCGGAACAGGAG	-8.84	2.77	42	TCGA-ZF-AA54_22_39066825_G_C	high_expression	blca	TCGA-ZF-AA54-01A-11D-A391-08	CBY1	22_39066825_G_C	10	0,0,0,0,0,0,0,0,0,0,0,0,0,0,0,0,0,0,0,0,0,0,0,0,0,0,0,0,0,0,0,0,0,0,0,0,0,0,0,0,0,0,0,0,0,0,0,0,0,0,0,0,0,0,0,0,0,0,0,0,0,0,0,0,0,0,0,0,0,0,0,0,0,0,0,0,0,0,0,0,0,0,0,0,0,0,0,0,0,0,0,0,0,0,0,0,0,0,0,0,0,0,0,0,0,0,0,0,0,0,0,0,0,0,0,0,0,0,0,0,0,0,0,0,0,0,0,0,0,0,0,0,0,0,0,0,0,0,0,0,0,0,0,0,0,0,0,0,0,0,0,0,0,0,0,0,0,0,0,0,0,0,0,0,0,0,0,0,0,0,0,0,0,0,0,0,0,0,0,0,0,0,0,0,0,0,0,0,0,0,0,0,0,0,0,0,0,0,0,0…
TCGA-UY-A9PB_17_61829295_C_G	Pass	-		16.2791	TCGA-UY-A9PB_17_61829295_C_G	TCGA-UY-A9PB-01	17	61829295	C	G	5ss	-	Intron	61829277	GGGGTAAAA	GGGGTAAAA	2.56	2.56	215	TCGA-UY-A9PB_17_61829295_C_G	high_expression	blca	TCGA-UY-A9PB-01A-11D-A38G-08	CCDC47	17_61829295_C_G	35	0,0,0,0,0,0,0,0,0,0,0,0,0,0,0,0,0,0,0,0,0,0,0,0,0,0,0,0,0,0,0,0,0,0,0,0,0,0,0,0,0,0,0,0,0,0,0,0,0,0,0,0,0,0,0,0,0,0,0,0,0,0,0,0,0,0,0,0,0,0,0,0,0,0,0,0,0,0,0,0,0,0,0,0,0,0,0,0,0,0,0,0,0,0,0,0,0,0,0,0,0,0,0,0,0,0,0,0,0,0,0,0,0,0,0,0,0,0,0,0,0,0,0,0,0,0,0,0,0,0,0,0,0,0,0,0,0,0,0,0,0,0,0,0,0,0,0,0,0,0,0,0,0,0,0,0,0,0,0,0,0,0,0,0,0,0,0,0,0,0,0,0,0,0,0,0,0,0,0,0,0,0,0,0,0,0,0,0,0,0,0,0,0,0,0,0,0,0,0,0…
TCGA-YF-AA3L_17_61838273_C_G	Pass	-		16.8831	TCGA-YF-AA3L_17_61838273_C_G	TCGA-YF-AA3L-01	17	61838273	C	G	5ss	-	Splice_Site	61838288	CCAGTGAGT	CCAGTGAGT	8.28	8.28	77	TCGA-YF-AA3L_17_61838273_C_G	high_expression	blca	TCGA-YF-AA3L-01A-11D-A38G-08	CCDC47	17_61838273_C_G	13	0,0,0,0,0,0,0,0,0,0,0,0,0,0,0,0,0,0,0,0,0,0,0,0,0,0,0,0,0,0,0,0,0,0,0,0,0,0,0,0,0,0,0,0,0,0,0,0,0,0,0,0,0,0,0,0,0,0,0,0,0,0,0,0,0,0,0,0,0,0,0,0,0,0,0,0,0,0,0,0,0,0,0,0,0,0,0,0,0,0,0,0,0,0,0,0,0,0,0,0,0,0,0,0,0,0,0,0,0,0,0,0,0,0,0,0,0,0,0,0,0,0,0,0,0,0,0,0,0,0,0,0,0,0,0,0,0,0,0,0,0,0,0,0,0,0,0,0,0,0,0,0,0,0,0,0,0,0,0,0,0,0,0,0,0,0,0,0,0,0,0,0,0,0,0,0,0,0,0,0,0,0,0,0,0,0,0,0,0,0,0,0,0,0,0,0,0,0,0,0…
TCGA-XF-A9ST_6_31118901_T_G	Pass	-		21.6216	TCGA-XF-A9ST_6_31118901_T_G	TCGA-XF-A9ST-01	6	31118901	T	G	3ss	-	Splice_Site	31118882	AGCTGTCCTCTTTGACACAGGCT	CGCTGTCCTCTTTGACACAGGCT	6.42	7.72	37	TCGA-XF-A9ST_6_31118901_T_G	high_expression	blca	TCGA-XF-A9ST-01A-11D-A42E-08	CCHCR1	6_31118901_T_G	8	0,0,0,0,0,0,0,0,0,0,0,0,0,0,0,0,0,0,0,0,0,0,0,0,0,0,0,0,0,0,0,0,0,0,0,0,0,0,0,0,0,0,0,0,0,0,0,0,0,0,0,0,0,0,0,0,0,0,0,0,0,0,0,0,0,0,0,0,0,0,0,0,0,0,0,0,0,0,0,0,0,0,0,0,0,0,0,0,0,0,0,0,0,0,0,0,0,0,0,0,0,0,0,0,0,0,0,0,0,0,0,0,0,0,0,0,0,0,0,0,0,0,0,0,0,0,0,0,0,0,0,0,0,0,0,0,0,0,0,0,0,0,0,0,0,0,0,0,0,0,0,0,0,0,0,0,0,0,0,0,0,0,0,0,0,0,0,0,0,0,0,0,0,0,0,0,0,0,0,0,0,0,0,0,0,0,0,0,0,0,0,0,0,0,0,0,0,0,0,0…
TCGA-GC-A3RC_6_47512341_G_A	Pass	-		20	TCGA-GC-A3RC_6_47512341_G_A	TCGA-GC-A3RC-01	6	47512341	G	A	3ss	+	Splice_Site	47512343	TTATGTTACTTTCTTTAGAGACC	TTATGTTACTTTCTTTAAAGACC	-1.35	6.11	45	TCGA-GC-A3RC_6_47512341_G_A	high_expression	blca	TCGA-GC-A3RC-01A-11D-A22Z-08	CD2AP	6_47512341_G_A	9	0,0,0,0,0,0,0,0,0,0,0,0,0,0,0,0,0,0,0,0,0,0,0,0,0,0,0,0,0,0,0,0,0,0,0,0,0,0,0,0,0,0,0,0,0,0,0,0,0,0,0,0,0,0,0,0,0,0,0,0,0,0,0,0,0,0,0,0,0,0,0,0,0,0,0,0,0,0,0,0,0,0,0,0,0,0,0,0,0,0,0,0,0,0,0,0,0,0,0,0,0,0,0,0,0,0,0,0,0,0,0,0,0,0,0,0,0,0,0,0,0,0,0,0,0,0,0,0,0,0,0,0,0,0,0,0,0,0,0,0,0,0,0,0,0,0,0,0,0,0,0,0,0,0,0,0,0,0,0,0,0,0,0,0,0,0,0,0,0,0,0,0,0,0,0,0,0,0,0,0,0,0,0,0,0,0,0,0,0,0,0,0,0,0,0,0,0,0,0,0…
TCGA-ZF-A9R0_1_207934593_G_C	Pass	-		19.2982	TCGA-ZF-A9R0_1_207934593_G_C	TCGA-ZF-A9R0-01	1	207934593	G	C	3ss	+	Splice_Site	207934595	TTTTTCTTCATTTTTAAGAGGTT	TTTTTCTTCATTTTTAACAGGTT	-1.31	11.19	57	TCGA-ZF-A9R0_1_207934593_G_C	high_expression	blca	TCGA-ZF-A9R0-01A-11D-A38G-08	CD46	1_207934593_G_C	11	0,0,0,0,0,0,3,0,0,0,0,0,0,0,0,0,0,0,0,0,0,0,0,0,0,0,0,0,0,0,0,0,0,0,0,0,0,0,0,0,0,0,0,0,0,0,0,0,0,0,0,0,0,0,10,0,0,0,0,0,0,2,0,0,0,0,0,0,0,0,0,0,0,0,0,0,0,0,0,0,0,0,0,0,0,0,0,0,0,0,0,0,0,0,0,0,0,0,0,0,0,0,0,3,0,0,0,0,0,0,0,0,0,0,0,0,0,0,0,0,0,0,0,0,0,2,3,0,0,0,0,0,0,0,0,0,0,0,0,0,2,0,0,0,0,0,0,0,0,0,0,0,0,0,0,0,0,3,0,0,0,0,2,0,0,0,0,0,0,0,0,0,0,0,0,0,0,0,0,0,0,0,0,0,0,0,0,0,0,0,0,0,0,0,0,0,0,0,0,…
TCGA-DK-A1AG_17_38457718_A_G	Pass	-		7.8125	TCGA-DK-A1AG_17_38457718_A_G	TCGA-DK-A1AG-01	17	38457718	A	G	3ss	+	Splice_Site	38457729	TTCCTACCAGTTATATGAAGCCT	TTCCTACCGGTTATATGAAGCCT	-3.39	1.07	64	TCGA-DK-A1AG_17_38457718_A_G	high_expression	blca	TCGA-DK-A1AG-01A-11D-A13W-08	CDC6	17_38457718_A_G	5	0,0,0,0,0,0,0,0,0,0,0,0,0,0,0,0,0,0,0,0,0,0,0,0,0,0,0,0,0,0,0,0,0,0,0,0,0,0,0,0,0,0,0,0,0,0,0,0,0,0,0,0,0,0,0,0,0,0,0,0,0,0,0,0,0,0,0,0,0,0,0,0,0,0,0,0,0,0,0,0,0,0,0,0,0,0,0,0,0,0,0,0,0,0,0,0,0,0,0,0,0,0,0,0,0,0,0,0,0,0,0,0,0,0,0,0,0,0,0,0,0,0,0,0,0,0,0,0,0,0,0,0,0,0,0,0,0,0,0,0,0,0,0,0,0,0,0,0,0,0,0,0,0,0,0,0,0,0,0,0,0,0,0,0,0,0,0,0,0,0,0,0,0,0,0,0,0,0,0,0,0,0,0,0,0,0,0,0,0,0,0,0,0,0,0,0,0,0,0,0…
TCGA-GC-A3I6_16_68863653_C_G	Pass	Cancer Gene		25.1376	TCGA-GC-A3I6_16_68863653_C_G	TCGA-GC-A3I6-01	16	68863653	C	G	5ss	+	Missense_Mutation	68863649	CCGGTATCT	CCGGTATGT	4.44	9.2	545	TCGA-GC-A3I6_16_68863653_C_G	high_expression	blca	TCGA-GC-A3I6-01A-11D-A20D-08	CDH1	16_68863653_C_G	137	0,0,0,0,0,0,0,0,0,0,0,0,0,0,0,0,0,0,0,0,0,0,0,0,0,0,0,0,0,0,0,0,0,0,0,0,0,0,0,0,0,0,0,0,0,0,0,0,0,0,0,0,0,0,0,0,0,0,0,0,0,0,0,0,0,0,0,0,0,0,0,0,0,0,0,0,0,0,0,0,0,0,0,0,0,0,0,0,0,0,0,0,0,0,0,0,0,0,0,0,0,0,0,0,0,0,0,0,0,0,0,0,0,0,0,0,0,0,0,0,0,0,0,0,0,0,0,0,0,0,0,0,0,0,0,0,0,0,0,0,0,0,0,0,0,0,0,0,0,0,0,0,0,0,0,0,0,0,0,0,0,0,0,0,0,0,0,0,0,0,0,0,0,0,0,0,0,0,0,0,0,0,0,0,0,0,0,0,0,0,0,0,0,0,0,0,0,0,0,0…
TCGA-DK-AA6S_7_150754180_C_T	Pass	-		24.5283	TCGA-DK-AA6S_7_150754180_C_T	TCGA-DK-AA6S-01	7	150754180	C	T	5ss	-	Silent	150754182	CGGGTGAGG	CGGGTAAGG	8.48	10.17	53	TCGA-DK-AA6S_7_150754180_C_T	high_expression	blca	TCGA-DK-AA6S-01A-21D-A391-08	CDK5	7_150754180_C_T	13	0,0,0,0,0,0,0,0,0,0,3,0,0,0,0,0,0,0,0,3,0,0,0,0,0,0,0,6,0,0,0,0,0,0,0,0,4,0,0,0,0,0,0,0,0,4,0,0,0,0,0,0,0,0,0,0,0,3,0,0,0,0,0,0,0,0,0,0,0,0,0,0,0,0,0,2,0,0,0,0,0,0,0,0,0,0,0,0,0,0,0,0,0,0,0,0,0,0,0,0,0,0,0,0,2,0,0,0,0,0,0,0,2,0,0,0,0,0,3,0,0,0,0,0,0,0,0,0,0,0,0,0,0,0,0,0,0,0,0,0,0,0,0,0,0,0,0,2,0,0,0,0,0,0,0,0,0,0,0,0,0,0,0,0,0,0,0,0,0,0,0,0,0,0,2,0,0,0,0,0,0,0,0,0,0,0,0,0,0,0,3,0,0,0,0,0,0,0,0,5…
TCGA-4Z-AA7O_19_43016632_C_G	Pass	-		15.2542	TCGA-4Z-AA7O_19_43016632_C_G	TCGA-4Z-AA7O-01	19	43016632	C	G	3ss	-	Splice_Site	43016614	AGATAATGCTCTACCACAAGAAA	ACATAATGCTCTACCACAAGAAA	-1.36	0.54	59	TCGA-4Z-AA7O_19_43016632_C_G	high_expression	blca	TCGA-4Z-AA7O-01A-31D-A391-08	CEACAM1	19_43016632_C_G	9	0,0,0,0,0,0,0,0,0,0,0,0,0,0,0,0,0,0,0,0,0,0,0,0,0,0,0,0,0,0,0,0,0,0,0,0,0,0,0,0,0,0,0,0,0,0,0,0,0,0,0,0,0,0,0,0,0,0,0,0,0,0,0,0,0,0,0,0,0,0,0,0,0,0,0,0,0,0,0,0,0,0,0,0,0,0,0,0,0,0,0,0,0,0,0,0,0,0,0,0,0,0,0,0,0,0,0,0,0,0,0,0,0,0,0,0,0,0,0,0,0,0,0,0,0,0,0,0,0,0,0,0,0,0,0,0,0,0,0,0,0,0,0,0,0,0,0,0,0,0,0,0,0,0,0,0,0,0,0,0,0,0,0,0,0,0,0,0,0,0,0,0,0,0,0,0,0,0,0,0,0,0,0,0,0,0,0,0,0,0,0,0,0,0,0,0,0,0,0,0…
TCGA-XF-A9T5_5_64814382_C_T	Pass	-		22.449	TCGA-XF-A9T5_5_64814382_C_T	TCGA-XF-A9T5-01	5	64814382	C	T	3ss	-	Missense_Mutation	64814380	TTTGGCCACCTTATGTTGAGCTG	TTTGGCCACCTTATGTTAAGCTG	-2.62	2.81	49	TCGA-XF-A9T5_5_64814382_C_T	high_expression	blca	TCGA-XF-A9T5-01A-11D-A42E-08	CENPK	5_64814382_C_T	11	0,0,0,0,0,0,0,0,0,0,0,0,0,0,0,0,0,0,0,0,0,0,0,0,0,0,0,0,0,0,0,0,0,0,0,0,0,0,0,0,0,0,0,0,0,0,0,0,0,0,0,0,0,2,0,0,0,0,0,0,0,0,0,0,0,0,0,0,0,0,0,0,0,0,3,0,0,0,0,0,0,0,0,0,0,0,0,0,0,2,0,0,0,0,0,0,0,0,0,0,0,0,0,0,0,0,0,0,0,0,0,0,0,0,0,0,0,0,0,0,0,0,0,0,0,0,0,0,0,0,0,0,0,0,0,0,0,0,0,0,0,0,0,0,0,0,0,0,0,0,0,0,0,0,0,0,0,0,0,0,0,0,0,0,0,0,0,0,0,0,0,0,0,0,0,0,0,0,0,0,0,0,0,0,0,0,0,0,0,0,0,0,0,0,0,0,0,0,0,0…
TCGA-XF-AAN3_3_138289995_G_A	Pass	-		26.5823	TCGA-XF-AAN3_3_138289995_G_A	TCGA-XF-AAN3-01	3	138289995	G	A	3ss	-	Silent	138289977	TCATCATTTTTGACAAACAGTCA	TTATCATTTTTGACAAACAGTCA	4.79	5.38	79	TCGA-XF-AAN3_3_138289995_G_A	high_expression	blca	TCGA-XF-AAN3-01A-11D-A42E-08	CEP70	3_138289995_G_A	21	0,0,0,0,0,0,0,0,0,0,0,0,0,0,0,0,0,0,0,0,0,0,0,0,0,0,0,0,0,0,0,0,0,0,0,0,0,0,0,0,0,0,0,0,0,2,0,0,0,0,0,3,0,0,0,0,0,0,0,0,0,0,0,0,0,0,0,0,0,0,0,0,0,0,0,0,0,0,0,0,0,0,0,0,0,0,0,0,0,0,0,0,0,0,0,2,0,0,0,0,0,0,0,0,0,0,0,0,0,0,0,0,0,0,0,0,0,0,0,0,0,0,2,0,0,2,0,0,0,0,0,0,0,0,0,0,0,0,0,0,0,2,0,0,0,0,4,0,0,0,0,0,0,0,0,0,0,0,0,0,0,0,0,0,0,0,0,0,0,0,0,0,0,0,0,0,0,0,0,0,0,0,0,0,0,0,0,0,0,0,0,0,0,0,0,0,0,0,0,0…
TCGA-FD-A5BX_5_89695298_C_A	Pass	-		24	TCGA-FD-A5BX_5_89695298_C_A	TCGA-FD-A5BX-01	5	89695298	C	A	3ss	-	Missense_Mutation	89695289	ATTTGATGATGATGATTCAGGTA	ATTTGATGATTATGATTCAGGTA	3.55	5.39	75	TCGA-FD-A5BX_5_89695298_C_A	high_expression	blca	TCGA-FD-A5BX-01A-11D-A26M-08	CETN3	5_89695298_C_A	18	0,0,0,0,0,0,0,0,0,0,2,0,0,0,0,0,0,0,0,0,0,0,0,0,0,0,0,0,0,0,0,0,0,0,0,0,0,0,0,0,0,0,0,0,0,0,0,0,0,0,0,0,0,0,0,0,0,0,0,0,0,0,0,0,0,0,0,0,0,0,0,0,0,0,0,0,0,0,0,0,0,0,0,0,0,0,0,0,0,0,0,0,0,0,0,0,0,0,0,0,0,0,0,0,0,0,0,0,0,0,0,0,0,0,0,0,0,0,0,0,0,0,0,0,0,0,0,0,0,0,0,0,0,0,0,0,0,0,0,0,0,0,0,0,0,0,0,2,0,0,0,0,0,0,0,0,0,0,0,0,0,0,0,0,0,0,0,0,0,0,0,0,0,0,0,0,0,0,0,0,0,0,0,0,0,0,0,0,0,0,0,0,0,0,0,0,0,0,0,0…
TCGA-4Z-AA80_19_4431949_G_C	Pass	-		7.92079	TCGA-4Z-AA80_19_4431949_G_C	TCGA-4Z-AA80-01	19	4431949	G	C	3ss	+	Missense_Mutation	4431951	GCTTTCTAAACCACAAGGAGTGT	GCTTTCTAAACCACAAGCAGTGT	-26.11	-0.11	101	TCGA-4Z-AA80_19_4431949_G_C	high_expression	blca	TCGA-4Z-AA80-01A-11D-A391-08	CHAF1A	19_4431949_G_C	8	0,0,0,0,0,0,0,0,0,0,0,0,0,0,0,0,0,0,0,0,0,0,0,0,0,0,0,0,0,0,0,0,0,0,0,0,0,0,0,0,0,2,0,0,0,0,0,0,0,0,0,0,0,0,0,0,0,0,0,0,0,0,0,0,0,0,0,0,0,0,0,0,0,0,0,0,0,0,0,0,0,0,0,0,0,0,0,0,0,0,0,0,0,0,0,0,0,0,0,0,0,0,0,0,0,0,0,0,0,0,0,0,0,0,0,0,0,0,0,0,0,0,0,0,3,0,0,0,0,0,0,0,0,0,0,0,0,0,0,0,0,0,0,0,0,0,0,0,0,0,0,0,0,4,0,0,0,0,0,0,0,0,0,0,0,0,0,0,0,0,0,0,0,0,0,0,0,0,0,0,0,0,0,0,0,0,0,0,0,0,0,0,0,0,0,0,0,0,0,0…
TCGA-E7-A677_5_98194720_C_G	Pass	-		32.2222	TCGA-E7-A677_5_98194720_C_G	TCGA-E7-A677-01	5	98194720	C	G	3ss	-	Splice_Site	98194712	CATTTATTTTAGCAAAACAGTGA	CATTTATTTTACCAAAACAGTGA	-2.22	4.95	90	TCGA-E7-A677_5_98194720_C_G	high_expression	blca	TCGA-E7-A677-01A-11D-A30E-08	CHD1	5_98194720_C_G	29	0,0,0,0,0,0,0,0,0,0,0,0,0,0,0,0,0,0,0,0,0,0,0,0,0,0,0,0,0,0,0,0,0,0,0,0,0,0,0,0,0,0,0,0,0,0,0,0,0,0,0,0,0,0,0,0,0,0,0,0,0,0,0,0,0,0,0,0,0,0,0,0,0,0,0,0,0,0,0,0,0,0,0,0,0,0,0,0,0,0,0,0,0,0,0,0,0,0,0,0,0,0,0,0,0,0,0,0,0,0,0,0,0,0,0,0,0,0,0,0,0,0,0,0,0,0,0,0,0,0,0,12,0,0,0,0,0,0,0,0,0,0,0,0,0,0,0,0,0,0,0,0,0,0,0,0,0,0,0,0,0,0,0,0,0,0,0,0,0,0,0,0,0,0,0,0,0,0,0,0,0,0,0,0,0,0,0,0,0,0,0,0,0,0,0,0,0,0,0,…
TCGA-CU-A3YL_12_6700750_C_T	Pass	Cancer Gene		40	TCGA-CU-A3YL_12_6700750_C_T	TCGA-CU-A3YL-01	12	6700750	C	T	3ss	-	Splice_Site	6700741	TTCTTTTGCAGATGACCAAGATG	TTCTTTTGCAAATGACCAAGATG	-7.49	-0.98	40	TCGA-CU-A3YL_12_6700750_C_T	high_expression	blca	TCGA-CU-A3YL-01A-11D-A22Z-08	CHD4	12_6700750_C_T	16	0,0,0,0,0,0,0,0,0,0,0,0,0,0,0,0,0,0,0,0,0,0,0,0,0,0,0,0,0,0,0,0,0,0,0,0,0,0,0,0,0,0,0,0,0,0,0,0,0,0,0,0,0,0,0,0,0,0,0,0,0,0,0,0,0,0,0,0,0,0,0,0,0,0,0,0,0,0,0,0,0,0,0,0,0,0,0,0,0,0,0,0,0,0,0,0,0,0,0,0,0,0,0,0,0,0,0,0,0,0,0,0,0,0,0,0,0,0,0,0,0,0,0,0,0,0,0,0,0,0,0,0,0,0,0,0,0,0,0,0,0,0,0,0,0,0,0,0,0,0,0,0,0,0,0,0,0,0,0,0,0,0,0,0,0,0,0,0,0,0,0,0,0,0,0,0,0,0,0,0,0,0,0,0,0,0,0,0,0,0,0,0,0,0,0,0,0,0,0,0…
TCGA-E7-A7DV_5_79057633_G_C	Pass	-		85.7143	TCGA-E7-A7DV_5_79057633_G_C	TCGA-E7-A7DV-01	5	79057633	G	C	3ss	+	Splice_Site	79057635	AATTGTGTCTTATGCTAGAGTTG	AATTGTGTCTTATGCTACAGTTG	-7.94	6.84	7	TCGA-E7-A7DV_5_79057633_G_C	high_expression	blca	TCGA-E7-A7DV-01A-11D-A339-08	CMYA5	5_79057633_G_C	6	0,0,0,0,0,0,0,0,0,0,0,0,0,0,0,0,0,0,0,0,0,0,0,0,0,0,0,0,0,0,0,0,0,0,0,0,0,0,0,0,0,0,0,0,0,0,0,0,0,0,0,0,0,0,0,0,0,0,0,0,0,0,0,0,0,0,0,0,0,0,0,0,0,0,0,0,0,0,0,0,0,0,0,0,0,0,0,0,0,0,0,0,0,0,0,0,0,0,0,0,0,0,0,0,0,0,0,0,0,0,0,0,0,0,0,0,0,0,0,0,0,0,0,0,0,0,0,0,0,0,0,0,0,0,0,0,0,0,0,0,0,0,0,0,0,0,0,0,0,0,0,0,0,0,0,0,0,0,0,0,0,0,0,0,0,0,0,0,0,0,0,0,0,0,0,0,0,0,0,0,0,0,0,0,0,0,0,0,0,0,0,0,0,0,0,0,0,0,0,0…
TCGA-GV-A3QI_6_154727695_G_A	Pass	-		8.95522	TCGA-GV-A3QI_6_154727695_G_A	TCGA-GV-A3QI-01	6	154727695	G	A	3ss	-	Silent	154727699	CCCCCATACCGGTTCTCCAGACC	CCCCCATACCGGTTCTCCAGACC	6.67	6.67	67	TCGA-GV-A3QI_6_154727695_G_A	high_expression	blca	TCGA-GV-A3QI-01A-11D-A21Z-08	CNKSR3	6_154727695_G_A	6	0,0,0,0,0,0,0,0,0,0,0,0,0,0,0,0,0,0,0,0,0,0,0,0,0,0,0,2,0,0,0,0,0,0,0,0,3,3,0,0,0,0,0,0,0,0,0,0,0,0,0,0,0,4,0,0,0,0,0,0,0,0,0,0,0,0,0,0,0,0,0,0,0,0,0,0,0,3,0,2,0,0,0,0,0,0,0,0,0,0,0,0,0,0,0,0,0,8,0,0,0,0,0,0,0,0,0,0,0,0,0,0,0,0,0,0,0,0,0,0,0,0,0,0,0,0,0,0,3,0,0,0,0,0,0,0,0,0,0,2,0,2,4,0,0,0,0,0,0,0,0,0,0,0,0,0,0,0,0,0,0,0,0,0,0,0,0,0,2,0,0,0,0,0,0,4,9,0,0,0,0,0,0,0,0,0,0,0,0,0,0,0,0,0,0,0,0,0,0,0…
TCGA-KQ-A41Q_3_32806176_GGTAAGCG_-	Pass	-		9.43396	TCGA-KQ-A41Q_3_32806176_GGTAAGCG_-	TCGA-KQ-A41Q-01	3	32806176	GGTAAGCG	-	3ss	+	Frame_Shift_Del	32806181	CTTTTTCCCCAGCTGGTAAGCGG	TCTACACTCTTTTTCCCCAGCTG	-5.55	8.95	106	TCGA-KQ-A41Q_3_32806176_GGTAAGCG_-	high_expression	blca	TCGA-KQ-A41Q-01A-11D-A339-08	CNOT10	3_32806176_GGTAAGCG_-	10	0,0,0,0,0,0,0,0,0,0,0,0,0,0,0,0,0,0,0,0,0,0,0,0,0,0,0,0,0,0,0,0,0,0,0,0,0,0,0,0,0,0,0,0,0,0,0,0,0,0,0,0,0,0,0,0,0,0,0,0,0,0,0,0,0,0,0,0,0,0,0,0,0,0,0,0,0,0,0,0,0,0,0,0,0,0,0,0,0,0,0,0,0,0,0,0,0,0,0,0,0,0,0,0,0,0,0,0,0,0,0,0,0,0,0,0,0,0,0,0,0,0,0,0,0,0,0,0,0,0,0,0,0,0,0,0,0,0,0,0,0,0,0,0,0,0,0,0,0,0,0,0,0,0,0,0,0,0,0,0,0,0,0,0,0,0,0,0,0,0,0,0,0,0,0,0,0,0,0,0,0,0,0,0,0,0,0,0,0,0,0,0,0,0,0,0,0,0,0,0…
TCGA-FD-A3SM_16_3819201_C_T	Pass	Cancer Gene		22.2222	TCGA-FD-A3SM_16_3819201_C_T	TCGA-FD-A3SM-01	16	3819201	C	T	5ss	-	Missense_Mutation	3819203	CTGGTGAAT	CTGGTAAAT	3.53	6.06	45	TCGA-FD-A3SM_16_3819201_C_T	high_expression	blca	TCGA-FD-A3SM-01A-11D-A22Z-08	CREBBP	16_3819201_C_T	10	0,0,0,0,0,0,0,0,0,0,0,0,0,0,0,0,0,0,0,0,0,0,0,0,0,0,0,0,0,0,0,0,0,0,0,0,0,0,0,0,0,0,0,0,0,0,0,0,0,0,0,0,0,0,0,0,0,0,0,0,0,0,0,0,0,0,0,0,0,0,0,0,0,0,0,0,0,0,0,0,0,0,0,0,0,0,0,0,0,0,0,0,0,0,0,0,0,0,0,0,0,0,0,0,0,0,0,0,0,0,0,0,0,0,0,0,0,0,0,0,0,0,0,0,0,0,0,0,0,0,0,0,0,0,0,0,0,0,0,0,0,0,0,0,0,0,0,0,0,0,0,0,0,0,0,0,0,0,0,0,0,0,0,0,0,0,0,0,0,0,0,0,0,0,0,0,0,0,0,0,0,0,0,0,0,0,0,0,0,0,0,0,0,0,0,0,0,0,0,0…
TCGA-FD-A43P_17_29119481_G_A	Pass	-		5.98802	TCGA-FD-A43P_17_29119481_G_A	TCGA-FD-A43P-01	17	29119481	G	A	5ss	-	Silent	29119481	TTTCTGTGG	TTTTTGTGG	-14.28	-14.51	167	TCGA-FD-A43P_17_29119481_G_A	high_expression	blca	TCGA-FD-A43P-01A-31D-A23U-08	CRLF3	17_29119481_G_A	10	0,0,0,0,0,4,6,0,0,0,4,0,0,0,0,0,0,0,0,0,0,0,0,4,0,0,0,7,5,0,0,2,0,0,0,0,0,2,2,0,0,4,0,0,0,2,0,0,0,0,0,0,0,0,0,0,0,0,0,0,0,0,0,0,0,0,0,0,5,4,0,0,0,0,0,0,0,0,0,4,0,2,0,0,9,0,0,0,0,0,0,0,0,0,0,6,0,4,0,0,6,0,0,0,0,0,0,0,0,2,0,0,0,0,0,0,0,0,0,2,0,0,0,0,0,0,2,2,4,0,0,0,0,0,0,0,3,3,0,0,4,0,0,0,0,0,0,0,0,0,2,0,0,0,0,0,0,0,6,0,0,0,0,0,0,0,0,0,0,0,0,0,0,0,0,0,0,4,0,0,2,0,0,0,0,2,0,0,10,2,0,4,3,0,0,0,0,5,0,…
TCGA-KQ-A41N_12_56668663_C_G	Pass	-		22.807	TCGA-KQ-A41N_12_56668663_C_G	TCGA-KQ-A41N-01	12	56668663	C	G	3ss	-	Splice_Site	56668659	CAAACCTTACCCATAGGAAGTGC	CAAACCTTACCCATACGAAGTGC	-7.12	-0.37	57	TCGA-KQ-A41N_12_56668663_C_G	high_expression	blca	TCGA-KQ-A41N-01A-11D-A339-08	CS	12_56668663_C_G	13	0,0,0,0,0,0,0,0,0,0,0,0,0,0,3,0,0,0,0,0,0,0,0,0,0,0,0,0,0,0,0,0,0,0,0,0,0,0,0,0,0,0,0,0,0,0,0,0,0,0,0,0,0,0,0,0,0,0,0,0,0,0,0,0,0,0,0,0,0,0,0,0,0,0,0,0,0,0,0,0,0,0,0,0,0,0,0,0,0,0,0,0,0,0,0,0,0,0,0,0,0,0,0,0,0,0,0,0,0,0,0,0,0,0,0,0,0,0,0,0,0,0,0,0,0,0,0,0,0,0,0,0,0,0,0,0,0,0,0,0,0,0,0,0,0,0,2,0,0,0,0,0,0,0,0,0,0,0,0,0,0,0,0,0,0,0,0,0,0,0,0,0,0,0,0,0,0,0,0,0,0,0,0,0,0,0,0,0,0,0,0,0,0,0,0,0,0,0,0,0…
TCGA-DK-AA71_8_19263315_C_G	Pass	-		45.4545	TCGA-DK-AA71_8_19263315_C_G	TCGA-DK-AA71-01	8	19263315	C	G	5ss	-	Missense_Mutation	19263332	CACCTTCGC	CACCTTCGC	-14.15	-14.15	55	TCGA-DK-AA71_8_19263315_C_G	high_expression	blca	TCGA-DK-AA71-01A-31D-A391-08	CSGALNACT1	8_19263315_C_G	25	0,7,18,0,8,9,0,2,0,2,0,10,0,6,0,0,8,0,0,0,15,0,5,0,0,0,0,14,0,2,6,7,0,0,0,2,19,0,0,3,0,0,36,6,0,3,0,0,0,0,17,0,4,0,13,3,9,9,4,6,4,0,13,14,0,0,0,9,0,0,0,3,0,5,7,10,0,0,8,0,12,3,0,2,0,10,2,3,5,18,0,23,9,0,4,0,0,0,10,0,16,16,9,5,8,0,50,13,5,12,3,0,0,0,0,4,6,0,0,0,4,5,4,0,3,10,0,6,0,2,0,6,0,0,6,2,0,0,0,3,5,10,2,0,0,0,5,3,0,0,0,6,0,0,0,6,11,0,7,0,7,0,4,0,7,4,0,18,0,2,0,0,0,0,0,0,0,7,0,0,5,2,0,2,0,0,3,…
TCGA-DK-AA6S_11_66332278_C_T	Pass	-		11.215	TCGA-DK-AA6S_11_66332278_C_T	TCGA-DK-AA6S-01	11	66332278	C	T	3ss	-	Splice_Site	66332276	CACCCCTTCCCATCTCAGAGCTG	CACCCCTTCCCATCTCAAAGCTG	-1.97	6.23	107	TCGA-DK-AA6S_11_66332278_C_T	high_expression	blca	TCGA-DK-AA6S-01A-21D-A391-08	CTSF	11_66332278_C_T	12	0,0,0,0,0,0,0,0,0,0,0,0,0,0,0,0,0,0,0,0,0,0,0,0,0,0,0,0,0,0,0,0,0,0,0,0,0,0,0,0,0,0,0,0,0,0,0,0,0,0,0,0,0,0,0,0,0,0,0,0,0,0,0,0,0,0,0,0,0,0,0,0,0,0,0,0,0,0,0,0,0,0,0,0,0,0,0,0,0,0,0,0,0,0,0,0,0,0,0,0,0,0,0,0,0,0,0,0,0,0,0,0,0,0,0,0,0,0,0,0,0,0,0,0,0,0,0,0,0,0,0,0,0,0,0,0,0,0,0,0,0,0,0,0,0,0,0,0,0,0,0,0,0,0,0,0,0,0,0,0,0,0,0,0,0,0,0,0,0,0,0,0,0,0,0,0,0,0,0,0,0,0,0,0,0,0,0,0,0,0,0,0,0,0,0,0,0,0,0,0…
TCGA-ZF-AA58_11_70266505_G_C	Pass	-		11.5385	TCGA-ZF-AA58_11_70266505_G_C	TCGA-ZF-AA58-01	11	70266505	G	C	3ss	+	Splice_Site	70266517	GCATGTAGACTATGTGAAAGGGT	GCATGTACACTATGTGAAAGGGT	-5.99	-1	130	TCGA-ZF-AA58_11_70266505_G_C	high_expression	blca	TCGA-ZF-AA58-01A-12D-A42E-08	CTTN	11_70266505_G_C	15	0,0,0,0,0,0,0,0,0,0,0,0,0,0,0,0,0,0,0,0,0,0,0,0,0,0,0,0,0,0,0,0,0,0,0,0,0,0,0,0,0,0,0,0,0,0,0,0,0,0,0,0,0,0,0,0,0,0,0,0,0,0,0,0,0,0,0,0,0,0,0,0,0,0,0,0,0,0,0,0,0,0,0,0,0,0,0,0,0,0,0,0,0,0,0,0,0,0,0,0,0,0,0,0,0,0,0,0,0,0,0,0,0,0,0,0,0,0,0,0,0,0,0,0,0,0,0,0,0,0,0,0,0,0,0,0,0,0,0,0,0,0,0,0,0,0,0,0,0,0,0,0,0,0,0,0,0,0,0,0,0,0,0,0,0,0,0,0,0,0,0,0,0,0,0,0,0,0,0,0,0,0,0,0,0,0,0,0,0,0,0,0,0,0,0,0,0,0,0,0…
TCGA-FD-A43X_3_49053945_C_G	Pass	-		42.6087	TCGA-FD-A43X_3_49053945_C_G	TCGA-FD-A43X-01	3	49053945	C	G	3ss	-	Splice_Site	49053939	CTATACTCCCTCAGACCCAGCCT	CTATACTCCCTCACACCCAGCCT	-3.96	3	115	TCGA-FD-A43X_3_49053945_C_G	high_expression	blca	TCGA-FD-A43X-01A-11D-A23U-08	DALRD3	3_49053945_C_G	49	0,0,0,0,0,0,0,0,0,0,0,0,0,0,0,0,0,0,0,0,0,0,0,0,0,0,0,0,0,0,0,0,0,0,0,0,0,0,0,0,0,0,0,0,0,0,0,0,0,0,0,0,0,0,0,0,0,0,0,0,0,0,0,0,0,0,0,0,0,0,0,0,0,0,0,0,0,0,0,0,0,0,0,0,0,0,0,0,0,0,0,0,0,0,0,0,0,0,0,0,0,0,0,0,0,0,0,0,0,0,0,0,0,0,0,0,0,0,0,0,0,0,0,0,0,0,0,0,0,0,0,0,0,0,0,0,0,0,0,0,0,0,0,0,0,0,0,0,0,0,0,0,0,0,0,0,0,0,0,0,0,0,0,0,0,0,0,0,0,0,0,0,0,0,0,0,0,0,0,0,0,0,0,0,0,0,0,0,0,0,0,0,0,0,0,0,0,0,0,0…
TCGA-DK-A3IT_14_24584752_G_C	Pass	-		11.4583	TCGA-DK-A3IT_14_24584752_G_C	TCGA-DK-A3IT-01	14	24584752	G	C	3ss	+	5'UTR	24584754	CTTTCACCAAACCCAAGGAGGTG	CTTTCACCAAACCCAAGCAGGTG	-15.44	2.65	96	TCGA-DK-A3IT_14_24584752_G_C	high_expression	blca	TCGA-DK-A3IT-01A-31D-A20D-08	DCAF11	14_24584752_G_C	11	0,0,0,0,0,0,0,0,0,0,0,0,0,0,0,0,0,0,0,0,0,0,0,0,0,0,0,0,0,0,0,0,0,0,0,0,0,0,0,0,0,0,0,0,0,0,0,0,0,0,0,0,0,0,0,0,0,0,0,0,0,0,0,0,0,0,0,0,0,0,0,0,0,0,0,0,0,0,0,0,0,0,0,0,0,0,0,0,0,0,0,0,0,0,0,0,0,0,0,0,0,0,0,0,0,0,0,0,0,0,0,0,0,0,0,0,0,0,0,0,0,0,0,0,0,0,0,0,0,0,0,0,0,0,0,0,0,0,0,0,0,0,0,0,0,0,0,0,0,0,0,0,0,0,0,0,0,0,0,0,0,0,0,0,0,0,0,0,0,0,0,0,0,0,0,0,0,0,0,0,0,0,0,0,0,0,0,0,0,0,0,0,0,0,0,0,0,0,0,0…
TCGA-ZF-A9R9_12_49224435_C_G	Pass	-		28.5714	TCGA-ZF-A9R9_12_49224435_C_G	TCGA-ZF-A9R9-01	12	49224435	C	G	3ss	-	Missense_Mutation	49224440	TGGCCGCACGGGACGAGCAGGCA	TGGCCGCACGGGACGAGCAGGCA	-3.04	-3.04	84	TCGA-ZF-A9R9_12_49224435_C_G	high_expression	blca	TCGA-ZF-A9R9-01A-11D-A38G-08	DDX23	12_49224435_C_G	24	0,0,0,0,0,0,0,0,0,0,0,0,0,0,0,0,0,0,0,0,0,0,0,0,0,0,0,0,0,0,0,0,0,0,0,0,0,0,0,0,0,0,0,0,0,0,0,0,0,0,0,0,0,0,0,0,0,0,0,0,0,0,0,0,0,0,0,0,0,0,0,0,0,0,0,0,0,0,0,0,0,0,0,0,0,0,0,0,0,0,0,0,0,0,0,0,0,0,0,0,0,0,0,0,0,0,0,0,0,0,0,0,0,0,0,0,0,0,0,0,0,0,0,0,0,0,0,0,0,0,0,0,0,0,0,0,0,0,0,0,0,0,0,0,0,0,0,0,0,0,0,0,0,0,0,0,0,0,0,0,0,0,0,0,0,0,0,0,0,0,0,0,0,0,0,0,0,0,0,0,0,0,0,0,0,0,0,0,0,0,0,0,0,0,0,0,0,0,0,0…
TCGA-UY-A78N_X_41206266_G_T	Pass	Cancer Gene		8.80503	TCGA-UY-A78N_X_41206266_G_T	TCGA-UY-A78N-01	X	41206266	G	T	5ss	+	Splice_Site	41206271	GAGGTATAA	GAGGTATAA	5.96	5.96	159	TCGA-UY-A78N_X_41206266_G_T	high_expression	blca	TCGA-UY-A78N-01A-12D-A339-08	DDX3X	X_41206266_G_T	14	0,0,0,0,0,0,0,0,0,0,0,0,0,0,0,0,0,0,0,0,0,0,0,0,0,0,0,0,0,0,0,0,0,0,0,0,0,0,0,0,0,0,0,0,0,0,0,0,0,0,0,0,0,0,0,0,0,0,0,0,0,0,0,0,0,0,0,0,0,0,0,0,0,0,0,0,0,0,0,0,0,0,0,0,0,0,0,0,0,0,0,0,0,0,0,0,0,0,0,0,0,0,0,0,0,0,0,0,0,0,0,0,0,0,0,0,0,0,0,0,0,0,0,0,0,0,0,0,0,0,0,0,0,0,0,0,0,0,0,0,0,0,0,0,0,0,0,0,0,0,0,0,0,0,0,0,0,0,0,0,0,0,0,0,0,0,0,0,0,0,0,0,0,0,0,0,0,0,0,0,0,0,0,0,0,0,0,0,0,0,0,0,0,0,0,0,0,0,0,0…
TCGA-E5-A4U1_22_41999386_C_G	Pass	-		9.25926	TCGA-E5-A4U1_22_41999386_C_G	TCGA-E5-A4U1-01	22	41999386	C	G	3ss	-	Splice_Site	41999384	AAACCTTTCAATGTACAGAGGTG	AAACCTTTCAATGTACACAGGTG	-6.56	7.19	54	TCGA-E5-A4U1_22_41999386_C_G	high_expression	blca	TCGA-E5-A4U1-01A-11D-A31L-08	DESI1	22_41999386_C_G	5	0,0,0,0,0,0,0,0,0,0,0,0,0,0,0,0,0,0,0,0,0,0,0,0,0,0,0,0,0,0,0,0,0,0,0,0,0,0,0,0,0,0,0,0,0,0,0,0,0,0,0,0,0,0,0,0,0,0,0,0,0,0,0,0,0,0,0,0,0,0,0,0,0,0,0,0,0,0,0,0,0,0,0,0,0,0,0,0,0,0,0,0,0,0,0,0,0,0,0,0,0,0,0,0,0,0,0,0,0,0,0,0,0,0,0,0,0,0,0,0,0,0,0,0,0,0,0,0,0,0,0,0,0,0,0,0,0,0,0,0,0,0,0,0,0,0,0,0,0,0,0,0,0,0,0,0,0,0,0,0,0,0,0,0,0,0,0,0,0,0,0,0,0,0,0,0,0,0,0,0,0,0,0,0,0,0,0,0,0,0,0,0,0,0,0,0,0,0,0,0…
TCGA-E7-A7DU_10_74095690_C_G	Pass	-		19.4444	TCGA-E7-A7DU_10_74095690_C_G	TCGA-E7-A7DU-01	10	74095690	C	G	3ss	-	Splice_Site	74095688	TGTCCCATTGCTTTGCAGAGGAA	TGTCCCATTGCTTTGCACAGGAA	-3.55	6.93	36	TCGA-E7-A7DU_10_74095690_C_G	high_expression	blca	TCGA-E7-A7DU-01A-11D-A32B-08	DNAJB12	10_74095690_C_G	7	0,0,0,0,0,0,0,0,0,0,0,0,0,0,0,0,0,0,0,0,0,0,0,0,0,0,0,0,0,0,0,0,0,0,0,0,0,0,0,0,0,0,0,0,0,0,0,0,0,0,0,0,0,0,0,0,0,0,0,0,0,0,0,0,0,0,0,0,0,0,0,0,0,0,0,0,0,0,0,0,0,0,0,0,0,0,0,0,0,0,0,0,0,0,0,0,0,0,0,0,0,0,0,0,0,0,0,0,0,0,0,0,0,0,0,0,0,0,0,0,0,0,0,0,0,0,0,0,0,0,0,0,0,0,0,0,0,0,0,0,0,0,0,0,0,0,0,0,0,0,0,0,0,0,0,0,0,0,0,0,0,0,0,0,0,0,0,0,0,0,0,0,0,0,0,0,0,0,0,0,0,0,0,0,0,0,0,0,0,0,0,0,0,0,0,0,0,0,0,0…
TCGA-E7-A6ME_17_40148407_C_T	Pass	-		10.4938	TCGA-E7-A6ME_17_40148407_C_T	TCGA-E7-A6ME-01	17	40148407	C	T	5ss	-	Silent	40148415	CACCTCTCT	CACCTCTCT	-14.63	-14.63	162	TCGA-E7-A6ME_17_40148407_C_T	high_expression	blca	TCGA-E7-A6ME-01A-22D-A32B-08	DNAJC7	17_40148407_C_T	17	0,0,0,0,0,0,0,0,0,0,0,0,0,0,0,0,0,0,0,0,0,0,0,0,0,0,0,0,0,0,0,0,0,0,0,0,0,0,0,0,0,0,0,0,0,0,0,0,0,0,0,0,0,0,0,0,0,0,0,0,0,0,0,0,0,0,0,0,0,0,0,0,0,0,0,0,0,0,0,0,0,0,0,0,0,0,0,0,0,0,0,0,0,0,0,0,0,0,0,0,0,0,0,0,0,0,0,0,0,0,0,0,0,0,0,0,0,0,0,0,0,0,0,0,0,0,0,0,0,0,0,0,0,0,0,0,0,0,0,0,0,0,0,0,0,0,0,0,0,0,0,0,0,0,0,0,0,0,0,0,0,0,0,0,0,0,0,0,0,0,0,0,0,0,0,0,0,0,0,0,0,0,0,0,0,0,0,0,0,0,0,0,0,0,0,0,0,0,0,0…
TCGA-DK-AA77_19_10244922_A_T	Pass	Cancer Gene		5.03597	TCGA-DK-AA77_19_10244922_A_T	TCGA-DK-AA77-01	19	10244922	A	T	5ss	-	Missense_Mutation	10244925	TTTGTATGT	TTTGTAAGT	2.51	7.4	139	TCGA-DK-AA77_19_10244922_A_T	high_expression	blca	TCGA-DK-AA77-01A-11D-A391-08	DNMT1	19_10244922_A_T	7	0,0,0,0,0,0,0,0,0,0,0,0,0,0,0,0,0,0,0,0,0,0,0,0,0,0,0,0,0,0,0,0,0,0,0,0,0,0,0,0,0,0,0,0,0,0,0,0,0,0,0,0,0,0,0,0,0,0,0,0,0,0,0,0,0,0,0,0,0,0,0,0,0,0,0,0,0,0,0,0,0,0,0,0,0,0,0,0,0,0,0,0,0,0,0,0,0,0,0,0,0,0,0,0,0,0,0,0,0,0,0,0,0,0,0,0,0,0,0,0,0,0,0,0,0,0,0,0,0,0,0,0,0,0,0,0,0,0,0,0,0,0,0,0,0,0,0,0,0,0,0,0,0,0,0,0,0,0,0,0,0,0,0,0,0,0,0,0,0,0,0,0,0,0,0,0,0,0,0,0,0,0,0,0,0,0,0,0,0,0,0,0,0,0,0,0,0,0,0,0…
TCGA-CU-A0YN_8_25234819_A_G	Pass	-		85.7143	TCGA-CU-A0YN_8_25234819_A_G	TCGA-CU-A0YN-01	8	25234819	A	G	3ss	+	Splice_Site	25234832	CTTTTCAGTGGTCTGACAAGCCC	CTTTTCGGTGGTCTGACAAGCCC	-1.31	1.39	7	TCGA-CU-A0YN_8_25234819_A_G	high_expression	blca	TCGA-CU-A0YN-01A-21D-A10S-08	DOCK5	8_25234819_A_G	6	0,0,0,0,0,0,0,0,0,0,0,0,0,0,0,0,0,0,0,0,0,0,0,0,0,0,0,0,0,0,0,0,0,0,0,0,0,0,0,0,0,0,0,0,0,0,0,0,0,0,0,0,0,0,0,0,0,0,0,0,0,0,0,0,0,0,0,0,0,0,0,0,0,0,0,0,0,0,0,0,0,0,0,0,0,0,0,0,0,0,0,0,0,0,0,0,0,0,0,0,0,0,0,0,0,0,0,0,0,0,0,0,0,0,0,0,0,0,0,0,0,0,0,0,0,0,0,0,0,0,0,0,0,0,0,0,0,0,0,0,0,0,0,0,0,0,0,0,0,0,0,0,0,0,0,0,0,0,0,0,0,0,0,0,0,0,0,0,0,0,0,0,0,0,0,0,0,0,0,0,0,0,0,0,0,0,0,0,0,0,0,0,0,0,0,0,0,0,0,0…
TCGA-FD-A62P_11_65347661_C_T	Pass	-		12.3077	TCGA-FD-A62P_11_65347661_C_T	TCGA-FD-A62P-01	11	65347661	C	T	5ss	+	Missense_Mutation	65347659	AAAGTCAGT	AAAGTTAGT	1.98	4.24	65	TCGA-FD-A62P_11_65347661_C_T	high_expression	blca	TCGA-FD-A62P-01A-32D-A30E-08	EHBP1L1	11_65347661_C_T	8	0,0,0,0,0,0,0,0,0,0,0,0,0,0,0,0,0,0,0,0,0,0,0,0,0,0,0,0,0,0,0,0,0,0,0,0,0,0,0,0,0,0,0,0,0,0,0,0,0,0,0,0,0,0,0,0,0,0,0,0,0,0,0,0,0,0,0,0,0,0,0,0,0,0,0,0,0,0,0,0,0,0,0,0,0,0,0,0,0,0,0,0,0,0,0,0,0,0,0,0,0,0,0,0,0,0,0,0,0,0,0,0,0,0,0,0,0,0,0,0,0,0,0,0,0,0,0,0,0,0,0,0,0,0,0,0,0,0,0,0,0,0,0,0,0,0,0,0,0,0,0,0,0,0,0,0,0,0,0,0,0,0,0,0,0,0,0,0,0,0,0,0,0,0,0,0,0,0,0,0,2,0,0,0,0,0,0,0,2,0,3,0,0,2,0,0,0,0,0,0…
TCGA-FD-A3N5_7_6086641_T_C	Pass	-		12.4378	TCGA-FD-A3N5_7_6086641_T_C	TCGA-FD-A3N5-01	7	6086641	T	C	5ss	-	Silent	6086645	AAGGTGGAT	AAGGTGGGT	3.2	8.23	201	TCGA-FD-A3N5_7_6086641_T_C	high_expression	blca	TCGA-FD-A3N5-01A-11D-A21A-08	EIF2AK1	7_6086641_T_C	25	0,0,0,0,0,0,0,0,0,0,0,0,0,0,0,0,0,0,0,0,0,0,0,0,0,0,0,0,0,0,0,0,0,0,0,0,0,0,0,0,0,0,0,0,0,0,0,0,0,0,0,0,0,0,0,0,0,0,0,0,0,0,0,0,0,0,0,0,0,0,0,0,0,0,0,0,0,0,0,0,0,0,0,0,0,0,0,0,0,0,0,0,0,0,0,0,0,0,0,0,0,0,0,0,0,0,0,0,0,0,0,0,0,0,0,0,0,0,0,0,0,0,0,0,0,0,0,0,0,0,0,0,0,0,0,0,0,0,0,0,0,0,0,0,0,0,0,0,0,0,0,0,0,0,0,0,0,0,0,0,0,0,0,0,0,0,0,0,0,0,0,0,0,0,0,0,0,0,0,0,0,0,0,0,0,0,0,0,0,0,0,0,0,0,0,0,0,0,0,0…
TCGA-FD-A43N_12_124106252_C_T	Pass	-		24.3781	TCGA-FD-A43N_12_124106252_C_T	TCGA-FD-A43N-01	12	124106252	C	T	5ss	-	3'UTR	124106254	AGGGTGAGT	AGGGTAAGT	9.25	10.45	201	TCGA-FD-A43N_12_124106252_C_T	high_expression	blca	TCGA-FD-A43N-01A-11D-A23U-08	EIF2B1	12_124106252_C_T	49	7,16,11,2,12,22,10,0,5,9,0,6,12,0,8,11,20,0,0,4,11,0,10,6,0,0,0,19,11,0,5,8,5,16,0,5,0,0,3,11,0,0,60,28,14,14,0,13,0,8,0,30,0,2,7,0,7,5,0,4,0,0,27,0,5,3,0,3,9,4,0,8,8,0,14,0,8,7,10,0,20,23,11,21,7,4,14,8,4,4,5,3,7,5,10,0,0,0,16,4,13,12,6,10,15,6,18,15,2,9,5,38,14,10,0,10,11,16,22,7,19,0,0,6,0,68,5,12,42,35,11,5,2,0,0,21,40,0,16,4,5,0,0,3,13,7,4,0,10,0,6,14,6,8,5,13,2,6,19,0,5,4,4,5,4,5,10,0,4,4,5…
TCGA-E7-A3Y1_7_158528300_C_T	Pass	-		58.1395	TCGA-E7-A3Y1_7_158528300_C_T	TCGA-E7-A3Y1-01	7	158528300	C	T	3ss	-	Splice_Site	158528288	TATTTCAGCTTTGATTTCAGTGT	TATTTCAACTTTGATTTCAGTGT	3.72	5.9	43	TCGA-E7-A3Y1_7_158528300_C_T	high_expression	blca	TCGA-E7-A3Y1-01A-11D-A22Z-08	ESYT2	7_158528300_C_T	25	0,0,0,0,0,0,0,0,0,0,0,0,0,0,0,0,0,0,0,0,0,0,0,0,0,0,0,0,0,0,0,0,0,0,0,0,0,0,0,0,0,5,0,0,0,0,0,0,0,0,0,0,0,0,0,0,0,0,0,0,0,0,0,0,0,0,0,0,0,0,0,0,0,0,0,0,0,0,0,0,0,0,0,0,0,0,0,0,0,0,0,0,0,0,0,0,0,0,0,0,0,0,0,0,0,0,0,0,0,0,0,0,0,0,0,0,0,0,0,0,0,0,0,0,0,0,0,0,0,0,0,0,0,0,0,0,0,0,0,0,0,0,0,0,0,0,0,0,0,0,0,0,0,0,0,0,0,0,0,0,0,0,0,0,0,0,0,0,0,0,0,0,0,0,0,0,0,0,0,0,0,0,0,0,0,0,0,0,0,0,0,0,0,0,0,0,0,0,0,0…
TCGA-GU-AATP_4_56757480_G_C	Pass	-		35.2941	TCGA-GU-AATP_4_56757480_G_C	TCGA-GU-AATP-01	4	56757480	G	C	3ss	+	Splice_Site	56757492	TTCTTCAGATCTTTGAACAGGTA	TTCTTCACATCTTTGAACAGGTA	6	9.03	17	TCGA-GU-AATP_4_56757480_G_C	high_expression	blca	TCGA-GU-AATP-01A-11D-A391-08	EXOC1	4_56757480_G_C	6	0,0,0,0,0,0,0,0,0,0,0,0,0,0,0,0,0,0,0,0,0,0,0,0,0,0,0,0,0,0,0,0,0,0,0,0,0,0,0,0,0,0,0,0,0,0,0,0,0,0,0,0,0,0,0,0,0,0,0,0,0,0,0,0,0,0,0,0,0,0,0,0,0,0,0,0,0,0,0,0,0,0,0,0,0,0,0,0,0,0,0,0,0,0,0,0,0,0,0,0,0,0,0,0,0,0,0,0,0,0,0,0,0,0,0,0,0,0,0,0,0,0,0,0,0,0,0,0,0,0,0,0,0,0,0,0,0,0,0,0,0,0,0,0,0,0,0,0,0,0,0,0,0,0,0,0,0,0,0,0,0,0,0,0,0,0,0,0,0,0,0,0,0,0,0,0,0,0,0,0,0,0,0,0,0,0,0,0,0,0,0,0,0,0,0,0,0,0,0,0…
TCGA-ZF-A9RM_14_57698434_C_G	Pass	-		23.6364	TCGA-ZF-A9RM_14_57698434_C_G	TCGA-ZF-A9RM-01	14	57698434	C	G	3ss	-	Splice_Site	57698416	AGAACCACCAATCTTTCCAGCAA	ACAACCACCAATCTTTCCAGCAA	2.85	4.61	55	TCGA-ZF-A9RM_14_57698434_C_G	high_expression	blca	TCGA-ZF-A9RM-01A-11D-A38G-08	EXOC5	14_57698434_C_G	13	0,0,0,0,0,0,0,0,0,0,0,0,0,0,0,0,0,0,0,0,0,0,0,0,0,0,0,0,0,0,0,0,0,0,0,0,0,0,0,0,0,0,0,0,0,0,0,0,0,0,0,0,0,0,0,0,0,0,0,0,0,0,0,0,0,0,0,0,0,0,0,0,0,0,0,0,0,0,0,0,0,0,0,0,0,0,0,0,0,0,0,0,0,0,0,0,0,0,0,0,0,0,0,0,0,0,0,0,0,0,0,0,0,0,0,0,0,0,0,0,0,0,0,0,0,0,0,0,0,0,0,0,0,0,0,0,0,0,0,0,0,0,0,0,0,0,0,0,0,0,0,0,0,0,0,0,0,0,0,0,0,0,0,0,0,0,0,0,0,0,0,0,0,0,0,0,0,0,0,0,0,0,0,0,0,0,0,0,0,0,0,0,0,0,0,0,0,0,0,0…
TCGA-G2-A3VY_1_50956338_C_G	Pass	-		6.33484	TCGA-G2-A3VY_1_50956338_C_G	TCGA-G2-A3VY-01	1	50956338	C	G	3ss	-	Splice_Site	50956336	TTTCTGTTTTATCAACAGAGGGA	TTTCTGTTTTATCAACACAGGGA	-9.76	7.77	221	TCGA-G2-A3VY_1_50956338_C_G	high_expression	blca	TCGA-G2-A3VY-01A-11D-A22Z-08	FAF1	1_50956338_C_G	14	0,0,0,0,0,0,0,0,0,0,0,0,0,0,0,0,0,0,0,0,0,0,0,0,0,0,0,0,0,0,0,0,0,0,0,0,0,0,0,0,0,0,0,0,0,0,0,0,0,0,0,0,0,0,0,0,0,0,0,0,0,0,0,0,0,0,0,0,0,0,0,0,0,0,0,0,0,0,0,0,0,0,0,0,0,0,0,0,0,0,0,0,0,0,0,0,0,0,0,0,0,0,0,0,0,0,0,0,0,0,0,0,0,0,0,0,0,0,0,0,0,0,0,0,0,0,0,0,0,0,0,0,0,0,0,0,0,0,0,0,0,0,0,0,0,0,0,0,0,0,0,0,0,0,0,0,0,0,0,0,0,0,0,0,0,0,0,0,0,0,0,0,0,0,0,0,0,0,0,0,0,0,0,0,0,0,0,0,0,0,0,0,0,0,0,0,0,0,0,0…
TCGA-C4-A0F0_10_51855357_AGG_-	Pass	-		89.4737	TCGA-C4-A0F0_10_51855357_AGG_-	TCGA-C4-A0F0-01	10	51855357	AGG	-	3ss	+	Splice_Site	51855361	TGTCTTTCCACCCACAGGAGACA	TCTTGTCTTTCCACCCACAGACA	-10.5	11.36	19	TCGA-C4-A0F0_10_51855357_AGG_-	high_expression	blca	TCGA-C4-A0F0-01A-12D-A10S-08	FAM21A	10_51855357_AGG_-	17	0,0,0,0,0,0,0,0,0,0,0,0,0,0,0,0,0,0,0,0,0,0,0,0,0,0,0,0,0,0,0,0,0,0,0,0,0,0,0,0,0,0,0,0,0,0,0,0,0,0,0,0,0,0,0,0,0,0,0,0,0,0,0,0,0,0,0,0,0,0,0,0,0,0,0,0,0,0,0,0,0,0,0,0,0,0,0,0,0,0,0,0,0,0,0,0,0,0,0,0,0,0,0,0,0,0,0,0,0,0,0,0,0,0,0,0,0,0,0,0,0,0,0,0,0,0,0,0,0,0,0,0,0,0,0,0,0,0,0,0,0,0,0,0,0,0,0,0,0,0,0,0,0,0,0,0,0,0,0,0,0,0,0,0,0,0,0,0,0,0,0,0,0,0,0,0,0,0,0,0,0,0,0,0,0,0,0,0,0,0,0,0,0,0,0,0,0,0,0,0…
TCGA-GV-A3JZ_3_58631354_C_G	Pass	-		100	TCGA-GV-A3JZ_3_58631354_C_G	TCGA-GV-A3JZ-01	3	58631354	C	G	3ss	-	Splice_Site	58631352	GGTCTCTTTCCTCCCCAGAGGTT	GGTCTCTTTCCTCCCCACAGGTT	0.68	12.11	5	TCGA-GV-A3JZ_3_58631354_C_G	high_expression	blca	TCGA-GV-A3JZ-01A-11D-A21A-08	FAM3D	3_58631354_C_G	5	0,0,0,0,0,0,0,0,0,0,0,0,0,0,0,0,0,0,0,0,0,0,0,0,0,0,0,0,0,0,0,0,0,0,0,0,0,0,0,0,0,0,0,0,0,0,0,0,0,0,0,0,0,0,0,0,0,0,0,0,0,0,0,0,0,0,0,0,0,0,0,0,0,0,0,0,0,0,0,0,0,0,0,0,0,0,0,0,0,0,0,0,0,0,0,0,0,0,0,0,0,0,0,0,0,0,0,0,0,0,0,0,0,0,0,0,0,0,0,0,0,0,0,0,0,0,0,0,0,0,0,0,0,0,0,0,0,0,0,0,0,0,0,0,0,0,0,0,0,0,0,0,0,0,0,0,0,0,0,0,0,0,0,0,0,0,0,0,0,0,0,0,0,0,0,0,0,0,0,0,0,0,0,0,0,0,0,0,0,0,0,0,0,0,0,0,0,0,0,0…
TCGA-UY-A78O_17_643744_G_C	Pass	-		30.4348	TCGA-UY-A78O_17_643744_G_C	TCGA-UY-A78O-01	17	643744	G	C	3ss	+	Splice_Site	643746	TCGTTTCGTCATCCGCAGAGGCT	TCGTTTCGTCATCCGCACAGGCT	-3.58	5.5	46	TCGA-UY-A78O_17_643744_G_C	high_expression	blca	TCGA-UY-A78O-01A-12D-A339-08	FAM57A	17_643744_G_C	14	0,0,0,0,0,0,0,0,0,0,0,0,0,0,0,0,0,0,0,0,0,0,0,0,0,0,0,0,0,0,0,0,0,0,0,0,0,0,0,0,0,0,0,0,0,0,0,0,0,0,0,0,0,0,0,0,0,0,0,0,0,0,0,0,0,0,0,0,0,0,0,0,0,0,0,0,0,0,0,0,0,0,0,0,0,0,0,0,0,0,0,0,0,0,0,0,0,0,0,0,0,0,0,0,0,0,0,0,0,0,0,0,0,0,0,0,0,0,0,0,0,0,0,0,0,0,0,0,0,0,0,0,0,0,0,0,0,0,0,0,0,0,0,0,0,0,0,0,0,0,0,0,0,0,0,0,0,0,0,0,0,0,0,0,0,0,0,0,0,0,0,0,0,0,0,0,0,0,0,0,0,0,0,0,0,0,0,0,0,0,0,0,0,0,0,0,0,0,0,0…
TCGA-DK-A3IU_16_67575769_G_C	Pass	-		9.48276	TCGA-DK-A3IU_16_67575769_G_C	TCGA-DK-A3IU-01	16	67575769	G	C	3ss	+	Splice_Site	67575787	AGAACATGCTGCGACGGCAGGAG	ACAACATGCTGCGACGGCAGGAG	-0.98	0.67	116	TCGA-DK-A3IU_16_67575769_G_C	high_expression	blca	TCGA-DK-A3IU-01A-11D-A20D-08	FAM65A	16_67575769_G_C	11	0,0,0,0,0,0,0,0,0,0,0,0,0,0,0,0,0,0,0,0,0,0,0,0,0,0,0,0,0,0,0,0,0,0,0,0,0,0,0,0,0,0,0,0,0,0,0,0,0,0,0,0,0,0,0,0,0,0,0,0,0,0,0,0,0,0,0,0,0,0,0,0,0,0,0,0,0,0,0,0,0,0,0,0,0,0,0,0,0,0,0,0,0,0,0,0,0,0,0,0,0,0,0,0,0,0,0,0,0,0,0,0,0,0,0,0,0,0,0,0,0,0,0,0,0,0,0,0,0,0,0,0,0,0,0,0,0,0,0,0,0,0,0,0,0,0,0,0,0,0,0,0,0,0,0,0,0,0,0,0,0,0,0,0,0,0,0,0,0,0,0,0,0,0,0,0,0,0,0,0,0,0,0,0,0,0,0,0,0,0,0,0,0,0,0,0,0,0,0,0…
TCGA-DK-A6AV_16_67578230_G_A	Pass	-		5.61798	TCGA-DK-A6AV_16_67578230_G_A	TCGA-DK-A6AV-01	16	67578230	G	A	3ss	+	Missense_Mutation	67578213	TCCCTCAGGCCTCCAAGCAGCCC	TCCCTCAGGCCTCCAAGCAGCCC	0.39	0.39	89	TCGA-DK-A6AV_16_67578230_G_A	high_expression	blca	TCGA-DK-A6AV-01A-12D-A30E-08	FAM65A	16_67578230_G_A	5	0,0,0,0,0,0,0,0,0,0,0,0,0,0,0,0,2,3,0,0,0,0,0,3,0,0,0,0,0,0,0,0,0,3,0,0,0,0,0,0,0,0,3,0,2,0,0,0,0,0,0,0,0,0,0,0,0,0,0,4,0,0,0,5,0,0,0,0,0,2,0,0,0,0,0,0,0,0,0,0,0,0,5,0,0,0,0,0,0,0,0,0,0,0,0,0,0,0,4,0,0,0,0,0,0,0,0,0,4,0,0,0,0,0,0,0,0,0,0,0,0,0,0,0,0,0,0,0,0,0,0,0,0,0,0,0,0,0,0,0,0,0,0,0,0,0,0,0,0,0,0,0,0,0,3,0,0,0,0,2,0,0,0,0,0,0,0,0,0,0,0,0,0,0,0,0,0,0,0,0,0,0,0,0,0,0,0,0,0,0,0,0,0,0,0,0,0,0,0,0…
TCGA-XF-A9SI_3_10116277_G_C	Pass	Cancer Gene		34.4828	TCGA-XF-A9SI_3_10116277_G_C	TCGA-XF-A9SI-01	3	10116277	G	C	3ss	+	Missense_Mutation	10116279	CCCATGCTTTTTTCCGAGAGCTG	CCCATGCTTTTTTCCGACAGCTG	-1.07	9.56	29	TCGA-XF-A9SI_3_10116277_G_C	high_expression	blca	TCGA-XF-A9SI-01A-11D-A391-08	FANCD2	3_10116277_G_C	10	0,0,0,0,0,0,0,0,0,0,0,0,0,0,0,0,0,0,0,0,0,0,0,0,0,0,0,0,0,0,0,0,0,0,0,0,0,0,0,0,0,0,0,0,0,0,0,0,0,0,0,0,0,0,0,0,0,0,0,0,0,0,0,0,0,0,0,0,0,0,0,0,0,0,0,0,0,0,0,0,0,0,0,0,0,0,0,0,0,0,0,0,0,0,0,0,0,0,0,0,0,0,0,0,0,0,0,0,0,0,0,0,0,0,0,0,0,0,0,0,0,0,0,0,0,0,0,0,0,0,0,0,0,0,0,0,0,0,0,0,0,0,0,0,0,0,0,0,0,0,0,0,0,0,0,0,0,0,0,0,0,0,0,0,0,0,0,0,0,0,0,0,0,0,0,0,0,0,0,0,0,0,0,0,0,0,0,0,0,0,0,0,0,0,0,0,0,0,0,0…
TCGA-XF-A8HF_13_99064153_A_G	Pass	-		70.5036	TCGA-XF-A8HF_13_99064153_A_G	TCGA-XF-A8HF-01	13	99064153	A	G	3ss	+	Splice_Site	99064163	CTTCTTTCCAGTGGTTTCAGAGC	CTTCTTTCCGGTGGTTTCAGAGC	1.78	7.86	139	TCGA-XF-A8HF_13_99064153_A_G	high_expression	blca	TCGA-XF-A8HF-01A-11D-A364-08	FARP1	13_99064153_A_G	98	0,0,0,0,0,0,0,0,0,0,0,0,0,0,0,0,0,0,0,0,0,0,0,0,0,0,0,0,0,0,0,0,0,0,0,0,0,0,0,0,0,0,0,0,0,0,0,0,0,0,0,0,0,0,0,0,0,0,0,0,0,0,0,0,0,0,0,0,0,0,0,0,0,0,0,0,0,0,0,0,0,0,0,0,0,0,0,0,0,0,0,0,0,0,0,0,0,0,0,0,0,0,0,0,0,0,0,0,0,0,0,0,0,0,0,0,0,0,0,0,0,0,0,0,0,0,0,0,0,0,0,0,0,0,0,0,0,0,0,0,0,0,0,0,0,0,0,0,0,0,0,0,0,0,0,0,0,0,0,0,0,0,0,0,0,0,0,0,0,0,0,0,0,0,0,0,0,0,0,0,0,0,0,0,0,0,0,0,0,0,0,0,0,0,0,0,0,0,0,0…
TCGA-G2-A3IE_13_99047670_G_A	Pass	-		19.1489	TCGA-G2-A3IE_13_99047670_G_A	TCGA-G2-A3IE-01	13	99047670	G	A	5ss	+	Missense_Mutation	99047676	GAGGTCGTT	GAGGTCGTT	-0.63	-0.63	47	TCGA-G2-A3IE_13_99047670_G_A	high_expression	blca	TCGA-G2-A3IE-01A-11D-A20D-08	FARP1	13_99047670_G_A	9	0,0,0,0,0,0,0,0,0,0,0,2,0,0,0,0,0,0,0,3,0,0,0,0,0,0,0,0,0,0,0,0,0,0,0,0,0,0,0,0,0,0,0,0,0,0,0,0,0,0,0,0,0,0,0,0,0,0,0,0,5,0,0,0,0,0,0,0,0,0,0,0,0,0,0,0,0,0,0,0,0,0,0,0,3,0,0,0,0,0,0,0,0,0,0,4,2,0,0,0,0,0,3,2,0,0,0,0,0,4,0,0,0,0,7,0,0,0,0,0,2,0,0,0,0,0,0,0,0,0,0,0,0,0,0,0,0,0,0,0,0,0,6,0,0,0,0,0,4,0,0,0,0,0,0,0,0,0,0,0,0,0,0,0,0,0,0,0,0,0,0,0,2,0,0,0,0,0,0,0,0,0,0,0,0,0,0,0,0,4,0,0,9,0,0,0,0,0,3,0…
TCGA-CU-A3KJ_2_207634869_G_C	Pass	-		19.7279	TCGA-CU-A3KJ_2_207634869_G_C	TCGA-CU-A3KJ-01	2	207634869	G	C	3ss	+	Missense_Mutation	207634871	TTTTGTCAACTGTTTTAGAGGCA	TTTTGTCAACTGTTTTACAGGCA	-1.22	8.86	147	TCGA-CU-A3KJ_2_207634869_G_C	high_expression	blca	TCGA-CU-A3KJ-01A-11D-A21A-08	FASTKD2	2_207634869_G_C	29	0,0,0,0,0,0,0,0,0,0,0,0,0,0,0,0,0,0,0,0,0,0,0,0,0,0,0,0,0,0,0,0,0,0,0,0,0,0,0,0,0,0,0,0,0,0,0,0,0,0,0,0,0,0,0,0,0,0,0,0,0,0,0,0,0,0,0,0,0,0,0,0,0,0,0,0,0,0,0,0,0,0,2,0,0,0,0,0,0,0,0,0,0,0,0,0,0,0,0,0,0,0,0,0,0,0,0,0,0,0,0,0,0,0,0,0,0,0,0,0,0,0,0,0,0,0,0,0,0,0,0,0,0,0,0,0,0,0,0,0,0,0,0,0,0,0,0,0,0,0,0,0,0,0,0,0,0,0,0,0,0,0,0,0,0,0,0,0,0,0,0,0,0,0,0,0,0,0,0,0,0,0,0,0,0,0,0,0,0,0,0,0,0,0,0,0,0,0,0,0…
TCGA-DK-AA76_18_34310608_G_C	Pass	-		40	TCGA-DK-AA76_18_34310608_G_C	TCGA-DK-AA76-01	18	34310608	G	C	3ss	+	Splice_Site	34310621	CACTAAGAAAACTGCTGCAGATG	CACTAACAAAACTGCTGCAGATG	-0.12	2.85	15	TCGA-DK-AA76_18_34310608_G_C	high_expression	blca	TCGA-DK-AA76-01A-11D-A391-08	FHOD3	18_34310608_G_C	6	0,0,0,0,0,0,0,0,0,0,0,0,0,0,0,0,0,0,0,0,0,0,0,0,0,0,0,0,0,0,0,0,0,0,0,0,0,0,0,0,0,0,0,0,0,0,0,0,0,0,0,0,0,0,0,0,0,0,0,0,0,0,0,0,0,0,0,0,0,0,0,0,0,0,0,0,0,0,0,0,0,0,0,0,0,0,0,0,0,0,0,0,0,0,0,0,0,0,0,0,0,0,0,0,0,0,0,0,0,0,0,0,0,0,0,0,0,0,0,0,0,0,0,0,0,0,0,0,0,0,0,0,0,0,0,0,0,0,0,0,0,0,0,0,0,0,0,0,0,0,0,0,0,0,0,0,0,0,0,0,0,0,0,0,0,0,0,0,0,0,0,0,0,0,0,0,0,0,0,0,0,0,0,0,0,0,0,0,0,0,0,0,0,0,0,0,0,0,0,0…
TCGA-E7-A4IJ_3_58154324_C_T	Pass	-		5.26316	TCGA-E7-A4IJ_3_58154324_C_T	TCGA-E7-A4IJ-01	3	58154324	C	T	5ss	+	Silent	58154311	CTGGTAACT	CTGGTAACT	5.45	5.45	437	TCGA-E7-A4IJ_3_58154324_C_T	high_expression	blca	TCGA-E7-A4IJ-01A-31D-A26M-08	FLNB	3_58154324_C_T	23	0,0,0,0,0,0,0,0,0,0,0,0,0,0,0,0,0,0,0,0,0,0,0,0,0,0,0,0,0,0,0,0,0,0,0,0,0,0,0,0,0,0,3,0,3,0,0,0,0,0,0,0,0,2,0,0,0,0,0,0,0,0,0,9,0,4,0,0,0,0,0,0,0,0,0,0,0,0,0,0,0,0,0,0,0,0,0,0,0,0,0,0,0,0,0,0,0,0,0,0,0,0,0,0,0,0,0,0,0,0,0,0,0,0,0,0,0,0,0,0,0,0,0,0,0,0,0,0,0,0,0,0,0,0,0,0,0,20,0,0,0,0,0,0,0,0,0,0,0,0,0,0,0,0,0,0,0,0,4,0,2,0,2,0,0,0,0,3,0,0,0,0,0,0,0,0,0,0,0,0,0,0,0,0,4,0,0,0,0,0,0,6,0,6,0,0,0,0,0,…
TCGA-XF-A9SY_9_20929356_G_A	Pass	-		55.5556	TCGA-XF-A9SY_9_20929356_G_A	TCGA-XF-A9SY-01	9	20929356	G	A	3ss	+	Splice_Site	20929359	TCTTTGGCATGTCCTAGAAGTCC	TCTTTGGCATGTCCTAAAAGTCC	-0.5	3.03	36	TCGA-XF-A9SY_9_20929356_G_A	high_expression	blca	TCGA-XF-A9SY-01A-21D-A42E-08	FOCAD	9_20929356_G_A	20	0,0,0,0,0,0,0,0,0,0,0,0,0,0,0,0,0,0,0,0,0,0,0,0,0,0,0,0,0,0,0,0,0,0,0,0,0,0,0,0,0,0,0,0,0,0,0,0,0,0,0,0,0,0,0,0,0,0,0,0,0,0,0,0,0,0,0,0,0,0,0,0,0,0,0,0,0,0,0,0,0,0,0,0,0,0,0,0,0,0,0,0,0,0,0,0,0,0,0,0,0,0,0,0,0,0,0,0,0,0,0,0,0,0,0,0,0,0,0,0,0,0,0,0,0,0,0,0,0,0,0,0,0,0,0,0,0,0,0,0,0,0,0,0,0,0,0,0,0,0,0,2,0,0,0,0,0,0,0,0,0,0,0,0,0,0,0,0,3,0,0,0,0,0,0,0,0,0,0,0,0,0,0,0,0,0,0,0,0,0,0,0,0,0,0,0,0,0,0,0…
TCGA-BT-A2LB_17_80544936_C_G	Pass	-		10	TCGA-BT-A2LB_17_80544936_C_G	TCGA-BT-A2LB-01	17	80544936	C	G	3ss	+	Intron	80544947	TTTAATTTCAGTGAAAGTAGAGC	TTTAATTTGAGTGAAAGTAGAGC	-7	-6.81	100	TCGA-BT-A2LB_17_80544936_C_G	high_expression	blca	TCGA-BT-A2LB-01A-11D-A18F-08	FOXK2	17_80544936_C_G	10	0,0,0,0,0,0,0,0,0,0,0,0,0,0,0,0,0,0,0,0,0,0,0,0,0,0,0,0,0,0,0,0,0,0,0,0,0,0,0,0,0,0,0,0,0,0,0,0,0,0,0,0,0,0,0,0,0,0,0,0,0,0,0,0,0,0,0,0,0,0,0,0,0,0,0,0,0,0,0,0,0,0,0,0,0,0,0,0,0,0,0,0,0,0,0,0,0,0,0,0,0,0,0,0,0,0,0,0,0,0,0,0,0,0,0,0,0,0,0,0,0,0,0,0,0,0,0,0,0,0,0,0,0,0,0,0,0,0,0,0,0,0,0,0,0,0,0,0,0,0,0,0,0,0,0,0,0,0,0,0,0,0,0,0,0,0,0,0,0,0,0,0,0,0,0,0,0,0,0,0,0,0,0,0,0,0,0,0,0,0,0,0,0,0,0,0,0,0,0,0…
TCGA-XF-A9SL_X_153760677_TC_-	Pass	-		10.6509	TCGA-XF-A9SL_X_153760677_TC_-	TCGA-XF-A9SL-01	X	153760677	TC	-	3ss	-	Splice_Site	153760669	CTCCCTCACAGAACGTGAAGCTC	CTCTCCCTCACAACGTGAAGCTC	-4.17	2.41	169	TCGA-XF-A9SL_X_153760677_TC_-	high_expression	blca	TCGA-XF-A9SL-01A-11D-A391-08	G6PD	X_153760677_TC_-	18	0,0,0,0,0,0,0,0,0,0,0,0,0,0,0,0,0,0,0,0,0,0,0,0,0,0,0,0,0,0,0,0,0,0,0,0,0,0,0,0,0,0,0,0,0,0,0,0,0,0,0,0,0,0,0,0,0,0,0,0,0,0,0,0,0,0,0,0,0,0,0,0,0,0,0,0,0,0,0,0,0,0,0,0,0,0,0,0,0,0,0,0,0,0,0,0,0,0,0,0,0,0,0,0,0,0,0,0,0,0,0,0,0,0,0,0,0,0,0,0,0,0,0,0,0,0,0,0,0,0,0,0,0,0,0,0,0,0,0,0,0,0,0,0,0,0,0,0,0,0,0,0,0,0,0,0,0,0,0,0,0,3,0,0,0,0,0,0,0,0,0,0,0,0,0,0,0,0,0,0,0,0,0,0,0,0,0,0,0,0,0,0,0,0,0,0,0,0,0,0…
TCGA-2F-A9KR_7_100279616_C_G	Pass	-		39.2405	TCGA-2F-A9KR_7_100279616_C_G	TCGA-2F-A9KR-01	7	100279616	C	G	3ss	-	Missense_Mutation	100279614	CCTCTCCGCTGCCTTAGGAGGCA	CCTCTCCGCTGCCTTAGCAGGCA	-8.31	6.33	79	TCGA-2F-A9KR_7_100279616_C_G	high_expression	blca	TCGA-2F-A9KR-01A-11D-A38G-08	GIGYF1	7_100279616_C_G	31	0,0,0,0,0,0,0,0,0,0,0,0,0,0,0,0,0,0,0,0,0,0,0,0,0,0,0,0,0,0,0,0,0,0,0,0,0,0,0,0,0,0,0,0,0,0,0,0,0,0,0,0,0,0,0,0,0,0,0,0,0,0,0,0,0,0,0,0,0,0,0,0,0,0,0,0,0,0,0,0,0,0,0,0,0,0,0,0,0,2,0,0,0,0,0,0,0,0,0,0,0,0,0,0,0,0,0,0,0,0,0,0,0,0,0,0,0,0,0,0,0,0,0,0,0,0,0,0,0,0,0,0,0,0,0,0,0,0,0,0,0,0,0,0,0,0,0,0,0,0,0,0,0,0,0,0,0,0,0,0,0,0,0,0,0,0,0,0,0,0,0,0,0,0,0,0,0,0,0,0,0,0,0,0,0,0,0,0,0,0,0,0,0,0,0,0,0,0,0,0…
TCGA-GD-A3OQ_2_233710441_G_A	Pass	-		14.5455	TCGA-GD-A3OQ_2_233710441_G_A	TCGA-GD-A3OQ-01	2	233710441	G	A	3ss	+	Splice_Site	233710452	TTGCTTTAGTAAATCTGTAGGTG	TTGCTTTAATAAATCTGTAGGTG	2.22	6.78	55	TCGA-GD-A3OQ_2_233710441_G_A	high_expression	blca	TCGA-GD-A3OQ-01A-32D-A21Z-08	GIGYF2	2_233710441_G_A	8	0,0,0,0,0,0,0,0,0,0,0,0,0,0,0,0,0,0,0,0,0,0,0,0,0,0,0,0,0,0,0,0,0,0,0,0,0,0,0,0,0,0,0,0,0,0,0,0,0,0,0,0,0,0,0,0,0,0,0,0,0,0,0,0,0,0,0,0,0,0,0,0,0,0,0,0,0,0,0,0,0,0,0,0,0,0,0,0,0,0,0,0,0,0,0,0,0,0,0,0,0,0,0,0,0,0,0,0,0,0,0,0,0,0,0,0,0,0,0,0,0,0,0,0,0,0,0,0,0,0,0,0,0,0,0,0,0,0,0,0,0,0,0,0,0,0,0,0,0,0,0,0,0,0,0,0,0,0,0,0,0,0,0,0,0,0,0,0,0,0,0,0,0,0,0,0,0,0,0,0,0,0,0,0,0,0,0,0,0,0,0,0,0,0,0,0,0,0,0,0…
TCGA-4Z-AA86_6_42832396_G_A	Pass	-		47.0588	TCGA-4Z-AA86_6_42832396_G_A	TCGA-4Z-AA86-01	6	42832396	G	A	3ss	+	Splice_Site	42832398	TTTTGTTCCCATTTCCAGAGGGT	TTTTGTTCCCATTTCCAAAGGGT	-3.95	8.28	17	TCGA-4Z-AA86_6_42832396_G_A	high_expression	blca	TCGA-4Z-AA86-01A-11D-A391-08	GLTSCR1L	6_42832396_G_A	8	0,0,0,0,0,0,0,0,0,0,0,0,0,0,0,0,0,0,0,0,0,0,0,0,0,0,0,0,0,0,0,0,0,0,0,0,0,0,0,0,0,0,0,0,0,0,0,0,0,0,0,0,0,0,0,0,0,0,0,0,0,0,0,0,0,0,0,0,0,0,0,0,0,0,0,0,0,0,0,0,0,0,0,0,0,0,0,0,0,0,0,0,0,0,0,0,0,0,0,0,0,0,0,0,0,0,0,0,0,0,0,0,0,0,0,0,0,0,0,0,0,0,0,0,0,0,0,0,0,0,0,0,0,0,0,0,0,0,0,0,0,0,0,0,0,0,0,0,0,0,0,0,0,0,0,0,0,0,0,0,0,0,0,0,0,0,0,0,0,0,0,0,0,0,0,0,0,0,0,0,0,0,0,0,0,0,0,0,0,0,0,0,0,0,0,0,0,0,0,0…
TCGA-ZF-AA5H_19_3121081_C_T	Pass	Cancer Gene		29.7297	TCGA-ZF-AA5H_19_3121081_C_T	TCGA-ZF-AA5H-01	19	3121081	C	T	3ss	+	Silent	3121076	CGACAAGATCATCTACTCACACT	CGACAAGATCATCTACTCACACT	-8.58	-8.58	185	TCGA-ZF-AA5H_19_3121081_C_T	high_expression	blca	TCGA-ZF-AA5H-01A-11D-A391-08	GNA11	19_3121081_C_T	55	8,9,16,37,34,0,18,3,8,30,7,40,6,28,0,0,18,12,7,24,3,36,14,0,0,0,0,0,0,0,13,0,5,0,14,13,4,3,10,0,6,4,0,21,0,9,27,18,0,36,0,4,0,12,20,23,0,39,38,40,10,119,10,20,64,9,10,14,19,2,3,17,24,24,22,5,0,21,3,49,19,58,0,5,2,22,7,0,0,4,51,28,0,6,18,16,0,19,13,12,9,0,10,19,31,0,2,4,13,0,12,17,3,8,7,10,16,2,0,0,0,0,11,0,0,8,12,24,23,15,11,25,0,7,0,0,6,25,54,22,18,4,38,11,0,9,23,35,0,12,5,3,35,0,5,0,45,9,3,0,0,…
TCGA-ZF-AA51_11_64055319_G_A	Pass	-		22.0339	TCGA-ZF-AA51_11_64055319_G_A	TCGA-ZF-AA51-01	11	64055319	G	A	5ss	+	Silent	64055317	CTGGTGAGC	CTGGTAAGC	8.05	8.69	59	TCGA-ZF-AA51_11_64055319_G_A	high_expression	blca	TCGA-ZF-AA51-01A-21D-A391-08	GPR137	11_64055319_G_A	13	0,0,0,0,0,0,0,0,0,0,0,0,0,0,0,0,0,0,0,0,0,0,0,0,0,0,0,0,0,0,0,0,0,0,0,0,0,0,0,0,0,0,0,0,0,0,0,0,0,0,0,0,0,0,0,0,0,0,0,0,0,0,3,0,0,0,0,0,0,0,0,0,0,0,0,0,0,0,0,0,0,0,0,0,0,0,0,0,0,0,0,0,0,0,0,0,0,0,0,0,0,0,0,0,0,0,0,0,0,0,0,0,0,0,0,0,0,0,0,0,0,0,0,0,0,0,0,0,0,0,0,0,0,0,0,0,0,0,0,0,0,0,0,0,0,0,0,0,0,0,0,2,0,0,0,0,0,0,0,0,0,0,0,0,0,0,0,0,0,0,0,0,0,0,0,0,0,0,0,0,0,0,0,0,0,0,0,0,0,0,0,0,0,0,0,0,0,0,0,0…
TCGA-UY-A78P_17_7217917_C_T	Pass	Cancer Gene		20	TCGA-UY-A78P_17_7217917_C_T	TCGA-UY-A78P-01	17	7217917	C	T	3ss	-	Splice_Site	7217915	TTCTGCCTGATTCTCCAGAGGAA	TTCTGCCTGATTCTCCAAAGGAA	-1.14	7.7	60	TCGA-UY-A78P_17_7217917_C_T	high_expression	blca	TCGA-UY-A78P-01A-12D-A364-08	GPS2	17_7217917_C_T	12	0,0,0,0,0,0,0,0,0,0,0,0,0,0,0,0,0,0,0,0,0,0,0,0,0,0,0,0,0,0,0,0,0,0,0,0,0,0,0,0,0,0,0,0,0,0,0,0,0,0,0,0,0,0,0,0,0,0,0,3,0,0,0,0,0,0,0,0,0,0,0,0,0,0,0,0,0,0,0,0,0,0,0,0,0,0,0,0,0,0,0,0,0,0,0,0,0,0,0,0,0,0,0,0,0,0,0,0,0,0,0,0,0,0,0,0,0,0,0,0,0,0,0,0,0,0,0,0,0,0,0,0,0,0,0,0,0,0,0,0,0,0,0,0,0,0,0,0,0,0,0,0,0,0,0,0,0,0,0,0,0,0,0,0,0,0,0,0,0,0,0,0,0,0,0,0,0,0,0,0,0,0,0,0,0,0,0,0,0,0,0,0,0,0,0,0,0,0,0,0…
TCGA-2F-A9KR_2_10104363_G_A	Pass	-		13.1944	TCGA-2F-A9KR_2_10104363_G_A	TCGA-2F-A9KR-01	2	10104363	G	A	3ss	+	Splice_Site	10104365	ATGCATTCTCTTTCACAGAGTGT	ATGCATTCTCTTTCACAAAGTGT	-15.66	3.08	144	TCGA-2F-A9KR_2_10104363_G_A	high_expression	blca	TCGA-2F-A9KR-01A-11D-A38G-08	GRHL1	2_10104363_G_A	19	0,0,0,0,0,0,0,0,0,0,0,0,0,0,0,0,0,0,0,0,0,0,0,0,0,0,0,0,0,0,0,0,0,0,0,0,0,0,0,0,0,0,0,0,0,0,0,0,0,0,0,0,0,0,0,0,0,0,0,0,0,0,0,0,0,0,0,0,0,0,0,0,0,0,0,0,0,0,0,0,0,0,0,0,0,0,0,0,0,0,0,0,0,0,0,0,0,0,0,0,0,0,0,0,0,0,0,0,0,0,0,0,0,0,0,0,0,0,0,0,0,0,0,0,0,0,0,0,0,0,0,0,0,0,0,0,0,0,0,0,0,0,0,0,0,0,0,0,0,0,0,0,0,0,0,0,0,0,0,0,0,0,0,0,0,0,0,0,0,0,0,0,0,0,0,0,0,0,0,0,0,0,0,0,0,0,0,0,0,0,0,0,0,0,0,0,0,0,0,0…
TCGA-GV-A6ZA_20_62192537_G_A	Pass	-		6.25	TCGA-GV-A6ZA_20_62192537_G_A	TCGA-GV-A6ZA-01	20	62192537	G	A	3ss	-	Silent	62192548	CTGCACCTGCTCCTGTGCAGCCT	CTGCACCTGCTCCTGTGCAGCCT	6.44	6.44	96	TCGA-GV-A6ZA_20_62192537_G_A	high_expression	blca	TCGA-GV-A6ZA-01A-12D-A339-08	HELZ2	20_62192537_G_A	6	0,0,0,0,0,0,0,0,0,0,0,0,0,0,0,4,0,0,0,5,0,2,0,0,0,0,0,0,0,0,0,0,0,0,0,0,0,0,0,2,2,0,0,0,0,0,5,0,0,0,0,0,0,0,0,0,0,0,0,7,0,4,0,0,0,0,0,0,0,0,0,5,0,0,3,0,0,0,0,0,0,0,0,0,0,0,0,0,0,0,2,0,0,0,0,0,0,0,0,0,0,0,0,5,0,0,0,0,0,0,5,0,0,0,0,0,0,0,0,12,0,0,0,0,0,0,0,0,0,0,0,0,0,0,0,7,0,0,0,0,0,0,0,0,0,0,0,3,0,0,0,7,0,0,0,0,0,0,0,0,0,0,0,0,0,3,3,0,0,0,0,0,0,0,0,0,0,0,0,0,0,0,2,0,0,0,0,0,0,0,0,0,0,0,0,0,0,0,0,…
TCGA-DK-AA6L_2_38804675_C_G	Pass	-		6.75676	TCGA-DK-AA6L_2_38804675_C_G	TCGA-DK-AA6L-01	2	38804675	C	G	3ss	-	Splice_Site	38804671	TCTACTTTTGTGTCAGATAGAGG	TCTACTTTTGTGTCACATAGAGG	0.29	5.83	74	TCGA-DK-AA6L_2_38804675_C_G	high_expression	blca	TCGA-DK-AA6L-01A-11D-A391-08	HNRNPLL	2_38804675_C_G	5	0,0,0,0,0,0,0,0,0,0,0,0,0,0,0,0,0,0,0,0,0,0,0,0,0,0,0,0,0,0,0,0,0,0,0,0,0,0,0,0,0,0,0,0,0,0,0,0,0,0,0,0,0,0,0,0,0,0,0,0,0,0,0,0,0,0,0,0,0,0,0,0,0,0,0,0,0,0,0,0,0,0,0,0,0,0,0,0,0,0,0,0,0,0,0,0,0,0,0,0,0,0,0,0,0,0,0,0,0,0,0,0,0,0,0,0,0,0,0,0,0,0,0,0,0,0,0,0,0,0,0,0,0,0,0,0,0,0,0,0,0,0,0,0,0,0,0,0,0,0,0,0,0,0,0,0,0,0,0,0,0,0,0,0,0,0,0,0,0,0,0,0,0,0,0,0,0,0,0,0,0,0,0,0,0,0,0,0,0,0,0,0,0,0,0,0,0,0,0,0…
TCGA-4Z-AA82_22_26860540_G_A	Pass	-		17.2414	TCGA-4Z-AA82_22_26860540_G_A	TCGA-4Z-AA82-01	22	26860540	G	A	5ss	-	Silent	26860556	GGGGTGAGG	GGGGTGAGG	5.5	5.5	29	TCGA-4Z-AA82_22_26860540_G_A	high_expression	blca	TCGA-4Z-AA82-01A-11D-A391-08	HPS4	22_26860540_G_A	5	0,0,0,0,0,0,0,0,0,0,2,0,0,0,0,0,0,0,0,0,0,0,0,0,0,0,0,0,0,0,0,0,0,0,0,0,0,0,0,0,0,0,0,0,0,0,0,0,0,0,0,0,0,0,0,0,0,0,0,0,0,0,0,0,0,0,0,0,0,0,0,0,0,0,0,0,0,0,0,0,0,0,0,0,0,0,0,0,0,0,0,0,0,0,0,0,0,0,0,0,2,0,0,0,0,0,0,0,0,0,0,0,0,0,0,0,2,0,0,2,0,0,0,0,0,0,0,0,0,0,0,0,0,0,0,0,0,0,0,0,0,0,0,0,0,3,0,0,0,3,0,0,0,0,0,0,0,0,0,0,0,0,0,0,0,0,0,0,0,0,0,0,0,0,0,0,0,0,6,0,0,0,0,0,0,0,0,0,0,0,0,0,0,0,0,0,0,0,0,0…
TCGA-CF-A47X_1_220318850_G_C	Pass	-		29.0735	TCGA-CF-A47X_1_220318850_G_C	TCGA-CF-A47X-01	1	220318850	G	C	3ss	+	Splice_Site	220318859	CTTCCTTCCAGATGCTGCAGTCT	CTTCCTTCCACATGCTGCAGTCT	-0.09	5.69	313	TCGA-CF-A47X_1_220318850_G_C	high_expression	blca	TCGA-CF-A47X-01A-31D-A23U-08	IARS2	1_220318850_G_C	91	0,0,0,0,0,0,0,0,0,0,0,0,0,0,0,0,0,0,0,0,0,0,0,0,0,0,0,0,0,0,0,0,0,0,0,0,0,0,0,0,0,0,0,0,0,0,0,0,0,0,2,0,0,0,0,0,0,0,0,0,0,0,0,0,0,0,0,0,0,0,0,0,0,0,0,0,0,0,0,0,0,0,0,0,0,0,0,0,0,0,0,0,0,0,0,0,0,0,0,0,0,0,0,0,0,0,0,0,0,0,0,0,0,0,0,0,0,0,0,0,0,0,0,0,0,0,0,0,0,0,0,0,0,0,0,0,0,0,0,0,0,0,0,0,0,0,0,0,0,0,0,0,0,0,0,0,0,0,0,0,0,0,0,0,0,0,0,0,0,0,0,0,0,0,0,0,0,0,0,0,0,0,0,0,0,0,0,0,0,0,0,0,0,0,0,0,0,0,0,0…
TCGA-HQ-A5NE_19_46623545_C_T	Pass	-		16.6667	TCGA-HQ-A5NE_19_46623545_C_T	TCGA-HQ-A5NE-01	19	46623545	C	T	3ss	-	3'UTR	46623565	ACCCCAGGCTCCACTGGCAGACG	ACCCCAGGCTCCACTGGCAGACG	4.32	4.32	48	TCGA-HQ-A5NE_19_46623545_C_T	high_expression	blca	TCGA-HQ-A5NE-01A-12D-A289-08	IGFL3	19_46623545_C_T	8	0,0,0,0,0,0,0,0,0,0,0,0,0,0,0,0,0,0,0,0,0,0,0,0,0,0,0,0,0,0,0,0,0,0,0,0,0,0,0,0,0,0,0,0,0,0,0,0,0,0,0,0,0,0,0,0,0,0,0,0,0,0,0,0,0,0,0,0,0,0,0,0,0,0,0,0,0,0,0,0,0,0,0,0,0,0,0,0,0,0,0,0,0,0,0,0,0,0,0,0,0,0,0,0,0,0,0,0,0,0,0,0,0,0,0,0,0,0,0,0,0,0,0,0,0,0,0,0,0,0,0,0,0,0,0,0,0,0,0,0,0,0,0,0,0,0,0,0,0,0,0,0,0,0,0,0,0,0,0,0,0,0,0,0,0,0,0,0,0,0,0,5,0,0,0,0,0,0,0,0,0,0,0,0,0,0,0,0,0,0,0,0,0,0,0,0,0,0,0,0…
TCGA-GU-AATO_14_106109567_C_G	Pass	-		7.26466	TCGA-GU-AATO_14_106109567_C_G	TCGA-GU-AATO-01	14	106109567	C	G	5ss	-	Missense_Mutation	106109557	TCCCTGTCT	TCCCTGTCT	-15.99	-15.99	34014	TCGA-GU-AATO_14_106109567_C_G	high_expression	blca	TCGA-GU-AATO-01A-11D-A391-08	IGHG2	14_106109567_C_G	2471	3,0,0,0,0,0,0,11,0,881,7,0,4650,0,6,0,0,0,0,156,19,0,0,13,0,0,0,0,0,0,41,133,0,2292,0,868,0,0,0,0,196,373,0,0,13,0,192,5778,0,0,0,0,0,8,0,0,0,2,0,0,0,0,0,0,9,0,0,0,0,0,0,0,7,0,717,50,848,0,0,0,215,0,11,49,0,0,25,7,0,56,0,32,2158,0,0,15,5,0,908,0,0,802,243,0,19,208,0,4,0,0,280,10,0,0,0,0,0,0,0,0,0,0,0,0,0,0,0,0,0,0,0,0,9,0,0,438,0,0,0,97,14,0,0,0,0,0,0,0,0,0,0,5449,0,73,186,51,0,12,0,8,134,50,72,2…
TCGA-FD-A3NA_8_42183487_G_C	Pass	-		11.7647	TCGA-FD-A3NA_8_42183487_G_C	TCGA-FD-A3NA-01	8	42183487	G	C	3ss	+	Splice_Site	42183489	TTTGATTTTGTCCCCTAGAGCAA	TTTGATTTTGTCCCCTACAGCAA	-3	9.16	85	TCGA-FD-A3NA_8_42183487_G_C	high_expression	blca	TCGA-FD-A3NA-01A-11D-A21A-08	IKBKB	8_42183487_G_C	10	0,0,0,0,0,0,0,0,0,0,0,2,0,0,0,0,0,0,0,0,0,0,0,0,0,0,0,0,0,0,0,0,0,2,0,0,0,0,0,0,0,0,0,0,0,0,0,0,0,0,0,0,0,0,0,0,0,0,2,0,0,0,0,3,2,0,0,2,0,0,0,0,0,0,0,0,0,0,0,0,0,0,0,0,0,0,0,0,0,0,0,0,0,0,0,0,0,0,0,0,0,0,0,3,0,0,0,0,0,0,0,0,0,0,0,0,0,0,0,2,2,0,0,0,0,0,0,0,2,0,0,0,0,0,0,0,0,0,0,0,0,0,2,0,0,0,0,2,0,0,0,0,0,0,0,0,0,0,0,0,0,0,0,0,0,0,0,0,0,0,0,0,0,0,0,0,0,0,0,0,0,0,0,0,0,0,0,0,0,0,0,0,0,0,0,0,0,0,0,0…
TCGA-G2-AA3B_9_34660498_C_G	Pass	-		62.5	TCGA-G2-AA3B_9_34660498_C_G	TCGA-G2-AA3B-01	9	34660498	C	G	3ss	+	Intron	34660507	CCCTCCCCCTCAGATCACAGGGA	CCCTCCCCCTGAGATCACAGGGA	2.13	-0.19	8	TCGA-G2-AA3B_9_34660498_C_G	high_expression	blca	TCGA-G2-AA3B-01A-11D-A391-08	IL11RA	9_34660498_C_G	5	0,0,0,0,0,0,0,0,0,0,0,0,0,0,0,0,0,0,0,0,0,0,0,0,0,0,0,0,0,0,0,0,0,0,0,0,0,0,0,0,0,0,0,0,0,0,0,0,0,0,0,0,0,0,0,0,0,0,0,0,0,0,0,0,0,0,0,0,0,0,0,0,0,0,0,0,0,0,0,0,0,0,0,0,0,0,0,0,0,0,0,0,0,0,0,0,0,0,0,0,0,0,0,0,0,0,0,0,0,0,0,0,0,0,0,0,0,0,0,0,0,0,0,0,0,0,0,0,0,0,0,0,0,0,0,0,0,0,0,0,0,0,0,0,0,0,0,0,0,0,0,0,0,0,0,0,0,0,0,0,0,0,0,0,0,0,0,0,0,0,0,0,0,0,0,0,0,0,0,0,0,0,0,0,0,0,0,0,0,0,0,0,0,0,0,0,0,0,0,0…
TCGA-E7-A519_16_30012078_G_C	Pass	-		28.8462	TCGA-E7-A519_16_30012078_G_C	TCGA-E7-A519-01	16	30012078	G	C	3ss	+	Splice_Site	30012084	TGTCCCCATCACAGACTCAGATG	TGTCCCCATCACACACTCAGATG	-1.46	5.23	52	TCGA-E7-A519_16_30012078_G_C	high_expression	blca	TCGA-E7-A519-01A-11D-A26M-08	INO80E	16_30012078_G_C	15	0,0,0,0,0,0,0,0,0,0,0,0,0,0,0,0,0,0,0,0,0,0,0,0,0,0,0,0,0,0,0,0,0,0,0,0,0,0,0,0,0,0,3,0,0,0,0,0,0,0,0,0,0,0,0,0,0,0,0,3,0,0,0,2,0,0,0,0,0,0,0,0,0,0,0,0,0,0,0,0,0,0,0,0,0,0,0,0,0,0,0,0,0,0,0,0,0,0,0,0,0,0,0,2,0,0,0,0,0,0,0,0,0,0,0,0,0,0,0,0,0,0,0,0,0,0,0,0,0,0,0,22,0,0,0,0,0,0,0,0,0,0,0,0,0,0,0,0,0,0,0,0,0,0,0,0,0,0,0,0,0,0,0,0,0,0,0,0,0,0,0,0,0,0,0,0,0,0,0,0,0,0,0,0,0,0,0,0,0,0,0,0,0,0,0,0,0,0,0,…
TCGA-FD-A3SO_6_33648329_C_G	Pass	-		6.81818	TCGA-FD-A3SO_6_33648329_C_G	TCGA-FD-A3SO-01	6	33648329	C	G	3ss	+	Intron	33648339	CTCCTGCCTCAGGTCTGCAGCAA	CTCCTGCCTGAGGTCTGCAGCAA	0.14	-0.63	88	TCGA-FD-A3SO_6_33648329_C_G	high_expression	blca	TCGA-FD-A3SO-01A-11D-A22Z-08	ITPR3	6_33648329_C_G	6	0,0,0,0,0,0,0,0,0,0,0,0,0,0,0,0,0,0,0,0,0,0,0,0,0,0,0,0,0,0,0,0,0,0,0,0,0,0,0,0,0,0,0,0,0,0,0,0,0,0,0,0,0,0,0,0,0,0,0,0,0,0,0,0,0,0,0,0,0,0,0,0,0,0,0,0,0,0,0,0,0,0,0,0,0,0,0,0,0,0,0,0,0,0,0,0,0,0,0,0,0,0,0,0,0,0,0,0,0,0,0,0,0,0,0,0,0,0,0,0,0,0,0,0,0,0,0,0,0,0,0,0,0,0,0,0,0,0,0,0,0,0,0,0,0,0,0,0,0,0,0,0,0,0,0,0,0,0,0,0,0,0,0,0,0,0,0,0,0,0,0,0,0,0,0,0,0,0,0,0,0,0,0,0,0,0,0,0,0,0,0,0,0,0,0,0,0,0,0,0…
TCGA-FJ-A3ZE_1_185278644_C_A	Pass	-		20.8333	TCGA-FJ-A3ZE_1_185278644_C_A	TCGA-FJ-A3ZE-01	1	185278644	C	A	3ss	-	Splice_Site	185278631	CATCTAGCCAAATTTATAAGGAA	CATCTATCCAAATTTATAAGGAA	-0.48	3.8	72	TCGA-FJ-A3ZE_1_185278644_C_A	high_expression	blca	TCGA-FJ-A3ZE-01A-11D-A23M-08	IVNS1ABP	1_185278644_C_A	15	0,0,0,0,0,0,0,0,0,0,0,0,0,0,0,0,0,0,0,0,0,0,0,0,0,0,0,0,0,0,0,0,0,0,0,0,0,0,0,0,0,0,0,0,0,0,0,0,0,0,0,0,0,0,0,0,0,0,0,0,0,0,0,0,0,0,0,0,0,0,0,0,0,0,0,0,0,0,0,0,0,0,0,0,0,0,0,0,0,0,0,0,0,0,0,0,0,0,0,0,0,0,0,0,0,0,0,0,0,0,0,0,0,0,0,0,0,0,0,0,0,0,0,0,0,0,0,0,0,0,0,0,0,0,0,0,0,0,0,0,0,0,0,0,0,0,0,0,0,0,0,0,0,0,0,0,0,0,0,0,0,0,0,0,0,0,0,0,0,0,0,0,0,0,0,0,0,0,0,0,0,0,0,0,0,0,0,0,0,0,0,0,0,0,0,0,0,0,0,0…
TCGA-GC-A3BM_9_734746_A_G	Pass	-		31.5068	TCGA-GC-A3BM_9_734746_A_G	TCGA-GC-A3BM-01	9	734746	A	G	3ss	+	Splice_Site	734759	CCTTTCAGGTATGAATTAAGTGA	CCTTTCGGGTATGAATTAAGTGA	-2.86	-0.4	73	TCGA-GC-A3BM_9_734746_A_G	high_expression	blca	TCGA-GC-A3BM-01A-11D-A22Z-08	KANK1	9_734746_A_G	23	0,0,0,0,0,0,0,0,0,0,0,0,0,0,0,0,0,0,0,0,0,0,0,0,0,0,0,0,0,0,0,0,0,0,0,0,0,0,0,0,0,0,0,0,0,0,0,0,0,0,0,0,0,0,0,0,0,0,0,0,0,0,0,0,0,0,0,0,0,0,0,0,0,0,0,0,0,0,0,0,0,0,0,0,0,0,0,0,0,0,0,0,0,0,0,0,0,0,0,0,0,0,0,0,0,0,0,0,0,0,0,0,0,0,0,0,0,0,0,0,0,0,0,0,0,0,0,0,0,0,0,0,0,0,0,0,0,0,0,0,0,0,0,0,0,0,0,0,0,0,0,0,0,0,0,0,0,0,0,0,0,0,0,0,0,0,0,0,0,0,0,0,0,0,0,0,0,0,0,0,0,0,0,0,0,0,0,0,0,0,0,0,0,0,0,0,0,0,0,0…
TCGA-2F-A9KT_19_11305188_C_G	Pass	-		71.831	TCGA-2F-A9KT_19_11305188_C_G	TCGA-2F-A9KT-01	19	11305188	C	G	5ss	-	5'UTR	11305201	CATCTGTAG	CATCTGTAG	-15.67	-15.67	71	TCGA-2F-A9KT_19_11305188_C_G	high_expression	blca	TCGA-2F-A9KT-01A-11D-A38G-08	KANK2	19_11305188_C_G	51	0,0,0,0,0,0,0,0,0,0,0,0,0,0,0,0,0,0,0,0,0,0,0,0,0,0,3,0,0,0,0,0,0,0,0,0,0,0,0,0,0,0,0,0,0,0,0,0,0,0,0,0,0,0,0,0,0,0,0,0,0,0,0,0,0,0,0,0,0,0,0,0,0,0,0,0,0,0,0,0,0,0,0,0,0,0,0,0,0,0,0,0,0,0,0,0,0,0,0,0,0,0,0,0,0,0,0,0,0,0,0,0,0,0,0,0,0,0,0,0,0,0,0,0,0,0,0,0,0,0,0,0,0,0,0,0,0,0,0,0,0,0,0,0,0,0,0,0,0,0,0,0,0,0,0,0,0,0,0,0,0,0,0,0,0,0,0,0,0,0,0,0,0,0,0,0,0,0,0,0,0,0,0,0,0,0,0,0,0,0,3,0,0,0,0,0,0,0,0,0…
TCGA-4Z-AA84_12_121868273_C_T	Pass	-		15.0794	TCGA-4Z-AA84_12_121868273_C_T	TCGA-4Z-AA84-01	12	121868273	C	T	3ss	-	Splice_Site	121868262	TCTCTGCAGACTGCAATAAGGTC	TCTCTGCAAACTGCAATAAGGTC	-1.72	2.24	126	TCGA-4Z-AA84_12_121868273_C_T	high_expression	blca	TCGA-4Z-AA84-01A-11D-A391-08	KDM2B	12_121868273_C_T	19	0,0,0,0,0,0,0,0,0,0,0,0,0,0,0,0,0,0,0,0,0,0,0,0,0,0,0,0,0,0,0,0,0,0,0,0,0,0,0,0,0,0,0,0,0,0,0,0,0,0,0,0,0,0,0,0,0,0,0,0,0,0,0,0,0,0,0,0,0,0,0,0,0,0,0,0,0,0,0,0,0,0,0,0,0,0,0,0,0,0,0,0,0,0,0,0,0,0,0,0,0,0,0,0,0,0,0,0,0,0,0,0,0,0,0,0,0,0,0,0,0,0,0,0,0,0,0,0,0,0,0,0,0,0,0,0,0,0,0,0,0,0,0,0,0,0,0,0,0,0,0,0,0,0,0,0,0,0,0,0,0,0,0,0,0,0,0,0,0,0,0,0,0,0,0,0,0,0,0,0,0,0,0,0,0,0,0,0,0,0,0,0,0,0,0,0,0,0,0,0…
TCGA-E7-A6MD_X_44966653_A_T	Pass	Cancer Gene		61.0169	TCGA-E7-A6MD_X_44966653_A_T	TCGA-E7-A6MD-01	X	44966653	A	T	3ss	+	Splice_Site	44966669	AATAGGTATTGTCTTCTAAGAAC	AATTGGTATTGTCTTCTAAGAAC	2.05	3.34	59	TCGA-E7-A6MD_X_44966653_A_T	high_expression	blca	TCGA-E7-A6MD-01A-41D-A34U-08	KDM6A	X_44966653_A_T	36	0,0,0,0,0,0,0,0,0,0,0,0,0,0,0,0,0,0,0,0,0,0,0,0,0,0,0,0,0,0,0,0,0,0,0,0,0,0,0,0,0,0,0,0,0,0,0,0,0,0,0,0,0,0,0,0,0,0,0,0,0,0,0,0,0,0,0,0,0,0,0,0,0,0,0,0,0,0,0,0,0,0,0,0,0,0,0,0,0,0,0,0,0,0,0,0,0,0,0,0,0,0,0,0,0,0,0,0,0,0,0,0,0,0,0,0,0,0,0,0,0,0,0,0,0,0,0,0,0,0,0,0,0,0,0,0,0,0,0,0,0,0,0,0,0,0,0,0,0,0,0,0,0,0,0,0,0,0,0,0,0,0,0,0,0,0,0,0,0,0,0,0,0,0,0,0,0,0,0,0,0,0,0,0,0,0,0,0,0,0,0,0,0,0,0,0,0,0,0,0…
TCGA-ZF-A9R2_X_44910952_A_G	Pass	Cancer Gene		88.8889	TCGA-ZF-A9R2_X_44910952_A_G	TCGA-ZF-A9R2-01	X	44910952	A	G	3ss	+	Splice_Site	44910955	TCTTTTTCTGTTCTTTAGAGGAA	TCTTTTTCTGTTCTTTGGAGGAA	2.96	2.37	9	TCGA-ZF-A9R2_X_44910952_A_G	high_expression	blca	TCGA-ZF-A9R2-01A-11D-A391-08	KDM6A	X_44910952_A_G	8	0,0,0,0,0,0,0,0,0,0,0,0,0,0,0,0,0,0,0,0,0,0,0,0,0,0,0,0,0,0,0,0,0,0,0,0,0,0,0,0,0,0,0,0,0,0,0,0,0,0,0,0,0,0,0,0,0,0,0,0,0,0,0,0,0,0,0,0,0,0,0,0,0,0,0,0,0,0,0,0,0,0,0,0,0,0,0,0,0,0,0,0,0,0,0,0,0,0,0,0,0,0,0,0,0,0,0,0,0,0,0,0,0,0,0,0,0,0,0,0,0,0,0,0,0,0,0,0,0,0,0,0,0,0,0,0,0,0,0,0,0,0,0,0,0,0,0,0,0,0,0,0,0,0,0,0,0,0,0,0,0,0,0,0,0,0,0,0,0,0,0,0,0,0,0,0,0,0,0,0,0,0,0,0,0,0,0,0,0,0,0,0,0,0,0,0,0,0,0,0…
TCGA-CU-A3YL_1_35915552_C_T	Pass	-		22.8571	TCGA-CU-A3YL_1_35915552_C_T	TCGA-CU-A3YL-01	1	35915552	C	T	3ss	-	Missense_Mutation	35915550	TTCTTTCAAACCTGGTTGAGGGA	TTCTTTCAAACCTGGTTAAGGGA	-7	3.12	35	TCGA-CU-A3YL_1_35915552_C_T	high_expression	blca	TCGA-CU-A3YL-01A-11D-A22Z-08	KIAA0319L	1_35915552_C_T	8	0,0,0,0,0,0,0,0,0,0,0,0,0,0,0,0,0,0,0,0,0,0,0,0,0,0,0,0,0,0,0,0,0,0,0,0,0,0,0,0,0,0,0,0,0,0,0,0,0,0,0,0,0,0,0,0,0,0,0,0,0,0,0,0,0,0,0,0,0,0,0,0,0,0,0,0,0,0,0,0,0,0,0,0,0,0,0,0,0,0,0,0,0,0,0,0,0,0,0,0,0,0,0,0,0,0,0,0,0,0,0,0,0,0,0,0,0,0,0,0,0,0,0,0,0,0,0,0,0,0,0,0,0,0,0,0,0,0,0,0,0,0,0,0,0,0,0,0,0,0,0,0,0,0,0,0,0,0,0,0,0,0,0,0,0,0,0,0,0,0,0,0,0,0,0,0,0,0,0,0,0,0,0,0,0,0,0,0,0,0,0,0,0,0,0,0,0,0,0,0…
TCGA-DK-A3IT_18_59855231_G_T	Pass	-		64	TCGA-DK-A3IT_18_59855231_G_T	TCGA-DK-A3IT-01	18	59855231	G	T	5ss	+	Nonsense_Mutation	59855226	GAGGTCGGG	GAGGTCGGT	1.63	5.44	25	TCGA-DK-A3IT_18_59855231_G_T	high_expression	blca	TCGA-DK-A3IT-01A-31D-A20D-08	KIAA1468	18_59855231_G_T	16	0,0,0,0,0,0,0,0,0,0,0,0,0,0,0,0,0,0,0,0,0,0,0,0,0,0,0,0,0,0,0,0,0,0,0,0,0,0,0,0,0,0,0,0,0,0,0,0,0,0,0,0,0,0,0,0,0,0,0,0,0,0,0,0,0,0,0,0,0,0,0,0,0,0,0,0,0,0,0,0,0,0,0,0,0,0,0,0,0,0,0,0,0,0,0,0,0,0,0,0,0,0,0,0,0,0,0,0,0,0,0,0,0,0,0,0,0,0,0,0,0,0,0,0,0,0,0,0,0,0,0,0,0,0,0,0,0,0,0,0,0,0,0,0,0,0,0,0,0,0,0,0,0,0,0,0,0,0,0,0,0,0,0,0,0,0,0,0,0,0,0,0,0,0,0,0,0,0,0,0,0,0,0,0,0,0,0,0,0,0,0,0,0,0,0,0,0,0,0,0…
TCGA-KQ-A41P_10_3824407_C_G	Pass	-		27.2727	TCGA-KQ-A41P_10_3824407_C_G	TCGA-KQ-A41P-01	10	3824407	C	G	3ss	-	Splice_Site	3824397	TTTTGCACAGACCTGCCTAGAGC	TTTTGCACACACCTGCCTAGAGC	-1.55	3.93	22	TCGA-KQ-A41P_10_3824407_C_G	high_expression	blca	TCGA-KQ-A41P-01A-12D-A339-08	KLF6	10_3824407_C_G	6	0,0,0,0,0,0,0,0,0,0,0,0,0,0,0,0,0,0,0,0,0,0,0,0,0,0,0,0,0,0,0,0,0,0,0,0,0,0,0,0,0,0,0,0,0,0,0,0,0,0,0,0,0,0,0,0,0,0,0,0,0,0,0,0,0,0,0,0,0,0,0,0,0,0,0,0,0,0,0,0,0,0,0,0,0,0,0,0,0,0,0,0,0,0,0,0,0,0,0,0,0,0,0,0,0,0,0,0,0,0,0,0,0,0,0,0,0,0,0,0,0,0,0,0,0,0,0,0,0,0,0,0,0,0,0,0,0,0,0,0,0,0,0,0,0,0,0,0,0,0,0,0,0,0,0,0,0,0,0,0,0,0,0,0,0,0,0,0,0,0,0,0,0,0,0,0,0,0,0,0,0,0,0,0,0,0,0,0,0,0,0,0,0,0,0,0,0,0,0,0…
TCGA-GV-A6ZA_12_49415628_C_G	Pass	Cancer Gene		40.1869	TCGA-GV-A6ZA_12_49415628_C_G	TCGA-GV-A6ZA-01	12	49415628	C	G	3ss	-	Missense_Mutation	49415638	AGCTAACCTATGACTATCAGTTT	AGCTAACCTATGACTATCAGTTT	-0.09	-0.09	107	TCGA-GV-A6ZA_12_49415628_C_G	high_expression	blca	TCGA-GV-A6ZA-01A-12D-A339-08	KMT2D	12_49415628_C_G	43	0,0,0,0,0,0,0,0,0,0,0,0,0,0,0,0,0,0,0,0,0,0,0,0,0,0,0,0,0,0,0,0,0,0,0,0,0,0,0,0,0,0,0,0,0,0,0,0,0,0,0,0,0,0,0,0,0,0,0,0,0,0,0,0,0,0,0,0,0,0,0,0,0,0,0,0,0,0,0,0,0,0,0,0,0,0,0,0,0,0,0,0,0,0,0,0,0,0,0,0,0,0,0,0,0,0,0,0,0,0,0,0,0,0,0,0,0,0,0,0,0,0,0,0,0,0,0,0,0,0,0,0,0,0,0,0,0,0,0,0,0,0,0,0,0,0,0,0,0,0,0,0,0,0,0,0,0,0,0,0,0,0,0,0,0,0,0,0,0,0,0,0,0,0,0,0,0,0,0,0,0,0,0,0,0,0,0,0,0,0,0,0,0,0,0,0,0,0,0,0…
TCGA-XF-A8HE_12_49446493_C_A	Pass	Cancer Gene		50	TCGA-XF-A8HE_12_49446493_C_A	TCGA-XF-A8HE-01	12	49446493	C	A	3ss	-	Splice_Site	49446479	CTGCAGATTTTCACCCCCAGAGC	CTGCATATTTTCACCCCCAGAGC	6.63	8.7	14	TCGA-XF-A8HE_12_49446493_C_A	high_expression	blca	TCGA-XF-A8HE-01A-11D-A364-08	KMT2D	12_49446493_C_A	7	0,0,0,0,0,0,0,0,0,0,0,0,0,0,0,0,0,0,0,0,0,0,0,0,0,0,0,0,0,0,0,0,0,0,0,0,0,0,0,0,0,0,0,0,0,0,0,0,0,0,0,0,0,0,0,0,0,0,0,0,0,0,0,0,0,0,0,0,0,0,0,0,0,0,0,0,0,0,0,0,0,0,0,0,0,0,0,0,0,0,0,0,0,0,0,0,0,0,0,0,0,0,0,0,0,0,0,0,0,0,0,0,0,0,0,0,0,0,0,0,0,0,0,0,0,0,0,0,0,0,0,0,0,0,0,0,0,0,0,0,0,0,0,0,0,0,0,0,0,0,0,0,0,0,0,0,0,0,0,0,0,0,0,0,0,0,0,0,0,0,0,0,0,0,0,0,0,0,0,0,0,0,0,0,0,0,0,0,0,0,0,0,0,0,0,0,0,0,0,0…
TCGA-CF-A3MH_17_39032712_T_A	Pass	-		83.3333	TCGA-CF-A3MH_17_39032712_T_A	TCGA-CF-A3MH-01	17	39032712	T	A	3ss	-	Splice_Site	39032703	ATATGAATTCAGATATAAAGAAA	ATATGAATTCTGATATAAAGAAA	-7.4	-0.48	6	TCGA-CF-A3MH_17_39032712_T_A	high_expression	blca	TCGA-CF-A3MH-01A-11D-A20D-08	KRT20	17_39032712_T_A	5	0,0,0,0,0,0,0,0,0,0,0,0,0,0,0,0,0,0,0,0,0,0,0,0,0,0,0,0,0,0,0,0,0,0,0,0,0,0,0,0,0,0,0,0,0,0,0,0,0,0,0,0,0,0,0,0,0,0,0,0,0,0,0,0,0,0,0,0,0,0,0,0,0,0,0,0,0,0,0,0,0,2,0,0,0,0,0,0,0,0,0,0,0,0,0,0,0,0,0,0,0,0,0,0,0,0,0,0,0,0,0,0,0,0,0,0,0,0,0,0,0,0,0,0,0,0,0,0,0,0,0,0,0,0,0,0,0,0,0,0,0,0,0,0,0,2,0,0,0,0,0,0,0,0,0,0,0,0,0,0,0,0,0,0,0,0,0,0,0,0,0,0,0,0,0,0,0,0,0,0,0,0,0,0,0,0,0,0,0,0,0,0,0,0,0,0,0,0,0,0…
TCGA-K4-A3WU_5_145512562_G_T	Pass	-		6.12245	TCGA-K4-A3WU_5_145512562_G_T	TCGA-K4-A3WU-01	5	145512562	G	T	5ss	-	Silent	145512569	CAGGTATTC	CAGGTATTC	6.49	6.49	98	TCGA-K4-A3WU_5_145512562_G_T	high_expression	blca	TCGA-K4-A3WU-01B-11D-A23M-08	LARS	5_145512562_G_T	6	0,0,0,0,0,0,3,0,0,0,2,0,0,0,0,0,0,0,0,0,0,0,0,0,0,0,0,0,0,0,0,0,0,0,0,0,0,0,0,0,0,0,0,0,0,2,0,0,0,2,0,4,0,0,0,0,0,0,0,0,0,0,0,9,0,0,0,0,0,0,0,0,0,0,0,0,0,2,0,0,0,0,0,0,0,3,0,0,0,0,0,0,0,7,0,0,0,0,0,0,0,0,0,0,0,0,0,0,0,0,0,3,0,0,0,0,0,0,0,4,3,0,0,0,0,0,0,0,0,0,0,2,0,0,0,0,0,0,0,0,0,0,0,0,0,0,0,0,0,0,0,3,0,0,0,0,0,0,6,0,0,0,7,0,2,0,0,0,0,0,0,0,0,0,0,0,0,0,0,3,0,0,0,0,0,2,0,0,0,0,0,0,0,0,0,0,3,0,10,…
TCGA-DK-A1A7_16_919947_C_T	Pass	-		19.0476	TCGA-DK-A1A7_16_919947_C_T	TCGA-DK-A1A7-01	16	919947	C	T	5ss	-	Missense_Mutation	919962	CAGGTGACC	CAGGTGACC	6.54	6.54	42	TCGA-DK-A1A7_16_919947_C_T	high_expression	blca	TCGA-DK-A1A7-01A-11D-A13W-08	LMF1	16_919947_C_T	8	2,0,2,0,0,0,0,0,0,4,0,0,0,0,0,0,0,0,0,0,0,0,0,0,0,0,0,0,0,0,0,0,0,0,0,2,7,0,0,0,0,0,0,0,0,0,0,0,0,0,0,0,0,0,0,5,0,0,3,3,0,0,0,3,4,2,0,0,0,6,4,0,0,0,0,0,0,0,2,0,2,3,0,0,0,0,3,0,0,5,0,9,0,0,5,0,0,0,3,0,0,0,0,0,0,0,0,5,0,0,8,0,0,0,0,0,0,4,0,0,0,0,0,0,0,0,0,0,5,0,0,0,5,6,4,0,3,0,0,0,0,0,0,0,2,0,4,0,0,3,0,5,0,0,0,0,0,0,0,2,2,0,0,0,4,0,0,0,3,0,0,4,0,8,0,0,0,0,0,0,0,0,0,0,3,0,0,0,0,5,0,0,5,0,0,2,6,0,2,0…
TCGA-BT-A20N_12_59274438_C_T	Pass	-		18.4211	TCGA-BT-A20N_12_59274438_C_T	TCGA-BT-A20N-01	12	59274438	C	T	5ss	-	Missense_Mutation	59274440	CCAGTGAGG	CCAGTAAGG	4.09	5.74	38	TCGA-BT-A20N_12_59274438_C_T	high_expression	blca	TCGA-BT-A20N-01A-11D-A14W-08	LRIG3	12_59274438_C_T	7	0,0,0,0,0,0,0,0,0,0,0,0,0,0,0,0,0,0,0,0,0,0,0,0,0,0,0,0,0,0,0,0,0,0,0,0,0,0,0,0,0,0,0,0,0,0,0,0,0,0,0,0,0,0,0,0,0,0,0,0,0,0,0,0,0,0,0,0,0,0,0,0,0,0,0,0,0,0,0,0,0,0,0,0,0,0,0,0,0,3,0,0,0,0,0,0,0,0,0,0,0,0,0,0,0,0,0,0,0,0,0,0,0,0,0,0,0,0,0,0,0,0,0,0,0,0,0,0,0,0,0,0,0,0,0,2,0,0,0,0,0,0,0,0,0,0,0,0,0,0,0,0,0,0,0,0,0,0,0,0,0,0,0,0,0,0,0,0,0,0,0,0,0,0,0,0,0,0,0,0,0,0,0,0,0,0,0,0,0,0,0,0,0,0,0,0,0,0,0,0…
TCGA-ZF-A9R7_16_249172_G_T	Pass	-		28.4595	TCGA-ZF-A9R7_16_249172_G_T	TCGA-ZF-A9R7-01	16	249172	G	T	5ss	-	Silent	249174	GAGGTCTGT	GAGGTATGT	5.39	9.81	383	TCGA-ZF-A9R7_16_249172_G_T	high_expression	blca	TCGA-ZF-A9R7-01A-11D-A38G-08	LUC7L	16_249172_G_T	109	0,0,0,0,0,0,0,0,0,0,0,0,0,0,0,0,0,0,0,0,0,0,0,0,0,0,0,0,0,0,0,0,0,0,0,0,0,0,0,0,0,0,0,0,0,0,0,0,0,0,0,0,0,0,0,0,0,0,0,0,0,0,0,0,0,0,0,0,0,0,0,0,0,0,0,0,0,0,0,0,0,0,0,0,0,0,0,0,0,0,0,0,0,0,0,0,0,0,0,0,0,0,0,0,0,0,0,0,0,0,0,0,0,0,0,0,0,0,0,0,0,0,0,0,0,0,0,0,0,0,0,0,0,0,0,0,0,0,0,0,0,0,0,0,0,0,0,0,0,0,0,0,0,0,0,0,0,0,0,0,0,0,0,0,0,0,0,0,0,0,0,0,0,0,0,0,0,0,0,0,0,0,0,0,0,0,0,0,0,0,0,0,0,0,0,0,0,0,0,0…
TCGA-ZF-A9RN_1_27685103_C_G	Pass	-		18.8679	TCGA-ZF-A9RN_1_27685103_C_G	TCGA-ZF-A9RN-01	1	27685103	C	G	3ss	-	Splice_Site	27685088	CACAGGTGGGTATGTACAAGGTC	CACACGTGGGTATGTACAAGGTC	-1.58	0.48	106	TCGA-ZF-A9RN_1_27685103_C_G	high_expression	blca	TCGA-ZF-A9RN-01A-11D-A42E-08	MAP3K6	1_27685103_C_G	20	0,0,0,0,0,0,0,0,0,0,0,0,0,0,0,0,0,0,0,0,0,0,0,0,0,0,0,0,0,0,0,0,0,0,0,0,0,0,0,0,0,0,0,0,0,0,0,0,0,0,0,0,0,0,0,0,0,0,0,0,0,0,0,0,0,0,0,0,0,0,0,0,0,0,0,0,0,0,0,0,0,0,0,0,0,0,0,0,0,0,0,0,0,0,0,0,0,0,0,0,0,0,0,0,0,0,0,0,0,0,0,0,0,0,0,0,0,0,0,0,0,0,0,0,0,0,0,0,0,0,0,0,0,0,0,0,0,0,0,0,0,0,0,0,0,0,0,0,0,0,0,0,0,0,0,0,0,0,0,0,0,0,0,0,0,0,0,0,0,0,0,0,0,0,0,0,0,0,0,0,0,0,0,0,0,0,0,0,0,0,0,0,0,0,0,0,0,0,0,0…
TCGA-GV-A3QK_2_39505628_C_T	Pass	Cancer Gene		27.6923	TCGA-GV-A3QK_2_39505628_C_T	TCGA-GV-A3QK-01	2	39505628	C	T	3ss	-	Splice_Site	39505623	TTACTTTTATTTCAGATCAGTAC	TTACTTTTATTTCAAATCAGTAC	0.91	5.35	65	TCGA-GV-A3QK_2_39505628_C_T	high_expression	blca	TCGA-GV-A3QK-01B-11D-A23M-08	MAP4K3	2_39505628_C_T	18	0,0,0,0,0,0,0,0,0,0,0,0,0,0,0,0,0,0,0,0,0,0,0,0,0,0,0,0,0,0,0,0,0,0,0,0,0,0,0,0,0,0,0,0,0,0,0,0,0,0,0,0,0,0,0,0,0,0,0,0,0,0,0,0,0,0,0,0,0,0,0,0,0,0,0,0,0,0,0,0,0,0,0,0,0,0,0,0,0,0,0,0,0,0,0,0,0,0,0,0,0,0,0,0,0,0,0,0,0,0,0,0,0,0,0,0,0,0,0,0,0,0,0,0,0,0,0,0,0,0,0,0,0,0,0,0,0,0,0,0,0,0,0,0,0,0,0,0,0,0,0,0,0,0,0,0,0,0,0,0,0,0,0,0,0,0,0,0,0,0,0,0,0,0,0,0,0,0,0,0,0,0,0,0,0,0,0,0,0,0,0,0,0,0,0,0,0,0,0,0…
TCGA-4Z-AA7R_18_74778342_C_A	Pass	-		70	TCGA-4Z-AA7R_18_74778342_C_A	TCGA-4Z-AA7R-01	18	74778342	C	A	3ss	-	Splice_Site	74778337	GTTTTCTTTTTCCAGAATAGTGA	GTTTTCTTTTTCCATAATAGTGA	2.87	7.36	10	TCGA-4Z-AA7R_18_74778342_C_A	high_expression	blca	TCGA-4Z-AA7R-01A-11D-A391-08	MBP	18_74778342_C_A	7	0,0,0,0,0,0,0,0,0,0,0,0,0,0,0,0,0,0,0,0,0,0,0,0,0,0,0,0,0,0,0,0,0,0,0,0,0,0,0,0,0,0,0,0,0,0,0,0,0,0,0,0,0,0,0,0,0,0,0,0,0,0,0,0,0,0,0,0,0,0,0,0,0,0,0,0,0,0,0,0,0,0,0,0,0,0,0,0,0,0,0,0,0,0,0,0,0,0,0,0,0,0,0,0,0,0,0,0,0,0,0,0,0,0,0,0,0,0,0,0,0,0,0,0,0,0,0,0,0,0,0,0,0,0,0,0,0,0,0,0,0,0,0,0,0,0,0,0,0,0,0,0,0,0,0,0,0,0,0,0,0,0,0,0,0,0,0,0,0,0,0,0,0,0,0,0,0,0,0,0,0,0,0,0,0,0,0,0,0,0,0,0,0,0,0,0,0,0,0,0…
TCGA-UY-A9PB_22_38328804_G_C	Pass	-		74.359	TCGA-UY-A9PB_22_38328804_G_C	TCGA-UY-A9PB-01	22	38328804	G	C	3ss	+	Splice_Site	38328806	TGGGTATCTGGCTTCCAGAGGGC	TGGGTATCTGGCTTCCACAGGGC	-9.53	7.87	39	TCGA-UY-A9PB_22_38328804_G_C	high_expression	blca	TCGA-UY-A9PB-01A-11D-A38G-08	MICALL1	22_38328804_G_C	29	0,0,0,0,0,0,0,0,0,0,0,0,0,0,0,4,0,0,0,0,0,0,0,0,0,0,0,0,0,0,0,0,0,0,0,0,0,0,0,0,0,0,0,4,3,0,0,2,0,0,0,0,0,0,0,0,0,0,0,4,0,0,0,0,0,0,0,0,0,0,0,0,0,0,0,0,0,0,0,0,0,0,0,0,0,0,0,0,0,0,0,2,0,0,3,0,0,0,0,0,0,2,4,0,0,0,0,0,0,0,0,0,0,0,0,0,0,0,0,0,0,0,0,0,0,0,0,0,0,0,0,0,0,0,0,0,0,0,0,0,0,0,0,0,0,0,0,0,0,2,0,0,0,0,0,0,0,0,0,0,0,0,0,2,0,0,0,0,0,0,0,0,0,0,0,0,0,0,0,0,0,0,0,0,0,0,0,0,0,0,0,3,0,0,0,0,0,0,0,0…
TCGA-GD-A76B_17_37886523_C_T	Pass	-		5.51601	TCGA-GD-A76B_17_37886523_C_T	TCGA-GD-A76B-01	17	37886523	C	T	3ss	-	Silent	37886517	GCGGCTTCGAGGCGACCTACCTG	GCGGCTTCGAGGCAACCTACCTG	-14.62	-15.01	562	TCGA-GD-A76B_17_37886523_C_T	high_expression	blca	TCGA-GD-A76B-01A-11D-A32B-08	MIEN1	17_37886523_C_T	31	0,85,0,0,0,0,0,0,4,0,6,9,0,0,3,7,0,0,0,0,20,0,0,0,0,0,0,4,0,0,0,0,0,0,0,0,0,0,0,3,0,0,0,0,39,3,0,0,0,0,9,0,0,0,6,0,7,0,12,0,3,0,0,11,0,0,0,0,4,0,0,4,4,0,0,4,25,0,11,68,9,0,0,46,24,2,0,4,0,6,2,11,0,0,3,13,22,0,0,0,0,0,0,14,0,0,3,3,6,34,9,10,0,2,46,0,0,2,0,12,0,0,7,0,3,4,0,0,0,0,0,0,0,0,0,0,4,0,0,0,3,17,0,6,0,25,21,0,0,0,14,2,0,0,0,0,0,0,10,11,2,0,0,0,5,2,0,7,52,2,4,0,5,0,0,0,0,0,0,0,8,9,0,0,5,0,15…
TCGA-DK-A3IS_20_10389350_G_A	Pass	-		5.15464	TCGA-DK-A3IS_20_10389350_G_A	TCGA-DK-A3IS-01	20	10389350	G	A	3ss	-	Missense_Mutation	10389335	TCATCTTATTCCTAATGAAGCAA	TCATTTTATTCCTAATGAAGCAA	2.62	2.57	97	TCGA-DK-A3IS_20_10389350_G_A	high_expression	blca	TCGA-DK-A3IS-01A-21D-A21A-08	MKKS	20_10389350_G_A	5	0,0,0,0,0,0,0,0,0,0,0,0,0,0,2,0,0,0,0,0,0,0,0,0,0,0,0,0,0,0,0,0,0,0,0,0,0,0,0,0,2,0,2,0,0,0,0,0,0,0,0,0,0,0,0,0,0,0,0,0,0,0,0,0,0,0,0,0,0,0,0,0,0,0,0,0,0,0,0,0,0,0,0,0,0,0,0,0,0,0,0,0,0,0,0,0,0,0,0,0,0,0,0,0,0,0,0,2,0,0,0,0,0,0,0,0,0,0,0,0,0,0,0,0,0,0,0,0,0,0,0,0,0,0,0,0,0,0,0,0,0,0,0,0,0,0,0,0,0,2,0,0,0,0,0,0,0,0,0,0,0,0,0,0,0,0,0,0,0,0,0,0,0,0,0,0,0,2,0,0,0,0,0,0,0,0,0,0,0,0,0,0,0,0,0,0,0,0,0,0…
TCGA-4Z-AA7Q_1_113236709_G_C	Pass	-		30	TCGA-4Z-AA7Q_1_113236709_G_C	TCGA-4Z-AA7Q-01	1	113236709	G	C	3ss	+	Missense_Mutation	113236711	TTGCCCTTTTGTCCTCGGAGACA	TTGCCCTTTTGTCCTCGCAGACA	-1.72	11.52	50	TCGA-4Z-AA7Q_1_113236709_G_C	high_expression	blca	TCGA-4Z-AA7Q-01A-11D-A391-08	MOV10	1_113236709_G_C	15	0,0,0,0,0,0,0,0,0,0,0,0,0,0,0,0,0,0,0,0,0,0,0,0,0,0,0,0,0,0,0,0,0,0,0,0,0,0,0,0,0,0,0,0,0,0,0,0,0,0,0,0,0,0,0,0,0,0,0,0,0,0,0,0,0,0,0,0,0,0,0,0,0,0,0,0,0,0,0,0,0,0,0,0,0,0,0,0,0,0,0,0,0,0,0,0,0,0,0,0,0,0,0,0,0,0,0,0,0,0,0,0,0,0,0,0,0,0,0,0,0,0,0,0,0,0,0,0,0,0,0,0,0,0,0,0,0,0,0,0,0,0,0,0,0,0,0,0,0,0,0,0,0,0,0,0,0,0,0,0,0,0,0,0,0,0,0,0,0,0,0,0,0,0,0,0,0,0,0,0,0,0,0,0,0,0,0,0,0,0,0,0,0,0,0,0,0,0,0,0…
TCGA-UY-A78L_17_73897805_C_T	Pass	-		22.0339	TCGA-UY-A78L_17_73897805_C_T	TCGA-UY-A78L-01	17	73897805	C	T	5ss	-	Silent	73897807	GAGGTGACT	GAGGTAACT	5.88	8.77	354	TCGA-UY-A78L_17_73897805_C_T	high_expression	blca	TCGA-UY-A78L-01A-12D-A339-08	MRPL38	17_73897805_C_T	78	0,0,0,0,0,0,0,0,0,0,0,0,0,0,0,0,0,0,0,0,0,0,0,0,0,0,0,0,0,0,0,0,0,0,0,0,0,0,0,0,0,0,0,0,0,0,0,0,0,0,0,0,0,0,0,0,0,0,0,0,2,0,0,0,0,0,0,0,0,0,0,0,0,0,0,0,0,2,0,0,0,0,0,0,0,0,0,5,0,0,0,0,0,0,0,0,0,0,0,0,0,0,0,0,3,0,0,0,0,0,0,0,0,0,0,0,0,0,0,0,2,0,0,0,0,0,0,0,0,0,0,0,0,0,0,0,0,0,0,0,0,0,0,0,0,0,0,2,0,0,0,0,0,0,0,0,2,0,0,0,0,0,0,3,0,0,0,0,0,0,0,0,0,0,0,0,0,0,0,0,0,0,0,0,0,0,0,0,0,0,0,0,3,0,0,0,0,0,0,0…
TCGA-FD-A62P_16_70713608_C_G	Pass	-		17.2414	TCGA-FD-A62P_16_70713608_C_G	TCGA-FD-A62P-01	16	70713608	C	G	3ss	-	Splice_Site	70713606	CGCTCTCCCCTTCTGCAGAGTAC	CGCTCTCCCCTTCTGCACAGTAC	-7.43	7.43	58	TCGA-FD-A62P_16_70713608_C_G	high_expression	blca	TCGA-FD-A62P-01A-32D-A30E-08	MTSS1L	16_70713608_C_G	10	0,0,0,0,0,0,0,0,0,0,0,0,0,0,0,0,0,0,0,0,0,0,0,0,0,0,0,0,0,0,0,0,0,0,0,0,0,0,0,0,0,0,0,0,0,0,0,0,0,0,0,0,0,0,0,0,0,0,0,0,0,0,0,0,0,0,0,0,0,0,0,0,0,0,0,0,0,0,0,0,0,0,0,0,0,0,0,0,0,0,0,0,0,0,0,0,0,0,0,0,0,0,0,0,0,0,0,0,0,0,0,0,0,0,0,0,0,0,0,0,0,0,0,0,0,0,0,0,0,0,0,0,0,0,0,0,0,0,0,0,0,0,0,0,0,0,0,0,0,0,0,0,0,0,0,0,0,0,0,0,0,0,0,0,0,0,0,0,0,0,0,0,0,0,0,0,0,0,0,0,0,0,0,0,0,0,0,0,0,0,0,0,0,0,0,0,0,0,0,0…
TCGA-ZF-AA4W_7_30197143_G_C	Pass	-		5.49451	TCGA-ZF-AA4W_7_30197143_G_C	TCGA-ZF-AA4W-01	7	30197143	G	C	5ss	+	Missense_Mutation	30197161	GCAGTAAAT	GCAGTAAAT	0.91	0.91	91	TCGA-ZF-AA4W_7_30197143_G_C	high_expression	blca	TCGA-ZF-AA4W-01A-12D-A38G-08	MTURN	7_30197143_G_C	5	0,0,0,0,0,0,0,0,0,0,0,0,0,0,0,0,0,0,0,0,0,0,0,0,0,0,0,0,0,0,0,0,0,0,0,0,0,0,0,0,0,0,0,2,0,0,0,0,0,0,0,0,0,0,0,0,0,0,0,0,0,0,0,0,0,0,0,0,0,0,0,0,0,0,0,0,0,0,0,0,0,0,0,0,0,0,0,0,0,0,0,0,0,0,0,0,0,0,0,0,0,0,0,2,0,0,0,0,0,0,0,0,0,0,0,0,0,0,0,0,0,0,0,0,0,0,0,0,0,0,0,0,0,0,0,0,0,0,0,0,0,0,0,0,0,0,0,0,0,0,0,0,0,0,0,0,0,0,0,0,0,0,0,0,0,0,0,0,0,0,0,0,0,0,0,0,0,0,0,0,0,0,0,0,0,0,0,0,0,0,0,0,2,0,0,0,0,0,0,0…
TCGA-GC-A3BM_22_36698721_CT_-	Pass	-		6.50407	TCGA-GC-A3BM_22_36698721_CT_-	TCGA-GC-A3BM-01	22	36698721	CT	-	3ss	-	Frame_Shift_Del	36698721	ATGTTCCTCACCACACAGAGCAT	CCATGTTCCTCACCACACAGCAT	-9.17	5.79	369	TCGA-GC-A3BM_22_36698721_CT_-	high_expression	blca	TCGA-GC-A3BM-01A-11D-A22Z-08	MYH9	22_36698721_CT_-	24	0,0,0,0,0,0,0,0,0,0,0,0,0,0,0,0,0,0,0,0,0,0,0,0,0,0,0,0,0,0,0,0,0,0,0,0,0,0,0,0,0,0,0,0,0,0,0,0,0,0,0,0,0,0,0,0,0,0,0,0,0,0,0,0,0,0,0,0,0,0,0,0,0,0,0,0,0,0,0,0,0,0,0,0,0,0,0,0,0,0,0,0,0,0,0,0,0,0,0,0,0,0,0,0,0,0,0,0,0,0,0,0,0,0,0,0,0,0,0,0,0,0,0,0,0,0,0,0,0,0,0,0,0,0,0,0,0,0,0,0,0,0,0,0,0,0,0,0,0,0,0,0,0,0,0,0,0,0,0,0,0,0,0,0,0,0,0,0,0,0,0,0,0,0,0,0,0,0,0,0,0,0,0,0,0,0,0,0,0,0,0,0,0,0,0,0,0,0,0,0…
TCGA-ZF-A9RN_17_27421758_G_T	Pass	-		45.283	TCGA-ZF-A9RN_17_27421758_G_T	TCGA-ZF-A9RN-01	17	27421758	G	T	5ss	-	Silent	27421760	AAGGTCAAG	AAGGTAAAG	1.99	9.06	53	TCGA-ZF-A9RN_17_27421758_G_T	high_expression	blca	TCGA-ZF-A9RN-01A-11D-A42E-08	MYO18A	17_27421758_G_T	24	0,0,0,0,0,0,0,0,0,0,0,0,0,0,0,0,0,0,0,0,0,0,0,0,0,0,0,0,0,0,0,0,0,0,0,0,0,0,0,0,0,0,0,0,0,0,0,0,0,0,0,0,0,0,0,0,0,0,0,0,0,0,0,0,0,0,0,0,0,0,0,0,0,0,0,0,0,0,0,0,0,0,0,0,0,0,0,0,0,0,0,0,0,0,0,0,0,0,0,0,0,0,0,0,0,0,0,0,0,0,0,0,0,0,0,0,0,0,0,0,0,0,0,0,0,0,0,0,0,0,0,0,0,0,0,0,0,0,0,0,0,0,0,0,0,0,0,0,0,0,0,0,0,0,0,0,0,0,0,0,0,0,0,0,0,0,0,0,0,0,0,0,0,0,0,0,0,0,0,0,0,0,0,0,0,0,0,0,0,0,0,0,0,0,0,0,0,0,0,0…
TCGA-GV-A3JX_17_1370776_G_A	Pass	-		8.0303	TCGA-GV-A3JX_17_1370776_G_A	TCGA-GV-A3JX-01	17	1370776	G	A	5ss	-	Silent	1370777	AGGGCAGGT	AGGGTAGGT	0.34	8.1	660	TCGA-GV-A3JX_17_1370776_G_A	high_expression	blca	TCGA-GV-A3JX-01A-11D-A20D-08	MYO1C	17_1370776_G_A	53	0,0,0,0,0,0,0,0,0,0,0,0,0,0,0,0,0,0,0,0,0,0,0,0,0,0,0,0,0,0,0,0,0,0,0,0,0,0,0,0,0,0,0,0,0,0,0,0,0,0,0,0,0,0,0,0,0,0,0,0,0,0,0,0,0,0,0,0,0,0,0,0,0,0,0,0,0,0,0,0,0,0,0,0,0,0,0,0,0,0,0,0,0,0,0,0,0,0,0,0,0,0,0,0,0,0,0,0,0,0,0,0,0,0,0,0,0,0,0,0,0,0,0,0,0,0,0,0,0,0,0,0,0,0,0,0,0,0,0,0,0,0,0,0,0,0,0,0,0,0,0,0,0,0,0,0,0,0,0,0,0,0,0,0,0,0,0,0,0,0,0,0,0,0,0,0,0,0,0,0,0,0,0,0,0,0,0,0,0,0,0,0,0,0,0,0,0,0,0,0…
TCGA-ZF-AA52_16_5075606_G_T	Pass	-		27.5862	TCGA-ZF-AA52_16_5075606_G_T	TCGA-ZF-AA52-01	16	5075606	G	T	3ss	-	Missense_Mutation	5075603	CTGTCCTTGCTCCTGTCCAGAGC	CTGTCCTTGCTCCTGTACAGAGC	7.65	7.99	29	TCGA-ZF-AA52_16_5075606_G_T	high_expression	blca	TCGA-ZF-AA52-01A-12D-A391-08	NAGPA	16_5075606_G_T	8	2,0,0,0,0,3,0,0,0,0,4,0,2,5,3,0,0,5,0,4,0,0,4,3,0,0,0,5,8,0,0,3,2,6,0,3,0,0,0,0,3,2,0,0,4,3,0,0,0,0,0,0,0,3,0,0,0,0,0,0,0,2,4,0,3,0,0,0,0,0,0,2,0,0,0,0,0,0,0,0,7,0,0,0,0,4,2,2,4,0,0,0,0,0,0,2,0,0,0,2,0,0,4,2,0,0,0,0,0,0,3,10,13,3,3,3,0,2,3,6,0,0,0,0,0,0,0,0,0,0,5,6,0,0,2,0,0,0,9,3,0,2,0,0,8,4,0,2,0,0,0,3,4,0,2,5,0,3,0,3,4,6,4,3,0,0,8,0,3,2,5,0,2,0,0,0,0,3,0,0,4,0,0,0,0,4,0,5,0,0,4,4,2,2,3,2,0,2,0…
TCGA-G2-A2EC_11_2975819_C_T	Pass	-		7.60234	TCGA-G2-A2EC_11_2975819_C_T	TCGA-G2-A2EC-01	11	2975819	C	T	5ss	-	Missense_Mutation	2975821	TCCGTGAGC	TCCGTAAGC	4.32	5.75	342	TCGA-G2-A2EC_11_2975819_C_T	high_expression	blca	TCGA-G2-A2EC-01A-11D-A17V-08	NAP1L4	11_2975819_C_T	26	0,0,0,0,0,0,0,0,0,0,0,0,0,0,0,0,0,0,0,0,0,0,0,0,0,0,0,0,0,0,0,0,0,0,0,0,0,0,0,0,0,0,0,0,0,0,0,0,0,0,0,0,0,0,0,0,0,0,0,0,0,0,0,0,0,0,0,0,0,0,0,0,0,0,0,0,0,0,0,0,0,0,0,0,0,0,0,0,0,0,0,0,0,0,0,0,0,0,0,0,0,0,0,0,0,0,2,0,0,0,0,0,0,0,0,0,0,0,0,0,0,0,0,0,0,0,0,0,0,0,0,0,0,0,0,0,0,0,0,0,0,0,0,0,0,0,0,0,0,0,0,0,0,0,0,0,0,0,0,0,0,0,0,0,0,0,0,0,0,0,0,0,0,0,0,0,0,0,0,0,0,0,0,0,0,0,0,0,0,0,0,0,0,0,0,0,0,0,0,0…
TCGA-KQ-A41O_3_47044008_C_T	Pass	-		27.5	TCGA-KQ-A41O_3_47044008_C_T	TCGA-KQ-A41O-01	3	47044008	C	T	5ss	+	Nonsense_Mutation	47044025	GGGGTAAGG	GGGGTAAGG	8.05	8.05	40	TCGA-KQ-A41O_3_47044008_C_T	high_expression	blca	TCGA-KQ-A41O-01A-12D-A34U-08	NBEAL2	3_47044008_C_T	11	2,2,0,5,14,0,0,2,4,0,5,5,0,5,0,0,0,10,4,5,6,7,0,0,0,0,0,0,0,0,0,0,0,0,0,3,4,0,4,0,6,0,5,0,3,0,2,0,0,0,0,0,7,0,7,0,5,5,4,0,2,12,0,11,12,8,0,0,3,0,10,7,6,0,0,0,2,5,0,0,0,5,0,4,0,6,0,3,0,4,6,10,0,0,0,6,3,4,3,3,4,0,0,4,3,4,2,0,0,4,0,0,0,0,3,0,6,0,0,0,0,0,0,0,0,0,4,0,46,2,4,5,6,7,0,0,0,5,7,0,0,0,9,5,0,3,3,2,0,0,5,3,0,0,0,2,3,0,0,3,0,0,0,0,0,7,6,21,8,0,8,0,0,0,0,0,0,0,0,7,3,0,0,3,3,0,0,6,0,4,2,0,0,6,0,…
TCGA-XF-AAMX_9_140108690_G_C	Pass	-		57.6923	TCGA-XF-AAMX_9_140108690_G_C	TCGA-XF-AAMX-01	9	140108690	G	C	3ss	+	Missense_Mutation	140108692	CCCTGCTGTTCCTCCAAGAGGCA	CCCTGCTGTTCCTCCAACAGGCA	-4.78	11.13	26	TCGA-XF-AAMX_9_140108690_G_C	high_expression	blca	TCGA-XF-AAMX-01A-11D-A42E-08	NDOR1	9_140108690_G_C	15	0,0,0,0,0,0,0,0,0,0,0,0,0,0,0,0,0,0,0,0,0,0,0,0,0,0,0,0,0,0,0,0,0,0,0,0,0,0,0,0,0,0,0,0,0,0,0,0,0,0,0,0,0,0,0,0,0,0,0,0,0,0,0,0,0,0,0,0,0,0,0,0,0,0,0,0,0,0,0,0,0,0,0,0,0,0,0,0,0,0,0,0,0,0,0,0,0,0,0,0,0,0,0,0,0,0,0,0,0,0,0,0,0,0,0,0,0,0,0,0,0,0,0,0,0,0,0,0,0,0,0,0,0,0,0,0,0,0,0,0,0,0,0,0,0,0,0,0,0,0,0,0,0,0,0,0,0,0,0,0,0,0,0,0,0,0,0,0,0,0,0,0,0,0,0,0,0,0,0,0,0,0,0,0,0,0,0,0,0,0,0,0,0,0,0,0,0,0,0,0…
TCGA-HQ-A5NE_22_42486610_C_T	Pass	-		5.64784	TCGA-HQ-A5NE_22_42486610_C_T	TCGA-HQ-A5NE-01	22	42486610	C	T	5ss	-	Missense_Mutation	42486602	GAGGTAGCG	GAGGTAGCG	5.65	5.65	301	TCGA-HQ-A5NE_22_42486610_C_T	high_expression	blca	TCGA-HQ-A5NE-01A-12D-A289-08	NDUFA6	22_42486610_C_T	17	0,3,0,8,5,10,0,0,0,0,4,0,3,0,0,0,0,0,0,4,0,0,3,0,0,0,0,5,0,0,3,0,3,0,2,5,0,2,2,0,4,0,11,0,6,5,2,2,0,2,0,13,6,0,0,0,4,4,0,2,0,0,3,0,0,0,9,0,5,5,2,0,0,0,0,0,3,0,3,0,9,2,3,10,3,0,0,4,4,2,0,5,0,0,6,4,0,0,0,2,5,4,0,4,0,5,6,0,0,0,4,0,0,0,11,0,0,0,5,0,5,5,0,0,0,3,4,0,0,0,2,0,0,0,0,0,3,0,0,4,0,0,0,0,17,11,11,0,2,0,0,0,3,2,0,0,4,3,7,3,3,0,0,0,0,0,0,0,0,0,0,0,0,0,0,2,0,2,0,0,6,0,4,3,0,0,5,0,0,0,0,4,9,8,4,3…
TCGA-XF-AAMQ_5_37061085_G_A	Pass	-		9.87654	TCGA-XF-AAMQ_5_37061085_G_A	TCGA-XF-AAMQ-01	5	37061085	G	A	5ss	+	Missense_Mutation	37061088	GAGGTGAAA	AAGGTGAAA	2.91	4.51	162	TCGA-XF-AAMQ_5_37061085_G_A	high_expression	blca	TCGA-XF-AAMQ-01A-11D-A42E-08	NIPBL	5_37061085_G_A	16	0,0,0,0,0,0,0,0,0,0,0,0,0,0,0,0,2,0,0,0,0,0,0,0,0,0,0,0,0,0,0,0,0,0,0,3,0,0,0,0,0,0,0,0,0,0,0,0,0,0,0,0,0,2,0,0,0,0,0,0,0,0,0,2,0,0,0,0,0,0,0,0,0,2,0,0,0,0,0,0,0,0,0,0,0,0,0,0,0,0,0,0,0,0,0,0,0,0,0,0,0,0,0,0,3,0,0,0,0,0,0,0,0,0,2,0,0,0,0,0,0,0,0,0,0,0,0,0,0,0,3,0,0,0,0,0,0,0,0,0,0,0,0,0,0,0,0,0,0,0,0,0,0,0,0,0,0,0,0,0,0,0,0,0,0,0,0,0,0,0,0,0,0,0,0,0,0,0,0,0,0,0,0,0,0,0,0,0,0,0,0,0,0,0,0,0,0,0,0,0…
TCGA-YC-A9TC_X_70510515_G_C	Pass	-		13.369	TCGA-YC-A9TC_X_70510515_G_C	TCGA-YC-A9TC-01	X	70510515	G	C	3ss	+	Missense_Mutation	70510517	ATAAAACTTTTAACTTGGAGAAG	ATAAAACTTTTAACTTGCAGAAG	-3.14	6.99	374	TCGA-YC-A9TC_X_70510515_G_C	high_expression	blca	TCGA-YC-A9TC-01A-22D-A391-08	NONO	X_70510515_G_C	50	0,0,0,0,0,0,0,0,0,0,0,0,0,0,0,0,0,0,0,0,0,0,0,0,0,0,0,0,0,0,0,0,0,0,0,0,0,0,0,0,0,0,0,0,0,0,0,0,0,0,0,0,0,0,0,0,0,0,0,0,0,0,0,0,0,0,0,0,0,0,0,0,0,0,0,0,0,0,0,0,0,0,0,0,0,0,0,0,0,0,0,0,0,0,0,0,0,0,0,0,0,0,0,0,0,0,0,0,0,0,0,0,0,0,0,0,0,0,0,0,0,0,0,0,0,0,0,0,0,0,0,0,0,0,0,0,0,0,0,0,0,0,0,0,0,0,0,0,0,0,0,0,0,0,0,0,0,0,0,0,0,0,0,0,0,0,0,0,0,0,0,0,0,0,0,0,0,0,0,0,0,0,0,0,0,0,0,0,0,0,0,0,0,0,0,0,0,0,0,0…
TCGA-DK-AA71_5_175812329_C_G	Pass	-		39.8844	TCGA-DK-AA71_5_175812329_C_G	TCGA-DK-AA71-01	5	175812329	C	G	3ss	-	Splice_Site	175812317	CACTCCAGACCTGGAGGCAGAAG	CACTCCACACCTGGAGGCAGAAG	-8.95	-5.49	173	TCGA-DK-AA71_5_175812329_C_G	high_expression	blca	TCGA-DK-AA71-01A-31D-A391-08	NOP16	5_175812329_C_G	69	0,0,0,0,0,0,0,0,0,0,0,0,0,0,0,0,0,0,0,0,0,0,0,0,0,0,0,0,0,0,0,0,0,0,0,0,0,0,0,0,0,0,0,0,0,0,0,0,0,0,0,0,0,0,0,0,0,0,0,0,0,0,0,0,0,0,0,0,0,0,0,0,0,0,0,0,0,0,0,0,0,0,0,0,0,0,0,0,0,0,0,0,0,0,0,0,0,0,0,0,0,0,0,0,0,0,0,0,0,0,0,0,0,0,0,0,0,0,0,0,0,0,0,0,0,0,0,0,0,0,0,0,0,0,0,0,0,0,0,0,0,0,0,0,0,0,0,0,0,0,0,0,0,0,0,0,0,0,0,0,0,0,0,0,0,0,0,0,0,0,0,0,0,0,0,0,0,0,0,0,0,0,0,0,0,0,0,0,0,0,0,0,0,0,0,0,0,0,0,0…
TCGA-GU-AATO_5_162884087_C_G	Pass	-		33.3333	TCGA-GU-AATO_5_162884087_C_G	TCGA-GU-AATO-01	5	162884087	C	G	3ss	-	Splice_Site	162884085	TGTGTGTTTTTTTTTTAGAGGAC	TGTGTGTTTTTTTTTTACAGGAC	2.85	12.59	48	TCGA-GU-AATO_5_162884087_C_G	high_expression	blca	TCGA-GU-AATO-01A-11D-A391-08	NUDCD2	5_162884087_C_G	16	0,0,0,0,0,0,0,0,0,0,0,0,0,0,0,0,0,0,0,0,0,0,0,0,0,0,0,0,0,0,0,0,0,0,0,0,0,0,0,0,0,0,0,0,0,0,0,0,0,0,0,0,0,0,0,0,0,0,0,0,0,0,0,0,0,0,0,0,0,0,0,0,0,0,0,0,0,0,0,0,0,2,0,0,0,0,0,0,0,0,0,0,0,0,0,0,0,0,0,0,0,0,0,0,0,0,2,0,0,0,0,0,0,0,0,0,0,0,0,0,0,0,0,0,0,0,0,0,0,0,0,0,0,0,0,0,0,0,0,0,0,0,0,0,0,0,0,0,0,0,0,0,0,0,0,0,0,0,0,0,0,0,0,0,0,0,0,0,0,0,0,0,0,0,0,0,0,0,0,0,0,0,0,0,0,0,0,0,0,0,0,0,0,0,0,0,0,0,0,0…
TCGA-BT-A42E_11_71724412_T_C	Pass	-		28.5714	TCGA-BT-A42E_11_71724412_T_C	TCGA-BT-A42E-01	11	71724412	T	C	3ss	-	Silent	71724409	AGGCCGCTGCCGAGAAACGCCAC	AGGCCGCTGCCGAGAAGCGCCAC	-22.49	-25.36	126	TCGA-BT-A42E_11_71724412_T_C	high_expression	blca	TCGA-BT-A42E-01A-11D-A23U-08	NUMA1	11_71724412_T_C	36	0,0,0,0,0,0,0,0,0,0,0,0,0,0,0,0,0,0,0,0,0,0,0,0,0,0,0,0,0,0,0,0,0,0,0,0,0,0,0,0,0,0,0,0,0,0,0,0,0,0,0,0,0,0,0,0,0,0,0,0,0,0,0,0,0,0,0,0,0,0,0,0,0,0,0,0,0,0,0,0,0,0,0,0,0,0,0,0,0,0,0,0,0,0,0,0,0,0,0,0,0,0,0,0,0,0,0,0,0,0,0,0,0,0,0,0,0,0,0,0,0,0,0,0,0,0,0,0,0,0,0,0,0,0,0,0,0,0,0,0,0,0,0,0,0,0,0,0,0,0,0,0,0,0,0,0,0,0,0,0,0,0,0,0,0,0,0,0,0,0,0,0,0,0,0,0,0,0,0,0,0,0,0,0,0,0,0,0,0,0,0,0,0,0,0,0,0,0,0,0…
TCGA-FD-A6TB_5_37303498_C_G	Pass	-		29.8507	TCGA-FD-A6TB_5_37303498_C_G	TCGA-FD-A6TB-01	5	37303498	C	G	3ss	-	Missense_Mutation	37303496	TTGCTTCTCCATTTCTGGAGCCA	TTGCTTCTCCATTTCTGCAGCCA	-4.05	8.5	67	TCGA-FD-A6TB_5_37303498_C_G	high_expression	blca	TCGA-FD-A6TB-01A-12D-A339-08	NUP155	5_37303498_C_G	20	0,0,0,0,0,0,0,0,0,0,0,0,0,0,0,0,0,0,0,0,0,0,0,0,0,0,0,0,0,0,0,0,0,0,0,0,0,0,0,0,0,0,0,0,0,0,0,0,0,0,0,0,0,0,0,0,0,0,0,0,0,0,0,0,0,0,0,0,0,0,0,0,0,0,0,0,0,0,0,0,0,0,0,0,0,0,0,0,0,0,0,0,0,0,0,0,0,0,0,0,0,0,0,0,0,0,0,0,0,0,0,0,0,0,0,0,0,0,0,0,0,0,0,0,0,0,0,0,0,0,0,0,0,0,0,0,0,0,0,0,0,0,0,0,0,0,0,0,0,0,0,0,0,0,0,0,0,0,0,0,0,0,0,0,0,0,0,0,0,0,0,0,0,0,0,0,0,0,0,0,0,0,0,0,0,0,0,0,0,0,0,0,0,0,0,0,0,0,0,0…
TCGA-4Z-AA81_2_148705722_T_A	Pass	-		22.5	TCGA-4Z-AA81_2_148705722_T_A	TCGA-4Z-AA81-01	2	148705722	T	A	3ss	-	Silent	148705707	ATTCATTTGGTTTTCCACAGTAT	ATTCTTTTGGTTTTCCACAGTAT	7.45	8.86	40	TCGA-4Z-AA81_2_148705722_T_A	high_expression	blca	TCGA-4Z-AA81-01A-11D-A391-08	ORC4	2_148705722_T_A	9	0,0,0,0,0,0,0,0,0,0,0,0,0,0,0,0,0,0,0,0,0,0,0,0,0,0,0,0,0,0,0,0,0,0,0,0,0,0,0,0,0,0,0,0,0,0,0,0,0,0,0,0,0,0,0,0,0,0,3,0,0,0,0,0,0,0,0,0,0,0,0,0,0,0,0,0,0,0,0,8,0,0,0,0,0,0,0,0,0,0,0,0,0,0,0,0,0,0,0,0,0,0,0,0,0,0,0,0,0,0,0,0,0,0,0,0,0,0,0,0,0,0,0,0,0,0,0,0,0,0,0,0,0,0,0,0,0,0,0,0,0,0,0,0,0,4,2,0,0,0,0,0,0,0,0,0,0,0,0,0,0,0,0,2,0,0,0,0,0,0,0,0,0,0,0,0,0,4,0,0,0,0,0,0,0,0,0,0,0,0,0,0,0,0,0,0,0,0,0,0…
TCGA-XF-A8HE_21_34121010_C_G	Pass	-		40	TCGA-XF-A8HE_21_34121010_C_G	TCGA-XF-A8HE-01	21	34121010	C	G	3ss	-	Splice_Site	34120995	TTTAGATCGAATTTCAAAAGAAT	TTTACATCGAATTTCAAAAGAAT	-0.73	1.85	40	TCGA-XF-A8HE_21_34121010_C_G	high_expression	blca	TCGA-XF-A8HE-01A-11D-A364-08	PAXBP1	21_34121010_C_G	16	0,0,0,0,0,0,0,0,0,0,0,0,0,0,0,0,0,0,0,0,0,0,0,0,0,0,0,0,0,0,0,0,0,0,0,0,0,0,0,0,0,0,0,0,0,0,0,0,0,0,0,0,0,0,0,0,0,0,0,0,0,0,0,0,0,0,0,0,0,0,0,0,0,0,0,0,0,0,0,0,0,0,0,0,0,0,0,0,0,0,0,0,0,0,0,0,0,0,0,0,0,0,0,0,0,0,0,0,0,0,0,0,0,0,0,0,0,0,0,0,0,0,0,0,0,0,0,0,0,0,0,0,0,0,0,0,0,0,0,0,0,0,0,0,0,0,0,0,0,0,0,0,0,0,0,0,0,0,0,0,0,0,0,0,0,0,0,0,0,0,0,0,0,0,0,0,0,0,0,0,0,0,0,0,0,0,0,0,0,0,0,0,0,0,0,0,0,0,0,0…
TCGA-DK-AA6U_2_239185835_C_T	Pass	-		88.8889	TCGA-DK-AA6U_2_239185835_C_T	TCGA-DK-AA6U-01	2	239185835	C	T	3ss	-	Splice_Site	239185830	TTTTTGTTTTCATAGTCCAGATA	TTTTTGTTTTCATAATCCAGATA	2.63	6.87	9	TCGA-DK-AA6U_2_239185835_C_T	high_expression	blca	TCGA-DK-AA6U-01A-11D-A391-08	PER2	2_239185835_C_T	8	0,0,0,0,0,0,0,0,0,0,0,0,0,0,0,0,0,0,0,0,0,0,0,0,0,0,0,0,0,0,0,0,0,0,0,0,0,0,0,0,0,0,0,0,0,0,0,0,0,0,0,0,0,0,0,0,0,0,0,0,0,0,0,0,0,0,0,0,0,0,0,0,0,0,0,0,0,0,0,0,0,0,0,0,0,0,0,0,0,0,0,0,0,0,0,0,0,0,0,0,0,0,0,0,0,0,0,0,0,0,0,0,0,0,0,0,0,0,0,0,0,0,0,0,0,0,0,0,0,0,0,0,0,0,0,0,0,0,0,0,0,0,0,0,0,0,0,0,0,0,0,0,0,0,0,0,0,0,0,0,0,0,0,0,0,0,0,0,0,0,0,0,0,0,0,0,0,0,0,0,0,0,0,0,0,0,0,0,0,0,0,0,0,0,0,0,0,0,0,0…
TCGA-GV-A3QH_20_34526618_G_T	Pass	-		41.1765	TCGA-GV-A3QH_20_34526618_G_T	TCGA-GV-A3QH-01	20	34526618	G	T	3ss	+	Splice_Site	34526621	CTTTGTCCTCTCAACAGAAGCCG	CTTTGTCCTCTCAACATAAGCCG	0.2	0.99	51	TCGA-GV-A3QH_20_34526618_G_T	high_expression	blca	TCGA-GV-A3QH-01A-11D-A21Z-08	PHF20	20_34526618_G_T	21	0,0,0,0,0,0,0,0,0,0,0,0,0,0,0,0,0,0,0,0,0,0,0,0,0,0,0,0,0,0,0,0,0,0,0,0,0,0,0,0,0,0,0,0,0,0,0,0,0,0,0,0,0,0,0,0,0,0,0,0,0,0,0,0,0,0,0,0,0,0,0,0,0,0,0,0,0,0,0,0,0,0,0,0,0,0,0,0,2,0,0,0,0,0,0,0,0,0,0,0,0,0,0,0,0,0,0,0,0,0,0,0,0,0,0,0,0,0,0,0,0,0,0,0,0,0,0,0,0,0,0,0,0,0,0,0,0,0,0,0,0,0,0,0,0,0,0,0,0,0,0,0,0,0,0,0,0,0,0,0,0,0,0,0,0,0,0,0,0,0,0,0,0,0,0,0,0,0,0,0,0,0,0,0,0,0,0,0,0,0,0,0,0,0,0,0,0,0,0,0…
TCGA-FD-A6TE_5_67576355_G_A	Pass	Cancer Gene		33.3333	TCGA-FD-A6TE_5_67576355_G_A	TCGA-FD-A6TE-01	5	67576355	G	A	3ss	+	Splice_Site	67576358	TTTTTTTAAACTTGTAGAAGTAC	TTTTTTTAAACTTGTAAAAGTAC	-2.9	0.77	39	TCGA-FD-A6TE_5_67576355_G_A	high_expression	blca	TCGA-FD-A6TE-01A-12D-A339-08	PIK3R1	5_67576355_G_A	13	0,0,0,0,0,0,0,0,0,0,0,0,0,0,0,0,0,0,0,0,0,0,0,0,0,0,0,0,0,0,0,0,0,0,0,0,0,0,0,0,0,0,0,0,0,0,0,0,0,0,0,0,0,0,0,0,0,0,0,0,0,0,0,0,0,0,0,0,0,0,0,0,0,0,0,0,0,0,0,0,0,0,0,0,0,0,0,0,0,0,0,0,0,0,0,0,0,0,0,0,0,0,0,0,0,0,0,0,0,0,0,0,0,0,0,0,0,0,0,0,0,0,0,0,0,0,0,0,0,0,0,0,0,0,0,0,0,0,0,0,0,0,0,0,0,0,0,0,0,0,0,0,0,0,0,0,0,0,0,0,0,0,0,0,0,0,0,0,0,0,0,0,0,0,0,0,0,0,0,0,0,0,0,0,0,0,0,0,0,0,0,0,0,0,0,0,0,0,0,0…
TCGA-G2-A3IE_19_7615400_C_G	Pass	-		20	TCGA-G2-A3IE_19_7615400_C_G	TCGA-G2-A3IE-01	19	7615400	C	G	3ss	+	Intron	7615406	CTCCACGCCCACTCAGGCAGGGC	CTCCACGCCCACTGAGGCAGGGC	-1.64	-2.72	25	TCGA-G2-A3IE_19_7615400_C_G	high_expression	blca	TCGA-G2-A3IE-01A-11D-A20D-08	PNPLA6	19_7615400_C_G	5	0,0,0,0,0,0,0,0,0,0,0,0,0,0,0,0,0,0,0,0,0,0,0,0,0,0,0,0,0,0,0,0,0,0,0,0,0,0,0,0,0,0,0,0,0,0,0,0,0,0,0,0,0,0,0,0,0,0,0,0,0,0,0,0,0,0,0,0,0,0,0,0,0,0,0,0,0,0,0,0,0,0,0,0,0,0,0,0,0,0,0,0,0,0,0,0,0,0,0,0,0,0,0,0,0,0,0,0,0,0,0,0,0,0,0,0,0,0,0,0,0,0,0,0,0,0,0,0,0,0,0,0,0,0,0,0,0,0,0,0,0,0,0,0,0,0,0,0,0,0,0,0,0,0,0,0,0,0,0,0,0,0,0,0,0,0,0,0,0,0,0,0,0,0,0,0,0,0,0,0,0,0,0,0,0,0,0,0,0,0,0,0,0,0,0,0,0,0,0,0…
TCGA-XF-AAN5_11_67120919_G_C	Pass	-		15.2778	TCGA-XF-AAN5_11_67120919_G_C	TCGA-XF-AAN5-01	11	67120919	G	C	5ss	-	5'UTR	67120923	CCGGTCTCT	CCGGTCTGT	-3.28	4.78	72	TCGA-XF-AAN5_11_67120919_G_C	high_expression	blca	TCGA-XF-AAN5-01A-11D-A42E-08	POLD4	11_67120919_G_C	11	0,0,0,0,0,0,0,0,0,0,0,0,0,0,0,0,0,0,0,0,0,0,0,0,0,0,0,0,0,0,0,0,0,0,0,0,0,0,0,0,0,0,0,0,0,0,0,0,0,0,0,0,0,0,0,0,2,0,0,0,0,0,2,3,0,0,0,0,0,0,0,0,0,0,0,0,0,0,0,0,0,0,0,0,0,0,0,0,0,0,0,0,0,0,3,0,0,0,0,0,0,3,0,0,0,0,0,0,0,0,0,0,0,0,0,0,0,0,0,0,0,0,0,0,0,0,0,0,0,0,0,0,0,0,0,0,0,0,0,0,0,0,0,0,4,0,0,0,0,0,0,0,0,0,0,0,0,0,0,0,0,0,0,0,0,0,0,0,0,0,0,0,0,0,0,0,0,0,0,0,0,0,0,0,0,0,0,0,0,0,0,0,0,0,0,0,0,0,0,0…
TCGA-GD-A76B_7_72419140_G_A	Pass	-		5.71429	TCGA-GD-A76B_7_72419140_G_A	TCGA-GD-A76B-01	7	72419140	G	A	5ss	+	3'UTR	72419132	AGGCTGAGC	AGGCTGAGC	-0.53	-0.53	140	TCGA-GD-A76B_7_72419140_G_A	high_expression	blca	TCGA-GD-A76B-01A-11D-A32B-08	POM121	7_72419140_G_A	8	0,3,0,0,0,0,0,0,0,0,0,4,8,0,0,0,0,0,0,0,0,0,0,0,0,0,0,0,0,0,2,0,0,0,0,0,0,0,0,0,4,0,0,2,0,0,0,4,0,0,0,0,0,0,0,7,0,0,0,3,0,3,10,0,0,3,0,0,0,0,0,0,0,4,0,0,0,0,0,0,0,2,0,0,0,0,0,0,0,0,0,0,0,0,0,0,0,0,0,0,6,0,0,0,0,0,0,0,0,0,0,0,0,0,0,0,0,0,0,0,0,0,0,0,0,0,7,4,0,0,0,8,0,0,7,0,0,0,0,2,2,0,2,0,0,3,0,0,0,0,4,0,0,0,0,0,0,0,4,0,0,0,0,0,0,0,0,0,0,0,0,0,0,0,0,0,0,0,0,0,0,0,0,0,0,0,0,0,0,0,0,0,0,0,0,0,0,2,0,…
TCGA-BT-A20T_1_167381395_G_A	Pass	-		31.5789	TCGA-BT-A20T_1_167381395_G_A	TCGA-BT-A20T-01	1	167381395	G	A	5ss	+	Silent	167381393	CAGGTGATG	CAGGTAATG	5.99	9.43	38	TCGA-BT-A20T_1_167381395_G_A	high_expression	blca	TCGA-BT-A20T-01A-11D-A14W-08	POU2F1	1_167381395_G_A	12	0,0,0,0,0,0,0,0,0,0,0,0,0,0,0,0,0,0,0,0,0,0,0,0,0,0,0,0,0,0,0,0,0,0,0,0,0,0,0,0,0,0,0,0,0,0,0,0,0,0,0,0,0,0,0,0,0,0,0,0,0,0,0,0,0,0,0,0,0,0,0,0,0,0,0,0,0,0,0,0,0,0,0,0,0,0,0,0,0,0,0,0,0,0,0,0,0,0,0,0,0,0,0,0,0,0,0,0,0,0,0,0,0,0,0,0,0,0,0,0,0,0,0,0,0,0,0,0,0,0,0,0,0,0,0,0,0,0,0,0,0,0,0,0,0,0,0,0,0,0,0,0,0,0,0,0,0,0,0,0,0,0,0,0,0,0,0,0,0,0,0,0,0,0,0,0,0,0,0,0,0,0,0,0,0,0,0,0,0,0,0,0,0,0,0,0,0,0,0,0…
TCGA-DK-AA6S_2_27604601_G_A	Pass	-		5.64263	TCGA-DK-AA6S_2_27604601_G_A	TCGA-DK-AA6S-01	2	27604601	G	A	3ss	-	Silent	27604589	GCATCATCATTTGCTTCAAGCCC	GCATCATTATTTGCTTCAAGCCC	1.9	2.56	638	TCGA-DK-AA6S_2_27604601_G_A	high_expression	blca	TCGA-DK-AA6S-01A-21D-A391-08	PPM1G	2_27604601_G_A	36	4,11,5,6,12,11,6,3,4,8,12,7,17,6,10,15,22,0,9,8,15,11,5,9,0,0,0,19,8,2,16,10,8,5,0,4,4,6,5,12,7,12,12,16,24,16,10,16,10,5,4,20,8,12,3,0,7,15,0,15,15,0,39,21,0,0,0,6,6,20,0,0,7,6,9,4,9,4,14,5,8,10,17,13,13,9,5,16,20,5,8,5,10,18,73,8,7,36,11,7,6,17,12,6,28,8,19,13,9,6,8,9,7,7,10,12,0,41,10,13,5,18,0,12,5,14,13,19,11,0,14,23,7,0,16,7,0,0,3,9,5,0,0,14,13,23,7,15,14,5,13,8,26,9,6,15,13,28,10,11,18,12,…
TCGA-BT-A20J_10_75214185_C_T	Pass	-		19.5122	TCGA-BT-A20J_10_75214185_C_T	TCGA-BT-A20J-01	10	75214185	C	T	5ss	-	Missense_Mutation	75214187	AAGGTGAAG	AAGGTAAAG	5.73	9.06	41	TCGA-BT-A20J_10_75214185_C_T	high_expression	blca	TCGA-BT-A20J-01A-11D-A14W-08	PPP3CB	10_75214185_C_T	8	0,0,0,0,0,0,0,0,0,0,0,0,0,0,0,0,0,0,0,0,0,0,0,0,0,0,0,0,0,0,0,0,0,0,0,0,0,0,0,0,0,0,0,0,0,0,0,0,0,0,0,0,0,0,0,0,0,0,0,0,0,0,0,0,0,0,0,0,0,0,0,0,0,0,3,0,0,0,0,0,0,0,5,0,0,3,0,0,0,0,0,0,0,0,0,0,0,0,0,0,0,0,0,0,0,0,0,0,0,0,0,0,0,0,0,0,0,0,0,0,0,0,0,0,0,0,0,0,0,0,0,0,0,0,0,0,0,0,0,0,0,0,0,0,0,0,0,0,0,0,4,0,0,0,0,0,0,0,0,0,0,0,0,0,0,0,0,0,0,0,0,0,0,0,0,0,0,0,0,0,0,0,0,0,0,0,0,0,0,0,0,0,0,0,0,0,0,0,0,0…
TCGA-FD-A3SO_11_76066699_C_G	Pass	-		19.3548	TCGA-FD-A3SO_11_76066699_C_G	TCGA-FD-A3SO-01	11	76066699	C	G	3ss	-	Splice_Site	76066697	TTTTTTCTTGACATTTAGAGTGA	TTTTTTCTTGACATTTACAGTGA	-12.33	7.21	31	TCGA-FD-A3SO_11_76066699_C_G	high_expression	blca	TCGA-FD-A3SO-01A-11D-A22Z-08	PRKRIR	11_76066699_C_G	6	0,0,0,0,0,0,0,0,0,0,0,0,0,0,0,0,0,0,0,0,0,0,0,0,0,0,0,0,0,0,0,0,0,0,0,0,0,0,0,0,0,0,0,0,0,0,0,0,0,0,0,0,0,0,0,0,0,0,0,0,0,0,0,0,0,0,0,0,0,0,0,0,0,0,0,0,0,0,0,0,0,0,0,0,0,0,0,0,0,0,0,0,0,0,0,0,0,0,0,0,0,0,0,0,0,0,0,0,0,0,0,0,0,0,0,0,0,0,0,0,0,0,0,0,0,0,0,0,0,0,0,0,0,0,0,0,0,0,0,0,0,0,0,0,0,0,0,0,0,0,0,0,0,0,0,0,0,0,0,0,0,0,0,0,0,0,0,0,0,0,0,0,0,0,0,0,0,0,0,0,0,0,0,0,0,0,0,0,0,0,0,0,0,0,0,0,0,0,0,0…
TCGA-ZF-AA4X_9_80921229_G_C	Pass	-		21.7949	TCGA-ZF-AA4X_9_80921229_G_C	TCGA-ZF-AA4X-01	9	80921229	G	C	3ss	+	Splice_Site	80921238	TTCTGTGATAGAAATTCCAGATC	TTCTGTGATACAAATTCCAGATC	-1.58	5.55	78	TCGA-ZF-AA4X_9_80921229_G_C	high_expression	blca	TCGA-ZF-AA4X-01A-11D-A38G-08	PSAT1	9_80921229_G_C	17	0,0,0,0,0,0,0,0,0,0,0,0,0,0,0,0,0,0,0,0,0,0,0,0,0,0,0,0,0,0,0,0,0,0,0,0,0,0,0,0,0,0,0,0,0,0,0,0,0,0,0,0,0,0,0,0,0,0,0,0,0,0,0,0,0,0,0,0,0,0,0,0,0,0,0,0,0,0,0,0,0,0,0,0,0,0,0,0,0,0,0,0,0,0,0,0,0,0,0,0,0,0,0,0,0,0,0,0,0,0,0,0,0,0,0,0,0,0,0,0,0,0,0,0,0,0,0,0,0,0,0,0,0,0,0,0,0,0,0,0,0,0,0,0,0,0,0,0,0,0,0,0,0,0,0,0,0,0,0,0,0,0,0,0,0,0,0,0,0,0,0,0,0,0,0,0,0,0,0,0,0,0,0,0,0,0,0,0,0,0,0,0,0,0,0,0,0,0,0,0…
TCGA-XF-A9SK_14_24612583_CATATAGAT_-	Pass	-		37.6344	TCGA-XF-A9SK_14_24612583_CATATAGAT_-	TCGA-XF-A9SK-01	14	24612583	CATATAGAT	-	5ss	-	3'UTR	24612578	TGTGTGGAT	TGTGTGGAT	-14.47	-14.47	93	TCGA-XF-A9SK_14_24612583_CATATAGAT_-	high_expression	blca	TCGA-XF-A9SK-01A-11D-A42E-08	PSME2	14_24612583_CATATAGAT_-	35	0,0,0,0,0,0,0,0,0,0,0,0,0,0,0,0,0,0,0,0,0,0,0,0,0,0,0,0,0,0,0,0,0,0,0,0,0,0,0,0,0,0,0,0,0,0,0,0,0,0,0,0,0,0,0,0,0,0,0,0,0,0,0,0,0,0,0,0,0,0,0,0,0,0,0,0,0,0,0,0,0,0,0,0,0,0,0,0,0,0,0,0,0,0,0,0,0,0,0,0,0,0,0,0,0,0,0,0,0,0,0,0,0,0,0,0,0,0,0,0,0,0,0,0,0,0,0,0,0,0,0,0,0,0,0,0,0,0,0,0,0,0,0,0,0,0,0,0,0,0,0,0,0,0,0,0,0,0,0,0,0,0,0,0,0,0,0,0,0,0,0,0,0,0,0,0,0,0,0,0,0,0,0,0,0,0,0,0,0,0,0,0,0,0,0,0,0,0,0,0…
TCGA-BT-A0YX_2_54146384_C_G	Pass	-		8.62069	TCGA-BT-A0YX_2_54146384_C_G	TCGA-BT-A0YX-01	2	54146384	C	G	3ss	-	Splice_Site	54146382	TCTTTTTTTTTTTTCTAGAGATG	TCTTTTTTTTTTTTCTACAGATG	1.08	12.49	58	TCGA-BT-A0YX_2_54146384_C_G	high_expression	blca	TCGA-BT-A0YX-01A-11D-A10S-08	PSME4	2_54146384_C_G	5	0,0,0,0,0,0,0,0,0,0,0,0,0,0,0,0,0,0,0,0,0,0,0,0,0,0,0,0,0,0,0,0,0,0,0,0,0,0,0,0,0,0,0,0,0,0,0,0,0,0,0,0,0,0,0,0,0,0,0,0,0,0,0,0,0,0,0,0,0,0,0,0,0,0,0,0,0,0,0,0,0,0,0,0,0,0,0,0,0,0,0,0,0,0,0,0,0,0,0,0,0,0,0,0,0,0,0,0,0,0,0,0,0,0,0,0,0,0,0,0,0,0,0,0,0,0,0,0,0,0,0,0,0,0,0,0,0,0,0,0,0,0,0,0,0,0,0,0,0,0,0,0,0,0,0,0,0,0,0,0,0,0,0,0,0,0,0,0,0,0,0,0,0,0,0,0,0,0,0,0,0,0,0,0,0,0,0,0,0,0,0,0,0,0,0,0,0,0,0,0…
TCGA-XF-A9SP_6_128294303_C_G	Pass	-		11.6667	TCGA-XF-A9SP_6_128294303_C_G	TCGA-XF-A9SP-01	6	128294303	C	G	3ss	-	Splice_Site	128294285	AGAAATGGTGGCGGGCGAAGTGG	ACAAATGGTGGCGGGCGAAGTGG	-5.18	-3.47	60	TCGA-XF-A9SP_6_128294303_C_G	high_expression	blca	TCGA-XF-A9SP-01A-11D-A391-08	PTPRK	6_128294303_C_G	7	0,0,0,0,0,0,0,0,0,0,0,0,0,0,0,0,0,0,0,0,0,0,0,0,0,0,0,0,0,0,0,0,0,0,0,0,0,0,0,0,0,0,0,0,0,0,0,0,0,0,0,0,0,0,0,0,0,0,0,0,0,0,0,0,0,0,0,0,0,0,0,0,0,0,0,0,0,0,0,0,0,0,0,0,0,0,0,0,0,0,0,0,0,0,0,0,0,0,0,0,0,0,0,0,0,0,0,0,0,0,0,0,0,0,0,0,0,0,0,0,0,0,0,0,0,0,0,0,0,0,0,0,0,0,0,0,0,0,0,0,0,0,0,0,0,0,0,0,0,0,0,0,0,0,0,0,0,0,0,0,0,0,0,0,0,0,0,0,0,0,0,0,0,0,0,0,0,0,0,0,0,0,0,0,0,0,0,0,0,0,0,0,0,0,0,0,0,0,0,0…
TCGA-G2-A2ES_5_159849713_CAG_-	Pass	-		35.8852	TCGA-G2-A2ES_5_159849713_CAG_-	TCGA-G2-A2ES-01	5	159849713	CAG	-	3ss	+	Splice_Site	159849724	TTTTTCTTCAGCAATCAAAGCCT	GACTTTTTCTTCAATCAAAGCCT	-4.68	4.27	627	TCGA-G2-A2ES_5_159849713_CAG_-	high_expression	blca	TCGA-G2-A2ES-01A-11D-A17V-08	PTTG1	5_159849713_CAG_-	225	0,0,0,0,0,0,0,0,0,0,0,0,0,0,0,0,0,0,0,0,0,0,0,0,0,0,0,0,0,0,0,0,0,0,0,0,0,0,0,0,0,0,0,0,0,0,0,0,0,0,0,0,0,2,0,0,0,0,0,0,0,0,0,0,0,0,0,0,0,0,0,0,0,0,0,0,0,0,0,0,0,0,0,0,0,0,0,0,12,0,0,0,0,0,0,0,0,0,0,0,0,0,0,0,0,0,2,0,0,0,0,0,0,0,0,0,0,0,0,0,0,0,0,0,0,0,0,0,0,0,0,0,0,0,0,0,0,0,0,0,0,0,0,0,0,0,0,0,0,0,0,3,0,0,0,0,0,0,0,0,0,0,0,0,0,0,0,0,0,0,0,0,0,0,0,0,0,0,0,0,0,0,0,0,0,0,0,0,0,0,0,0,0,0,0,0,0,0,0,…
TCGA-4Z-AA7Q_21_46275171_C_G	Pass	-		26.2774	TCGA-4Z-AA7Q_21_46275171_C_G	TCGA-4Z-AA7Q-01	21	46275171	C	G	3ss	-	Silent	46275169	GTTCCTCTGTGTTTTAGGAGAGC	GTTCCTCTGTGTTTTAGCAGAGC	-13.59	7.15	137	TCGA-4Z-AA7Q_21_46275171_C_G	high_expression	blca	TCGA-4Z-AA7Q-01A-11D-A391-08	PTTG1IP	21_46275171_C_G	36	0,0,0,0,0,0,0,2,0,4,0,0,3,0,0,0,0,0,0,0,0,0,0,0,0,0,0,0,0,0,0,0,0,0,0,0,0,0,0,0,0,0,2,2,2,0,0,0,0,0,0,0,0,0,0,0,0,0,0,0,0,0,0,0,0,0,0,0,0,0,0,0,0,0,0,0,0,0,0,0,0,0,0,0,0,0,0,0,0,0,0,0,0,0,0,0,0,0,0,0,0,0,0,0,0,0,0,0,0,2,0,0,0,0,0,0,0,0,0,0,0,0,0,0,0,0,0,1,0,3,7,0,0,0,0,0,2,0,0,0,0,0,0,0,0,0,2,0,0,0,0,0,0,0,0,0,0,0,0,0,0,0,2,0,1,0,0,0,0,0,0,0,0,0,0,0,0,0,0,5,0,0,0,0,0,0,0,3,0,0,0,0,0,0,0,0,0,0,0,0…
TCGA-ZF-AA4N_7_105112641_C_T	Pass	-		18.1818	TCGA-ZF-AA4N_7_105112641_C_T	TCGA-ZF-AA4N-01	7	105112641	C	T	3ss	-	Splice_Site	105112639	AATGTTGTTTAATTTTAGAGCTA	AATGTTGTTTAATTTTAAAGCTA	-3.43	6.1	44	TCGA-ZF-AA4N_7_105112641_C_T	high_expression	blca	TCGA-ZF-AA4N-01A-11D-A38G-08	PUS7	7_105112641_C_T	8	0,0,0,0,0,0,0,0,0,0,0,0,0,0,0,0,0,0,0,0,0,0,0,0,0,0,0,0,0,0,0,0,0,0,0,0,0,0,0,0,0,0,0,0,0,0,0,0,0,0,0,0,0,0,0,0,0,0,0,0,0,0,0,0,0,0,0,0,0,0,0,0,0,0,0,0,0,0,0,0,0,0,0,0,0,0,0,0,0,0,0,0,0,0,0,0,0,0,0,0,0,0,0,0,0,0,0,0,0,0,0,0,0,0,0,0,0,0,0,0,0,0,0,0,0,0,0,0,0,0,0,0,0,0,0,0,0,0,0,0,0,0,0,0,0,0,0,0,0,0,0,0,0,0,0,0,0,0,0,0,0,0,0,0,0,0,0,0,0,0,0,0,0,0,0,0,0,0,0,0,0,0,0,0,0,0,0,0,0,0,0,0,0,0,0,0,0,0,0,0…
TCGA-4Z-AA7M_20_25261745_C_A	Pass	-		12.3077	TCGA-4Z-AA7M_20_25261745_C_A	TCGA-4Z-AA7M-01	20	25261745	C	A	5ss	+	Nonsense_Mutation	25261743	ACAGTCGGT	ACAGTAGGT	-4.37	5.67	65	TCGA-4Z-AA7M_20_25261745_C_A	high_expression	blca	TCGA-4Z-AA7M-01A-11D-A391-08	PYGB	20_25261745_C_A	8	0,0,0,0,0,0,0,0,0,0,0,0,0,0,3,0,0,0,0,0,0,0,0,0,0,0,0,0,0,0,0,0,0,0,0,0,0,0,0,0,0,0,0,0,0,0,0,0,0,0,0,0,0,0,0,0,0,0,0,0,0,0,0,0,0,0,0,0,0,0,0,0,0,0,0,0,0,0,0,0,0,0,0,0,0,0,0,0,0,0,3,0,0,0,0,0,0,0,0,0,0,0,0,0,0,0,0,0,0,0,0,0,0,0,0,0,0,0,0,0,0,0,0,0,0,0,0,0,0,0,0,0,0,0,0,0,0,0,0,0,0,0,0,0,0,0,0,0,0,2,0,2,0,0,0,0,0,0,0,0,0,0,0,0,0,0,0,0,0,0,0,0,0,0,0,0,0,0,0,0,0,0,0,0,0,0,0,0,0,0,0,0,0,0,0,0,0,0,0,0…
TCGA-HQ-A5NE_5_34909006_G_C	Pass	-		6.69456	TCGA-HQ-A5NE_5_34909006_G_C	TCGA-HQ-A5NE-01	5	34909006	G	C	5ss	-	Missense_Mutation	34908998	AAGGTATCT	AAGGTATCT	7.56	7.56	239	TCGA-HQ-A5NE_5_34909006_G_C	high_expression	blca	TCGA-HQ-A5NE-01A-12D-A289-08	RAD1	5_34909006_G_C	16	2,4,0,0,6,5,2,0,0,5,0,0,6,0,4,8,0,0,0,0,6,0,12,3,0,0,0,17,5,0,0,0,12,4,3,3,4,0,2,2,0,0,6,25,6,4,0,5,7,4,0,0,0,8,0,0,5,0,0,0,0,0,0,0,3,0,0,0,0,0,0,0,0,3,3,0,4,4,8,11,14,6,3,6,4,3,4,2,9,6,0,0,0,0,19,0,0,5,8,0,5,0,9,15,7,4,0,4,0,3,6,0,0,13,0,0,3,0,0,5,0,0,0,4,0,0,0,0,14,0,0,0,0,0,0,5,0,0,2,0,3,0,4,0,14,0,5,0,3,3,3,21,3,2,0,0,7,3,4,0,0,4,0,2,2,0,18,6,0,0,3,4,6,4,2,5,0,0,0,0,4,9,8,0,0,12,4,4,4,8,2,7,1…
TCGA-E5-A4TZ_13_48951053_G_C	Pass	Cancer Gene		29.4118	TCGA-E5-A4TZ_13_48951053_G_C	TCGA-E5-A4TZ-01	13	48951053	G	C	3ss	+	Splice_Site	48951063	CCTCCTAAAGAACTGCACAGTGA	CCTCCTAAACAACTGCACAGTGA	-3.9	1.43	17	TCGA-E5-A4TZ_13_48951053_G_C	high_expression	blca	TCGA-E5-A4TZ-01A-11D-A31L-08	RB1	13_48951053_G_C	5	0,0,0,0,0,0,0,0,0,0,0,0,0,0,0,0,0,0,0,0,0,0,0,0,0,0,0,0,0,0,0,0,0,0,0,0,0,0,0,0,0,0,0,0,0,0,0,0,0,0,0,0,0,0,0,0,0,0,0,0,0,0,0,0,0,0,0,0,0,0,0,0,0,0,0,0,0,0,0,0,0,0,0,0,0,0,0,0,0,0,0,0,0,0,0,0,0,0,0,0,0,0,0,0,0,0,0,0,0,0,0,0,0,0,0,0,0,0,0,0,0,0,0,0,0,0,0,0,0,0,0,0,0,0,0,0,0,0,0,0,0,0,0,0,0,0,0,0,0,0,0,0,0,0,0,0,0,0,0,0,0,0,0,0,0,0,0,0,0,0,0,0,0,0,0,0,0,0,0,0,0,0,0,0,0,0,0,0,0,0,0,0,0,0,0,0,0,0,0,0…
TCGA-UY-A78L_3_50131152_G_A	Pass	-		23.3333	TCGA-UY-A78L_3_50131152_G_A	TCGA-UY-A78L-01	3	50131152	G	A	3ss	+	Splice_Site	50131154	TTGTTTATTGTAACTCAGAGAGA	TTGTTTATTGTAACTCAAAGAGA	-10.82	2.66	30	TCGA-UY-A78L_3_50131152_G_A	high_expression	blca	TCGA-UY-A78L-01A-12D-A339-08	RBM5	3_50131152_G_A	7	0,0,0,0,0,0,0,0,0,0,0,0,0,0,0,0,0,0,0,0,0,0,0,0,0,0,0,0,0,0,0,0,0,0,0,0,0,0,0,0,0,0,0,0,0,0,0,0,0,0,0,0,0,0,0,0,0,0,0,0,0,0,0,0,0,0,0,0,0,0,0,0,0,0,0,0,0,0,0,0,0,0,0,0,0,0,0,0,0,0,0,0,0,0,0,0,0,0,0,0,0,0,0,0,0,0,0,0,0,0,0,0,0,0,0,0,0,0,0,0,0,0,0,0,0,0,0,0,0,0,0,0,0,0,0,0,0,0,0,0,0,0,0,0,0,0,0,0,0,0,0,0,0,0,0,0,0,0,0,0,0,0,0,0,0,0,0,0,0,0,0,0,0,0,0,0,0,0,0,0,0,0,0,0,0,0,0,0,0,0,0,0,0,0,0,0,0,0,0,0…
TCGA-FJ-A3ZE_15_91500713_G_A	Pass	-		61.1111	TCGA-FJ-A3ZE_15_91500713_G_A	TCGA-FJ-A3ZE-01	15	91500713	G	A	5ss	+	Silent	91500711	CAGGTGTTC	CAGGTATTC	1.16	6.49	18	TCGA-FJ-A3ZE_15_91500713_G_A	high_expression	blca	TCGA-FJ-A3ZE-01A-11D-A23M-08	RCCD1	15_91500713_G_A	11	0,0,0,0,2,0,0,0,0,0,0,0,0,0,0,0,0,0,0,0,0,0,0,0,0,0,0,0,0,0,0,0,0,0,0,0,0,0,0,0,0,0,0,0,0,0,3,0,0,0,0,0,0,0,0,0,0,0,0,0,0,0,0,0,3,0,0,0,0,0,0,2,0,0,0,0,0,2,3,3,0,0,0,0,0,0,0,0,0,0,0,2,0,0,2,0,0,0,0,0,0,0,0,2,0,0,2,0,0,3,0,0,0,0,0,0,0,0,0,0,0,0,0,0,0,0,0,0,0,0,0,0,0,0,0,0,0,0,8,0,3,0,4,2,0,0,0,0,0,0,0,0,0,0,0,0,0,0,0,0,0,0,0,0,0,0,0,0,0,0,0,0,0,0,0,0,0,0,0,0,0,0,0,0,0,0,0,0,0,5,0,0,0,0,0,0,0,0,0,0…
TCGA-DK-A3IN_14_24647296_G_C	Pass	-		17.8571	TCGA-DK-A3IN_14_24647296_G_C	TCGA-DK-A3IN-01	14	24647296	G	C	3ss	+	Splice_Site	24647298	GCCCTCCCCACTCAACAGAGGAG	GCCCTCCCCACTCAACACAGGAG	-4.24	5.95	28	TCGA-DK-A3IN_14_24647296_G_C	high_expression	blca	TCGA-DK-A3IN-01A-11D-A20D-08	REC8	14_24647296_G_C	5	0,0,0,0,0,0,0,0,0,0,0,0,0,0,0,0,0,0,0,0,0,0,0,0,0,0,0,0,0,0,0,0,0,0,0,0,0,0,0,0,0,0,0,0,0,0,0,0,0,0,0,0,0,0,0,0,0,0,0,0,0,0,0,0,0,0,0,0,0,0,0,0,0,0,0,0,0,0,0,0,0,0,0,0,0,0,0,0,0,0,0,0,0,0,0,0,0,0,0,0,0,0,0,0,0,0,0,0,0,0,0,0,0,0,0,0,0,0,0,0,0,0,0,0,0,0,0,0,0,0,0,0,0,0,0,0,0,0,0,0,0,0,0,0,0,0,0,0,0,0,0,0,0,0,0,0,0,0,0,0,0,0,0,0,0,0,0,0,0,0,0,0,0,0,0,0,0,0,0,0,0,0,0,0,0,0,0,0,0,0,0,0,0,0,0,0,0,0,0,0…
TCGA-FD-A6TB_8_145737119_C_T	Pass	Cancer Gene		6.48148	TCGA-FD-A6TB_8_145737119_C_T	TCGA-FD-A6TB-01	8	145737119	C	T	5ss	-	Silent	145737121	TCCCTGAGG	TCCCTAAGG	-4.38	-2.21	108	TCGA-FD-A6TB_8_145737119_C_T	high_expression	blca	TCGA-FD-A6TB-01A-12D-A339-08	RECQL4	8_145737119_C_T	7	0,0,0,0,0,0,0,0,0,0,0,0,0,2,0,4,10,2,0,3,0,2,0,0,0,0,0,0,0,0,2,0,0,0,7,3,0,0,3,0,0,0,0,3,0,0,0,0,0,0,0,0,0,0,0,0,2,0,0,0,0,0,0,4,3,2,0,0,0,0,0,0,0,0,0,0,0,0,0,3,0,10,3,0,4,3,0,3,14,0,12,0,0,0,0,4,0,0,5,0,4,0,0,0,0,0,2,0,0,6,2,0,0,3,0,2,0,0,0,0,0,0,4,0,0,0,0,4,0,0,0,0,0,0,0,2,5,0,11,3,0,0,2,0,0,0,0,2,6,0,3,0,0,0,0,2,5,0,0,0,0,0,2,0,4,0,0,0,2,0,0,0,0,0,0,0,0,0,0,0,2,0,0,0,4,5,0,0,6,0,0,0,12,0,0,0,0…
TCGA-GU-AATO_6_33261722_C_G	Pass	-		12.3188	TCGA-GU-AATO_6_33261722_C_G	TCGA-GU-AATO-01	6	33261722	C	G	3ss	-	Intron	33261713	CTGAGTTTTGGCTCCTGCAGTTT	CTGAGTTTTGCCTCCTGCAGTTT	6.21	6.95	138	TCGA-GU-AATO_6_33261722_C_G	high_expression	blca	TCGA-GU-AATO-01A-11D-A391-08	RGL2	6_33261722_C_G	17	5,7,7,10,2,0,0,0,12,15,5,11,0,2,0,5,4,23,0,4,0,8,8,2,0,0,0,0,2,0,0,2,0,0,0,4,0,0,3,4,10,0,6,4,5,18,2,0,0,0,0,0,0,0,12,8,0,4,0,26,0,38,10,5,11,14,3,7,18,3,4,12,5,7,3,2,0,9,9,6,5,0,0,0,0,5,0,5,2,2,8,0,7,5,0,15,0,2,0,6,0,3,0,5,5,5,0,0,6,12,6,12,7,2,8,5,4,4,10,6,6,0,0,0,0,9,0,4,0,0,6,13,15,11,0,0,12,7,21,3,0,3,13,10,0,5,9,11,12,3,14,0,0,0,0,0,0,4,8,0,0,0,2,4,0,5,7,0,6,0,19,4,0,0,0,0,2,5,10,0,9,3,0,0,…
TCGA-FJ-A3ZE_7_105190500_A_G	Pass	-		48.4848	TCGA-FJ-A3ZE_7_105190500_A_G	TCGA-FJ-A3ZE-01	7	105190500	A	G	3ss	+	Splice_Site	105190505	TTTCCTCCTTCCTTAGCCAGAAT	TTTCCTCCTTCCTTGGCCAGAAT	3.64	8.23	33	TCGA-FJ-A3ZE_7_105190500_A_G	high_expression	blca	TCGA-FJ-A3ZE-01A-11D-A23M-08	RINT1	7_105190500_A_G	16	2,0,2,6,0,3,5,0,3,0,3,0,0,0,0,0,3,4,0,0,0,4,0,0,0,0,0,7,0,0,0,0,3,0,0,0,0,0,0,0,0,0,0,4,0,0,0,0,0,0,0,5,0,0,0,2,0,0,0,0,0,4,0,2,0,0,0,0,4,0,0,3,5,0,2,0,0,5,0,0,0,0,0,0,0,0,0,2,5,3,3,3,0,0,0,0,4,0,0,0,2,0,0,0,0,0,2,0,0,6,0,0,0,0,0,0,3,3,0,0,0,0,0,0,0,4,3,0,0,0,0,3,0,6,0,0,0,5,27,0,0,0,0,0,2,0,2,0,0,0,3,0,0,0,0,0,0,0,0,0,0,0,0,0,0,0,9,2,5,0,4,0,0,0,0,0,0,0,0,2,0,0,0,7,0,0,4,0,0,4,0,2,3,0,0,5,0,12,0…
TCGA-XF-A9T5_8_90784894_G_T	Pass	-		22.7273	TCGA-XF-A9T5_8_90784894_G_T	TCGA-XF-A9T5-01	8	90784894	G	T	3ss	+	Splice_Site	90784914	ATGTCACCAATCCTTTGCAGATA	ATGTCACCAATCCTTTGCAGATA	7.92	7.92	44	TCGA-XF-A9T5_8_90784894_G_T	high_expression	blca	TCGA-XF-A9T5-01A-11D-A42E-08	RIPK2	8_90784894_G_T	10	0,0,0,0,0,0,0,0,0,0,0,0,0,0,0,0,0,0,0,2,0,0,0,0,0,0,0,0,0,0,0,0,2,0,0,0,0,0,0,0,0,0,0,0,0,0,0,0,0,0,0,0,0,0,0,0,0,0,0,2,0,0,0,0,0,0,0,0,0,0,0,0,0,0,0,0,0,0,3,0,0,0,0,0,0,2,0,0,0,0,0,0,0,0,0,0,0,0,3,0,0,3,0,0,0,2,0,0,0,0,0,0,0,0,0,0,2,0,0,0,0,0,0,0,0,0,0,0,0,0,0,0,0,0,0,0,0,0,0,0,0,0,0,0,0,0,0,0,0,0,0,2,0,0,0,0,0,0,0,0,0,0,0,0,0,0,0,0,0,0,0,0,0,0,0,0,0,0,0,0,0,0,0,0,0,0,0,0,0,0,0,0,0,0,0,2,0,2,3,0…
TCGA-E7-A85H_3_49758232_G_A	Pass	-		13.2075	TCGA-E7-A85H_3_49758232_G_A	TCGA-E7-A85H-01	3	49758232	G	A	3ss	+	Splice_Site	49758248	CCAGATGCGGATTATATCAGTGC	CCAAATGCGGATTATATCAGTGC	-0.89	-0.06	53	TCGA-E7-A85H_3_49758232_G_A	high_expression	blca	TCGA-E7-A85H-01A-11D-A34U-08	RNF123	3_49758232_G_A	7	0,0,0,0,0,0,0,0,0,0,0,0,0,0,0,0,0,0,0,0,0,0,0,0,0,0,0,0,0,0,0,0,0,0,0,0,0,0,0,0,0,0,0,0,0,0,0,0,0,0,0,0,0,0,0,0,0,0,0,0,0,0,0,0,0,0,0,0,0,0,0,0,0,0,0,0,0,0,0,0,0,0,0,0,0,0,0,0,0,0,0,0,0,0,0,0,0,0,0,0,0,0,0,0,0,0,0,0,0,0,0,0,0,0,0,0,0,0,0,0,0,0,0,0,0,0,0,0,0,0,0,0,0,0,0,0,0,0,0,0,0,0,0,0,0,0,0,0,0,0,0,0,0,0,0,0,0,0,0,0,0,0,0,0,0,0,0,0,0,0,0,0,0,0,0,0,0,0,0,0,0,0,0,0,0,0,0,0,0,0,0,0,0,0,0,0,0,0,0,0…
TCGA-GC-A3RB_19_5600272_C_G	Pass	-		9.31677	TCGA-GC-A3RB_19_5600272_C_G	TCGA-GC-A3RB-01	19	5600272	C	G	3ss	-	Splice_Site	5600259	TAAATAGAACTGTAATTAAGAAG	TAAATACAACTGTAATTAAGAAG	-4.69	-2.54	161	TCGA-GC-A3RB_19_5600272_C_G	high_expression	blca	TCGA-GC-A3RB-01A-12D-A21Z-08	SAFB2	19_5600272_C_G	15	0,0,0,0,0,0,0,0,0,0,0,0,0,0,0,0,0,0,0,0,0,0,0,0,0,0,0,0,0,0,0,0,0,0,0,0,0,0,0,0,0,0,0,0,0,0,0,0,0,0,0,0,0,0,0,0,0,0,0,0,0,0,0,0,0,0,0,0,0,0,0,0,0,0,0,0,0,0,0,0,0,0,0,0,0,0,0,0,0,0,0,0,0,0,0,0,0,0,0,0,0,0,0,0,0,0,0,0,0,0,0,0,0,0,0,0,0,0,0,0,0,0,0,0,0,0,0,0,0,0,0,0,0,0,0,0,0,0,0,0,0,0,0,0,0,0,0,0,0,0,0,0,0,0,0,0,0,0,0,0,0,0,0,0,0,0,0,0,0,0,0,0,0,0,0,0,0,0,0,0,0,0,0,0,0,0,0,0,0,0,0,0,0,0,0,0,0,0,0,0…
TCGA-E7-A3Y1_19_1110743_C_A	Pass	-		31.3953	TCGA-E7-A3Y1_19_1110743_C_A	TCGA-E7-A3Y1-01	19	1110743	C	A	5ss	-	Splice_Site	1110733	CAGGTGCCG	CAGGTGCCG	6.46	6.46	86	TCGA-E7-A3Y1_19_1110743_C_A	high_expression	blca	TCGA-E7-A3Y1-01A-11D-A22Z-08	SBNO2	19_1110743_C_A	27	0,0,2,4,0,0,0,2,0,0,0,0,0,0,0,0,0,0,0,7,0,0,6,0,0,0,0,2,3,0,3,0,0,0,0,0,0,0,0,0,0,0,0,3,3,0,4,2,0,0,0,0,0,0,0,0,0,0,0,0,0,0,0,3,0,0,0,3,0,0,5,0,0,0,0,0,0,2,0,7,3,2,0,0,0,0,0,0,0,0,3,0,0,4,2,5,0,0,0,0,3,0,2,5,0,0,0,0,0,0,0,5,3,0,0,0,4,2,0,0,0,0,0,0,0,2,2,3,6,0,6,0,0,0,0,4,0,0,0,2,4,0,0,0,0,0,0,0,0,0,5,0,0,0,0,4,3,0,2,0,0,3,2,2,2,0,0,0,3,5,0,0,0,0,0,0,0,0,0,3,0,4,0,0,2,0,3,0,0,5,0,0,0,0,0,0,0,0,2,4…
TCGA-G2-A3IE_21_33069064_C_T	Pass	-		35.2941	TCGA-G2-A3IE_21_33069064_C_T	TCGA-G2-A3IE-01	21	33069064	C	T	3ss	-	Splice_Site	33069061	TGACATAATTATTCCAGAAGTTG	TGACATAATTATTCCAAAAGTTG	-2.22	1.32	17	TCGA-G2-A3IE_21_33069064_C_T	high_expression	blca	TCGA-G2-A3IE-01A-11D-A20D-08	SCAF4	21_33069064_C_T	6	0,0,0,0,0,0,4,0,0,0,0,0,0,0,0,0,0,3,0,0,3,0,0,0,0,0,0,3,0,0,0,0,0,0,0,0,0,0,0,4,0,3,0,0,0,3,0,0,0,2,0,2,0,2,0,0,2,0,0,0,0,0,0,0,0,0,0,0,0,0,0,0,0,0,0,0,0,2,0,0,0,0,0,0,0,3,0,0,6,4,0,0,0,0,5,0,0,4,0,0,0,0,0,0,0,0,6,0,0,2,0,0,0,0,0,0,3,2,0,0,0,0,0,0,0,0,4,0,0,0,0,0,0,0,0,0,4,0,4,0,0,0,2,0,0,0,0,0,0,0,0,0,0,0,2,0,0,0,5,0,0,4,0,4,3,3,3,0,0,0,0,0,0,0,0,0,0,0,0,0,0,0,0,0,0,0,4,0,0,0,0,2,0,0,0,0,0,0,4,0…
TCGA-XF-A9SY_17_75187290_G_T	Pass	-		40	TCGA-XF-A9SY_17_75187290_G_T	TCGA-XF-A9SY-01	17	75187290	G	T	3ss	+	Missense_Mutation	75187295	ATTATGTTTATTTTGTCCAGAAA	ATTATGTTTATTTTTTCCAGAAA	4.9	7.65	40	TCGA-XF-A9SY_17_75187290_G_T	high_expression	blca	TCGA-XF-A9SY-01A-21D-A42E-08	SEC14L1	17_75187290_G_T	16	0,0,0,0,0,0,0,0,0,0,0,0,0,0,0,0,0,0,0,0,0,0,0,0,0,0,0,0,0,0,0,0,0,3,0,0,2,0,0,0,0,0,0,0,0,0,0,0,0,0,0,0,0,0,0,0,0,0,0,0,0,0,0,0,0,0,0,0,0,0,0,0,0,0,0,0,0,0,3,0,0,0,0,0,0,0,0,0,0,0,0,0,0,0,0,0,0,0,0,0,0,0,0,0,4,0,0,0,0,0,0,0,0,0,0,0,0,0,0,0,0,0,0,0,0,0,0,0,0,0,0,0,0,0,0,0,0,0,0,0,0,0,0,0,0,0,0,0,0,0,0,0,0,0,0,0,0,0,2,0,0,0,0,0,0,0,0,0,0,0,0,0,0,0,0,0,0,0,0,0,0,0,0,0,0,0,0,0,0,0,0,0,0,0,0,0,0,0,0,0…
TCGA-FD-A6TA_22_50654297_G_T	Pass	-		24.4898	TCGA-FD-A6TA_22_50654297_G_T	TCGA-FD-A6TA-01	22	50654297	G	T	5ss	+	Splice_Site	50654301	TGGGTACTC	TGGGTACTC	1.92	1.92	49	TCGA-FD-A6TA_22_50654297_G_T	high_expression	blca	TCGA-FD-A6TA-01A-12D-A339-08	SELO	22_50654297_G_T	12	0,0,0,0,0,0,0,0,0,0,0,0,0,0,0,0,0,0,0,0,0,0,0,0,0,0,0,0,0,0,0,0,0,0,0,0,0,0,0,0,0,0,0,0,0,0,0,0,0,0,0,0,0,0,0,0,0,0,0,0,0,0,0,0,0,0,0,0,0,0,0,0,0,0,0,0,0,0,0,0,0,0,0,0,0,0,0,0,0,0,0,0,0,0,0,0,0,0,0,0,0,0,0,0,0,0,0,0,0,0,0,0,0,0,0,0,0,0,0,0,0,0,0,0,0,0,0,0,0,0,0,0,0,0,0,0,0,0,0,0,0,0,0,0,0,0,0,0,0,0,0,0,0,0,0,0,0,0,0,0,0,0,0,0,0,0,0,0,0,0,0,0,0,0,0,0,0,0,0,0,0,0,0,0,0,0,0,0,0,0,0,0,0,0,0,0,0,0,0,0…
TCGA-DK-A3IS_3_50222226_G_A	Pass	-		15.2125	TCGA-DK-A3IS_3_50222226_G_A	TCGA-DK-A3IS-01	3	50222226	G	A	5ss	+	Missense_Mutation	50222229	GAGGTGCTT	AAGGTGCTT	3.62	4.72	447	TCGA-DK-A3IS_3_50222226_G_A	high_expression	blca	TCGA-DK-A3IS-01A-21D-A21A-08	SEMA3F	3_50222226_G_A	68	13,50,29,50,14,3,23,14,10,5,17,35,0,37,9,3,0,18,0,7,23,69,3,11,0,0,0,9,0,0,8,0,6,0,48,42,0,11,11,20,9,0,32,16,7,28,4,6,0,0,15,17,34,9,52,69,22,46,30,51,25,104,17,39,25,25,8,51,29,6,24,33,33,35,4,10,4,0,9,26,33,23,2,35,28,57,21,125,22,5,61,4,2,0,15,28,35,0,0,0,8,0,20,12,0,33,14,47,20,14,23,16,4,38,5,13,16,2,20,2,7,9,3,0,28,17,40,51,72,10,64,34,0,0,18,67,68,36,18,27,13,49,24,0,53,0,40,17,6,9,8,9,6,…
TCGA-GV-A3JW_16_29883848_C_G	Pass	-		15.3846	TCGA-GV-A3JW_16_29883848_C_G	TCGA-GV-A3JW-01	16	29883848	C	G	3ss	-	Splice_Site	29883840	CTCCTCCTGTAGTGACCCAGACC	CTCCTCCTGTACTGACCCAGACC	-0.57	5.48	130	TCGA-GV-A3JW_16_29883848_C_G	high_expression	blca	TCGA-GV-A3JW-01A-11D-A20D-08	SEZ6L2	16_29883848_C_G	20	0,0,0,0,0,0,0,0,0,0,0,0,0,0,0,0,0,0,0,0,0,0,0,0,0,0,0,0,0,0,0,0,0,0,0,0,0,0,0,0,0,0,0,0,0,0,0,0,0,0,0,0,0,0,0,0,0,0,0,0,0,0,0,0,0,0,0,0,0,0,0,0,0,0,0,0,0,0,0,0,0,0,0,0,0,0,0,0,0,0,0,0,0,0,0,0,0,0,0,0,0,0,0,0,0,0,0,0,0,0,0,0,0,0,0,0,0,0,0,0,0,0,0,0,0,0,0,0,0,0,0,0,0,0,0,0,0,0,0,0,0,0,0,0,0,0,0,0,0,0,0,0,0,0,0,0,0,0,0,0,0,0,0,0,0,0,0,0,0,0,0,0,0,0,0,0,0,0,0,0,0,0,0,0,0,0,0,0,0,0,0,0,0,0,0,0,0,0,0,0…
TCGA-4Z-AA87_20_57611559_C_T	Pass	-		14.7139	TCGA-4Z-AA87_20_57611559_C_T	TCGA-4Z-AA87-01	20	57611559	C	T	5ss	-	Silent	57611555	ATGGCAAGT	ATGGCAAGT	3.26	3.26	367	TCGA-4Z-AA87_20_57611559_C_T	high_expression	blca	TCGA-4Z-AA87-01A-11D-A391-08	SLMO2	20_57611559_C_T	54	8,4,0,7,0,3,0,0,3,0,6,0,0,2,9,7,0,6,5,6,4,8,3,0,0,0,21,2,7,0,2,4,0,0,4,3,4,2,0,0,0,7,0,14,7,4,11,4,2,7,61,0,0,0,0,5,7,0,7,0,0,2,0,0,0,0,4,0,0,0,0,0,3,0,13,7,13,0,0,0,9,0,6,0,4,0,0,4,0,0,4,0,5,10,3,0,8,0,0,7,0,3,4,7,4,9,0,0,5,2,0,3,0,0,0,6,0,0,4,0,0,0,0,3,0,4,9,2,0,5,0,10,0,0,4,0,3,6,0,2,5,3,0,9,4,7,0,2,4,10,0,8,10,0,0,8,0,5,0,12,0,4,7,0,0,6,0,0,0,0,0,4,0,0,0,3,0,0,0,7,6,0,0,5,0,0,0,4,0,3,3,12,0,0…
TCGA-XF-A9T4_4_95197489_G_C	Pass	-		17.1429	TCGA-XF-A9T4_4_95197489_G_C	TCGA-XF-A9T4-01	4	95197489	G	C	3ss	+	Splice_Site	95197510	TATAACTGTGCGATCAGCAGTTC	TATAACTGTGCGATCAGCAGTTC	2.4	2.4	35	TCGA-XF-A9T4_4_95197489_G_C	high_expression	blca	TCGA-XF-A9T4-01A-11D-A391-08	SMARCAD1	4_95197489_G_C	6	0,0,0,0,0,0,0,0,0,0,0,0,0,0,0,0,0,0,0,0,0,0,0,0,0,0,0,0,0,0,0,0,0,0,0,0,0,0,0,0,0,0,0,0,0,0,0,0,0,0,0,0,0,0,0,0,0,0,0,0,0,0,0,0,0,0,0,0,0,0,0,0,0,0,0,0,0,0,0,0,0,0,0,0,0,0,0,0,0,0,0,0,0,0,0,0,0,0,0,0,0,0,0,0,0,0,0,0,0,0,0,0,0,0,0,0,0,0,0,0,0,0,0,0,0,0,0,0,0,0,0,0,0,0,0,0,0,0,0,0,0,0,0,0,0,0,0,0,0,0,0,0,0,0,0,0,0,0,0,0,0,0,0,0,0,0,0,0,0,0,0,0,0,0,0,0,0,0,0,0,0,0,0,0,0,0,0,0,0,0,0,0,0,0,0,0,0,0,0,0…
TCGA-GV-A3QI_18_2688390_A_G	Pass	-		29.4118	TCGA-GV-A3QI_18_2688390_A_G	TCGA-GV-A3QI-01	18	2688390	A	G	3ss	+	Splice_Site	2688402	TTATTTTAGTGATCATTCAGGAT	TTATTTTGGTGATCATTCAGGAT	3.26	6.46	34	TCGA-GV-A3QI_18_2688390_A_G	high_expression	blca	TCGA-GV-A3QI-01A-11D-A21Z-08	SMCHD1	18_2688390_A_G	10	0,0,0,0,0,0,0,0,0,0,0,0,0,0,0,0,0,0,0,0,0,0,0,0,0,0,0,0,0,0,0,0,0,0,0,0,0,0,0,0,0,0,0,0,0,0,0,0,0,0,0,0,0,0,0,0,0,0,0,0,0,0,0,0,0,0,0,0,0,0,0,0,0,0,0,0,0,0,0,0,0,0,0,0,0,0,0,0,0,0,0,0,0,0,0,0,0,0,0,0,0,0,0,0,0,0,0,0,0,0,0,0,0,0,0,0,0,0,0,0,0,0,0,0,0,0,0,0,0,0,0,0,0,0,0,0,0,0,0,0,0,0,0,0,0,0,0,0,0,0,0,0,0,0,0,0,0,0,0,0,0,0,0,0,0,0,0,0,0,0,0,0,0,0,0,0,0,0,0,0,0,0,0,0,0,0,0,0,0,0,0,0,0,0,0,0,0,0,0,0…
TCGA-GV-A3QH_16_89735693_G_C	Pass	-		28.125	TCGA-GV-A3QH_16_89735693_G_C	TCGA-GV-A3QH-01	16	89735693	G	C	3ss	+	Splice_Site	89735695	GGATGTTTTTTCCTCTAGAGAAA	GGATGTTTTTTCCTCTACAGAAA	-3.03	8.88	32	TCGA-GV-A3QH_16_89735693_G_C	high_expression	blca	TCGA-GV-A3QH-01A-11D-A21Z-08	SPATA33	16_89735693_G_C	9	0,0,0,0,0,4,0,0,0,0,4,0,0,0,0,0,0,0,2,0,0,0,0,0,0,0,0,5,0,0,0,0,0,0,0,0,0,0,0,0,0,0,2,0,0,4,0,0,0,0,0,0,0,0,0,0,5,0,0,0,4,0,0,0,0,0,0,0,0,0,0,0,0,0,0,0,0,2,0,0,0,4,0,0,0,0,0,0,0,0,0,0,0,0,0,0,0,0,5,0,3,2,0,0,0,2,0,0,0,0,0,4,0,0,0,0,0,2,0,0,0,0,0,0,0,0,2,0,4,0,2,0,0,0,0,0,0,0,0,0,0,0,0,0,0,0,0,0,0,0,0,0,0,0,0,0,0,0,0,0,0,0,0,0,0,0,0,0,7,0,0,0,0,0,0,0,0,0,0,0,0,0,0,0,0,0,0,0,0,0,0,0,0,0,4,0,0,0,0,0…
TCGA-GV-A3JX_17_47699430_C_A	Pass	Cancer Gene		22.6415	TCGA-GV-A3JX_17_47699430_C_A	TCGA-GV-A3JX-01	17	47699430	C	A	3ss	-	Splice_Site	47699424	TTTTCTATCAACAGATCAAGGTA	TTTTCTATCAACATATCAAGGTA	-3.27	4.51	53	TCGA-GV-A3JX_17_47699430_C_A	high_expression	blca	TCGA-GV-A3JX-01A-11D-A20D-08	SPOP	17_47699430_C_A	12	0,0,0,0,0,0,0,0,0,0,0,0,0,0,0,0,0,0,0,0,0,0,0,0,0,0,0,0,0,0,0,0,0,0,0,0,0,0,0,0,0,0,0,0,0,0,0,0,0,0,0,0,0,0,0,0,0,0,0,0,0,0,0,0,0,0,0,0,0,0,0,0,0,0,0,0,0,0,0,0,0,0,0,0,0,0,0,0,0,0,0,0,0,0,0,0,0,0,0,0,0,0,0,0,0,0,0,0,0,0,0,0,0,0,0,0,0,2,0,0,0,0,0,0,0,0,0,0,0,0,0,0,0,0,0,0,0,0,0,0,0,0,0,0,0,0,0,0,0,0,0,0,0,0,0,0,0,0,0,0,0,0,0,0,0,0,0,0,0,0,0,0,0,0,0,0,0,0,0,0,0,0,0,0,0,0,0,0,0,0,0,0,0,0,0,0,0,0,0,0…
TCGA-XF-A9SV_9_131394708_A_G	Pass	-		25	TCGA-XF-A9SV_9_131394708_A_G	TCGA-XF-A9SV-01	9	131394708	A	G	3ss	+	Splice_Site	131394720	TTCTTCCAGGAACACAACAGGTG	TTCTTCCGGGAACACAACAGGTG	-2.82	1.62	52	TCGA-XF-A9SV_9_131394708_A_G	high_expression	blca	TCGA-XF-A9SV-01A-21D-A42E-08	SPTAN1	9_131394708_A_G	13	0,0,0,0,0,0,0,0,0,0,0,0,0,0,0,0,0,0,0,0,0,0,0,0,0,0,0,0,0,0,0,0,0,0,0,0,0,0,0,0,0,0,0,0,0,0,0,0,0,0,0,0,0,0,0,0,0,0,0,0,0,0,0,0,0,0,0,0,0,0,0,0,0,0,0,0,0,0,0,0,0,0,0,0,0,0,0,0,0,0,0,0,0,0,0,0,0,0,0,0,0,0,0,0,0,0,0,0,0,0,0,0,0,0,0,0,0,0,0,0,0,0,0,0,0,0,0,0,0,0,0,0,0,0,0,0,0,0,0,0,0,0,0,0,0,0,0,0,0,0,0,0,0,0,0,0,0,0,0,0,0,0,0,0,0,0,0,3,0,0,0,0,0,0,0,0,0,0,0,0,0,0,0,0,0,0,0,0,0,0,0,0,0,0,0,0,0,0,0,0…
TCGA-UY-A9PF_5_139930497_C_T	Pass	-		45.0704	TCGA-UY-A9PF_5_139930497_C_T	TCGA-UY-A9PF-01	5	139930497	C	T	3ss	-	Splice_Site	139930495	ACCCCCGTCTCTCTTCAGAGCTT	ACCCCCGTCTCTCTTCAAAGCTT	1.58	9.82	71	TCGA-UY-A9PF_5_139930497_C_T	high_expression	blca	TCGA-UY-A9PF-01A-11D-A38G-08	SRA1	5_139930497_C_T	32	0,0,0,0,0,0,0,0,0,0,0,0,0,0,0,0,0,0,0,0,0,0,0,0,0,0,0,0,0,0,0,0,0,0,0,0,0,0,0,0,0,0,0,0,0,0,0,0,0,0,0,0,0,0,0,0,0,0,0,0,0,0,0,0,0,0,0,0,0,0,0,0,0,0,0,0,0,0,0,0,0,0,0,0,0,0,0,0,0,0,0,0,0,0,0,0,0,0,0,0,0,0,0,0,0,0,0,0,0,0,0,0,0,0,0,0,0,0,0,0,0,0,0,0,0,0,0,0,0,0,0,0,0,0,0,0,0,0,0,0,0,0,0,0,0,0,0,0,0,0,0,0,0,0,0,0,0,0,0,0,0,0,0,0,0,0,0,0,0,0,0,0,0,0,0,0,0,0,0,0,0,0,0,0,0,0,0,0,0,0,0,0,0,0,0,0,0,0,0,0…
TCGA-C4-A0F6_11_67075644_G_T	Pass	-		12.766	TCGA-C4-A0F6_11_67075644_G_T	TCGA-C4-A0F6-01	11	67075644	G	T	3ss	+	Splice_Site	67075653	TCTGCCTGCAGATCCGCCAGGCT	TCTGCCTGCATATCCGCCAGGCT	-1.53	5.87	141	TCGA-C4-A0F6_11_67075644_G_T	high_expression	blca	TCGA-C4-A0F6-01A-11D-A10S-08	SSH3	11_67075644_G_T	18	0,0,0,0,0,0,0,0,0,0,0,0,0,0,0,0,0,0,0,0,0,0,0,0,0,0,0,0,0,0,0,0,0,0,0,0,0,0,0,0,0,0,0,0,0,0,0,0,0,0,0,0,0,0,0,0,0,0,0,0,0,0,0,0,0,0,0,0,0,0,0,0,0,0,0,0,2,0,0,0,0,0,0,0,0,0,0,0,0,0,0,0,0,0,0,0,0,0,0,0,0,0,0,0,0,0,0,0,0,0,0,0,0,0,0,0,0,0,0,0,0,0,0,0,0,0,0,0,0,4,19,0,0,0,0,0,0,0,0,0,0,0,0,0,0,0,0,0,0,0,0,0,0,0,0,0,0,0,0,0,0,0,0,0,0,0,0,0,0,0,0,0,0,0,0,0,0,0,0,0,0,0,0,0,0,0,0,0,0,0,0,0,0,0,0,0,0,0,0,…
TCGA-E5-A2PC_X_123182853_A_C	Pass	Cancer Gene		89.7959	TCGA-E5-A2PC_X_123182853_A_C	TCGA-E5-A2PC-01	X	123182853	A	C	3ss	+	Splice_Site	123182860	GTGTTTTTTTACAGCTTCAGGAA	GTGTTTTTTTACCGCTTCAGGAA	3.17	9.59	49	TCGA-E5-A2PC_X_123182853_A_C	high_expression	blca	TCGA-E5-A2PC-01A-11D-A202-08	STAG2	X_123182853_A_C	44	0,0,0,0,0,0,0,0,0,0,0,0,0,0,0,0,0,0,0,0,0,0,0,0,0,0,0,0,0,0,0,0,0,0,0,0,0,0,0,0,0,0,0,0,0,0,0,0,0,0,0,0,0,0,0,0,0,0,0,0,0,0,0,0,0,0,0,0,0,0,0,0,0,0,0,0,0,0,0,0,0,0,0,0,0,0,0,0,0,0,0,0,0,0,0,0,0,0,0,0,0,0,0,0,0,0,0,0,0,0,0,0,0,0,0,0,0,0,0,0,0,0,0,0,0,0,0,0,0,0,0,0,0,0,0,0,0,0,0,0,0,0,0,0,0,0,0,0,0,0,0,0,0,0,0,0,0,0,0,0,0,0,0,0,0,0,0,0,0,0,0,0,0,0,0,0,0,0,0,0,0,0,0,0,0,0,0,0,0,0,0,0,0,0,0,0,0,0,0,0…
TCGA-ZF-AA4V_20_46294038_C_T	Pass	-		35.5482	TCGA-ZF-AA4V_20_46294038_C_T	TCGA-ZF-AA4V-01	20	46294038	C	T	3ss	-	Splice_Site	46294023	CTCAGATTGAAACCCTGCAGAAC	CTCAAATTGAAACCCTGCAGAAC	3.37	4.28	301	TCGA-ZF-AA4V_20_46294038_C_T	high_expression	blca	TCGA-ZF-AA4V-01A-11D-A38G-08	SULF2	20_46294038_C_T	107	0,0,0,0,0,0,0,0,0,0,0,0,0,0,0,0,0,0,0,0,0,0,0,0,0,0,0,0,0,0,0,0,0,0,0,0,0,0,0,0,0,0,0,0,0,0,0,0,0,0,0,0,0,0,0,0,0,0,0,0,0,0,0,0,0,0,0,0,0,0,0,0,0,0,0,0,0,0,0,0,0,0,0,0,0,0,0,0,0,0,0,0,0,0,0,0,0,0,0,0,0,0,0,0,0,0,0,0,0,0,0,0,0,0,0,0,0,0,0,0,0,0,0,0,0,0,0,0,0,0,0,0,0,0,0,0,0,0,0,0,0,0,0,0,0,0,0,0,0,0,0,0,0,0,0,0,0,0,0,0,0,0,0,0,0,0,0,0,0,0,0,0,0,0,0,0,0,0,0,0,0,0,0,0,0,0,0,0,0,0,0,0,0,0,0,0,0,0,0,0…
TCGA-4Z-AA80_2_27884289_C_G	Pass	-		18.1818	TCGA-4Z-AA80_2_27884289_C_G	TCGA-4Z-AA80-01	2	27884289	C	G	3ss	-	Intron	27884287	TTGTCTACATTTATCCTGAGACC	TTGTCTACATTTATCCTCAGACC	-3.73	7.62	66	TCGA-4Z-AA80_2_27884289_C_G	high_expression	blca	TCGA-4Z-AA80-01A-11D-A391-08	SUPT7L	2_27884289_C_G	12	0,0,0,0,0,0,0,0,0,0,0,0,0,0,0,0,0,0,0,0,0,0,0,0,0,0,0,0,0,0,0,0,0,0,0,0,0,0,0,0,0,0,0,0,0,0,0,0,0,0,0,0,0,0,0,0,0,0,0,0,0,0,0,0,0,0,0,0,0,0,0,0,0,0,0,0,0,0,0,0,0,0,0,0,0,0,0,0,0,0,0,0,0,0,0,0,0,0,0,0,0,0,0,0,0,0,0,0,0,0,0,0,0,0,0,0,0,0,0,0,0,0,0,0,0,0,0,0,0,0,0,0,0,0,0,0,0,0,0,0,0,0,0,0,0,0,0,0,0,0,0,0,0,0,0,0,0,0,0,0,0,0,0,0,0,0,0,0,0,0,0,0,0,0,0,0,0,0,0,0,0,0,0,0,0,0,0,0,0,0,0,0,0,0,0,0,0,0,0,0…
TCGA-HQ-A5NE_19_46319799_C_G	Pass	-		17.6923	TCGA-HQ-A5NE_19_46319799_C_G	TCGA-HQ-A5NE-01	19	46319799	C	G	3ss	-	Missense_Mutation	46319797	CCATCATGACCATCTTGGAGGCC	CCATCATGACCATCTTGCAGGCC	-5.05	6.4	260	TCGA-HQ-A5NE_19_46319799_C_G	high_expression	blca	TCGA-HQ-A5NE-01A-12D-A289-08	SYMPK	19_46319799_C_G	46	0,0,0,0,0,0,0,0,0,0,0,0,0,0,0,0,0,0,0,0,0,0,0,0,0,0,0,0,0,0,0,0,0,0,0,0,0,0,0,0,0,0,0,0,0,0,0,0,0,0,0,0,0,0,0,0,0,0,0,0,0,0,0,0,0,0,0,0,0,0,0,0,0,0,0,0,0,0,0,0,2,0,0,0,0,0,0,0,0,0,0,0,0,0,0,0,0,0,0,0,0,0,0,0,0,0,0,0,0,0,0,0,0,0,0,0,0,0,0,0,0,0,0,0,0,0,0,0,0,0,0,0,0,0,0,0,0,0,0,3,0,0,0,0,0,0,0,0,0,0,0,0,0,0,0,0,0,0,0,0,0,0,0,0,0,0,0,0,0,0,0,0,0,0,0,0,0,0,0,0,0,0,0,0,4,0,0,0,0,0,0,0,0,0,0,0,0,0,0,0…
TCGA-GC-A3BM_4_38051478_G_C	Pass	-		53.125	TCGA-GC-A3BM_4_38051478_G_C	TCGA-GC-A3BM-01	4	38051478	G	C	5ss	+	Missense_Mutation	38051481	GAGGTATCA	CAGGTATCA	6.35	7.33	32	TCGA-GC-A3BM_4_38051478_G_C	high_expression	blca	TCGA-GC-A3BM-01A-11D-A22Z-08	TBC1D1	4_38051478_G_C	17	2,0,0,0,0,3,0,0,0,0,0,0,0,0,0,0,0,0,0,2,3,0,0,0,0,0,0,0,0,0,0,6,0,3,0,0,0,0,0,0,0,0,0,0,0,0,0,0,3,0,0,0,0,0,0,0,0,0,0,0,0,0,0,0,2,0,0,0,0,0,0,0,0,0,0,0,0,0,6,0,0,0,0,0,0,0,3,0,0,0,0,7,0,0,0,0,0,0,7,0,0,0,8,0,0,6,0,0,0,0,0,0,0,0,2,0,0,0,0,2,0,0,0,0,0,2,0,0,0,0,0,0,0,0,0,0,0,0,0,0,0,0,0,0,0,2,3,4,0,2,0,0,0,0,0,11,0,0,0,3,0,0,0,0,0,0,0,4,0,0,0,0,0,0,0,2,0,0,0,0,0,0,0,2,0,0,0,0,0,0,0,3,4,6,0,0,0,2,4,…
TCGA-XF-A9ST_3_141688984_C_T	Pass	-		5.85774	TCGA-XF-A9ST_3_141688984_C_T	TCGA-XF-A9ST-01	3	141688984	C	T	3ss	-	Splice_Site	141688980	AACCAATGTTTTAAAGATAGAGA	AACCAATGTTTTAAAAATAGAGA	-2.71	2.65	239	TCGA-XF-A9ST_3_141688984_C_T	high_expression	blca	TCGA-XF-A9ST-01A-11D-A42E-08	TFDP2	3_141688984_C_T	14	0,0,0,0,0,0,0,0,0,0,0,0,0,0,0,0,0,0,0,0,0,0,0,0,0,0,0,0,0,0,0,0,0,0,0,0,0,0,0,0,0,0,0,0,0,0,0,0,0,0,0,0,0,0,0,0,0,0,0,0,0,0,0,0,0,0,0,0,0,0,0,0,0,0,0,0,0,0,0,0,0,0,0,0,0,0,0,0,0,0,0,0,0,0,0,0,0,0,0,0,0,0,0,0,0,0,0,0,0,0,0,0,0,0,0,0,0,0,0,0,0,0,0,0,0,0,0,0,0,0,0,0,0,0,0,0,0,0,0,0,0,0,0,0,0,0,0,0,0,0,0,0,0,0,0,0,0,0,0,0,0,0,0,0,0,0,0,0,0,0,0,0,0,0,0,0,0,0,0,0,0,0,0,0,0,0,0,0,0,0,0,0,0,0,0,0,0,0,0,0…
TCGA-GV-A3JX_2_39964200_C_G	Pass	-		40.3509	TCGA-GV-A3JX_2_39964200_C_G	TCGA-GV-A3JX-01	2	39964200	C	G	3ss	-	Splice_Site	39964198	ATTTTTTTTTTGTCACAGAGTGC	ATTTTTTTTTTGTCACACAGTGC	-17.21	7.57	57	TCGA-GV-A3JX_2_39964200_C_G	high_expression	blca	TCGA-GV-A3JX-01A-11D-A20D-08	THUMPD2	2_39964200_C_G	23	0,0,0,0,0,0,0,0,0,0,0,0,0,0,0,0,0,0,0,0,0,0,0,0,0,0,0,0,0,0,0,0,0,0,0,0,0,0,0,0,0,0,0,0,0,0,0,0,0,0,0,0,0,0,0,0,0,0,0,0,0,0,0,0,0,0,0,0,0,0,0,0,0,0,0,0,0,0,0,0,0,0,0,0,0,0,0,0,0,0,0,0,0,0,0,0,0,0,0,0,0,0,0,0,0,0,0,0,0,0,0,0,0,0,0,0,0,0,0,0,0,0,0,0,0,0,0,0,0,0,0,0,0,0,0,0,0,0,0,0,0,0,0,0,0,0,0,0,0,0,0,0,0,0,0,0,0,0,0,0,0,0,0,0,0,0,0,0,0,0,0,0,0,0,0,0,0,0,0,0,0,0,0,0,0,0,0,0,0,0,0,0,0,0,0,0,0,0,0,0…
TCGA-XF-A9T6_17_76122677_G_C	Pass	-		18.5185	TCGA-XF-A9T6_17_76122677_G_C	TCGA-XF-A9T6-01	17	76122677	G	C	3ss	-	Missense_Mutation	76122681	AAGTGCACGACTCCTTCCAGCAG	AAGTGCACGACTCCTTCCAGCAG	0.84	0.84	81	TCGA-XF-A9T6_17_76122677_G_C	high_expression	blca	TCGA-XF-A9T6-01A-11D-A42E-08	TMC6	17_76122677_G_C	15	0,0,0,0,0,0,0,0,0,0,2,0,0,0,0,2,0,0,0,0,3,3,0,0,0,0,0,0,0,0,0,0,0,0,0,0,0,0,2,0,0,0,3,2,0,0,0,0,0,0,0,0,0,0,0,0,0,0,4,3,0,0,0,0,0,0,0,0,0,0,0,0,0,0,0,0,0,3,3,0,0,0,0,0,0,0,0,0,0,0,0,0,0,0,0,0,0,0,0,2,3,0,0,5,0,5,4,0,0,0,0,0,0,0,0,0,0,2,2,8,2,0,0,0,0,0,0,0,0,0,0,0,0,0,0,8,0,4,3,0,0,0,0,0,0,0,0,3,0,0,2,0,0,0,0,0,0,0,0,0,9,0,0,0,0,3,0,0,0,0,0,0,0,0,0,0,0,0,4,0,0,0,4,0,0,0,3,0,0,0,0,5,7,0,0,0,0,2,0,0…
TCGA-KQ-A41S_6_44122428_G_C	Pass	-		10.8761	TCGA-KQ-A41S_6_44122428_G_C	TCGA-KQ-A41S-01	6	44122428	G	C	3ss	+	Splice_Site	44122443	TTCAGAAATACATCGCTCAGGTG	TTCACAAATACATCGCTCAGGTG	0.55	2.88	331	TCGA-KQ-A41S_6_44122428_G_C	high_expression	blca	TCGA-KQ-A41S-01A-12D-A339-08	TMEM63B	6_44122428_G_C	36	0,0,0,0,0,0,0,0,0,0,0,0,0,0,0,0,0,0,0,0,0,0,0,0,0,0,0,0,0,0,0,0,0,0,0,0,0,0,0,0,0,0,0,0,0,0,0,0,0,0,0,0,0,0,0,0,0,0,0,0,0,0,0,0,0,0,0,0,0,0,0,0,0,0,0,0,0,0,0,0,0,0,0,0,0,0,0,0,0,0,0,0,0,0,0,0,0,0,0,0,0,0,0,0,0,0,0,0,0,0,0,0,0,0,0,0,0,0,0,0,0,0,0,0,0,0,0,0,0,0,0,0,0,0,0,0,0,0,0,0,0,0,0,0,0,0,0,0,0,0,0,0,0,0,0,0,0,0,0,0,0,0,0,0,0,0,0,0,0,0,0,0,0,0,0,0,0,0,0,0,0,0,0,0,0,0,0,0,0,0,0,0,0,0,0,0,0,0,0,0…
TCGA-FJ-A3ZF_5_72192882_G_C	Pass	-		20.339	TCGA-FJ-A3ZF_5_72192882_G_C	TCGA-FJ-A3ZF-01	5	72192882	G	C	3ss	+	Splice_Site	72192888	GGGATGATCTCTAGGTATAGAGA	GGGATGATCTCTACGTATAGAGA	-4.99	1.28	59	TCGA-FJ-A3ZF_5_72192882_G_C	high_expression	blca	TCGA-FJ-A3ZF-01A-11D-A23M-08	TNPO1	5_72192882_G_C	12	0,0,0,0,0,0,0,0,0,0,0,0,0,0,0,0,0,0,0,0,0,0,0,0,0,0,0,3,0,0,0,0,0,0,0,0,0,0,0,0,0,0,0,0,0,0,0,0,0,4,0,0,0,0,0,0,0,0,0,0,0,0,0,0,0,0,0,0,0,0,0,0,0,0,0,0,0,0,0,0,0,0,0,0,0,0,0,0,0,0,0,0,0,0,0,0,0,0,0,0,0,0,0,0,0,0,0,0,0,0,0,0,0,0,0,0,0,0,0,0,0,0,0,0,0,0,0,0,0,0,0,3,0,0,0,0,0,0,0,0,0,0,0,0,0,0,0,0,0,0,0,0,0,0,0,0,0,0,0,0,0,0,3,0,0,0,0,0,0,0,0,0,0,0,0,0,0,0,0,0,0,0,0,0,0,0,0,0,0,0,0,0,0,0,0,0,0,0,0,0…
TCGA-E5-A2PC_7_128630225_G_A	Pass	-		9.67742	TCGA-E5-A2PC_7_128630225_G_A	TCGA-E5-A2PC-01	7	128630225	G	A	3ss	-	Intron	128630221	AATGCTGTGTGTCGTCACAGCCT	AATGCTGTGTGTCGTTACAGCCT	6.63	7.82	62	TCGA-E5-A2PC_7_128630225_G_A	high_expression	blca	TCGA-E5-A2PC-01A-11D-A202-08	TNPO3	7_128630225_G_A	6	0,0,0,0,0,0,0,0,0,0,0,0,0,0,0,0,0,0,0,0,0,0,0,0,0,0,0,0,0,0,0,0,0,0,0,0,0,0,0,0,0,0,0,0,0,0,0,0,0,0,0,0,0,0,0,0,0,0,0,0,0,0,0,0,0,0,0,0,0,0,0,0,0,0,0,0,0,0,0,0,0,0,0,0,0,0,0,0,0,0,0,0,0,0,0,0,0,0,0,0,0,0,0,0,0,0,0,0,0,0,0,0,0,0,0,0,0,0,0,0,0,0,0,0,0,0,0,0,0,0,0,0,0,0,0,0,0,0,0,0,0,0,0,0,0,0,0,0,0,0,0,0,0,0,0,0,0,0,0,0,0,0,0,0,0,0,0,0,0,0,0,0,0,0,0,0,0,0,0,0,0,0,0,0,0,0,0,0,0,0,0,0,0,0,0,0,0,0,0,0…
TCGA-4Z-AA87_17_7579591_C_T	Pass	Cancer Gene		69.0476	TCGA-4Z-AA87_17_7579591_C_T	TCGA-4Z-AA87-01	17	7579591	C	T	3ss	-	Splice_Site	7579572	GTCCCCCTTGCCGTCCCAAGCAA	ATCCCCCTTGCCGTCCCAAGCAA	5.1	4.95	84	TCGA-4Z-AA87_17_7579591_C_T	high_expression	blca	TCGA-4Z-AA87-01A-11D-A391-08	TP53	17_7579591_C_T	58	0,0,0,0,0,0,0,0,0,0,0,0,0,0,0,0,0,0,0,0,0,0,0,0,0,0,0,0,0,0,0,0,0,0,0,0,0,0,0,0,0,0,0,0,0,0,0,0,0,0,0,0,0,0,0,0,0,0,0,0,0,0,0,0,0,0,0,0,0,0,0,0,0,0,0,0,0,0,0,0,0,0,0,0,0,0,0,0,0,0,0,0,0,0,0,0,0,0,0,0,0,0,0,0,0,0,0,0,0,0,0,0,0,0,0,0,0,0,0,0,0,0,0,0,0,0,0,0,0,0,0,0,0,0,0,8,0,0,0,0,0,0,0,0,0,0,0,0,0,0,0,0,0,0,0,0,0,0,0,0,0,0,0,0,0,0,0,0,0,0,0,0,0,0,0,0,0,0,0,0,0,0,0,0,0,0,0,0,0,0,0,0,0,0,0,0,0,0,0,0…
TCGA-BT-A3PJ_8_71510491_C_T	Pass	-		24.1497	TCGA-BT-A3PJ_8_71510491_C_T	TCGA-BT-A3PJ-01	8	71510491	C	T	3ss	-	Splice_Site	71510488	TCCTTTTTGGTCTTCAGAAGAAC	TCCTTTTTGGTCTTCAAAAGAAC	2.36	5.62	588	TCGA-BT-A3PJ_8_71510491_C_T	high_expression	blca	TCGA-BT-A3PJ-01A-21D-A21Z-08	TRAM1	8_71510491_C_T	142	4,0,8,0,3,3,8,3,0,5,6,0,0,0,11,4,5,0,2,8,3,0,2,8,0,0,0,8,0,4,5,0,10,11,0,12,8,0,7,2,3,0,9,13,0,0,4,23,5,4,6,0,4,4,0,6,0,0,4,0,0,0,9,0,0,0,0,0,0,0,0,2,6,5,6,8,17,11,0,5,2,17,11,0,4,4,0,8,9,0,32,6,5,0,7,0,5,8,6,5,5,12,11,8,6,8,0,3,0,21,0,3,0,4,0,10,3,0,0,5,0,3,0,0,7,5,7,13,0,4,0,0,0,0,4,5,5,55,0,0,2,5,0,12,2,4,6,0,0,0,12,3,10,9,0,0,9,7,7,7,2,8,12,17,11,11,11,4,0,5,0,7,0,0,0,2,0,6,3,8,0,0,57,5,19,6,…
TCGA-DK-A2I6_21_45507706_C_G	Pass	-		14.5833	TCGA-DK-A2I6_21_45507706_C_G	TCGA-DK-A2I6-01	21	45507706	C	G	3ss	+	Missense_Mutation	45507702	AGTTCTCTCTTTACCTTCAGCCC	AGTTCTCTCTTTACCTTCAGCCC	8.2	8.2	48	TCGA-DK-A2I6_21_45507706_C_G	high_expression	blca	TCGA-DK-A2I6-01A-12D-A18F-08	TRAPPC10	21_45507706_C_G	7	0,0,0,0,0,0,0,0,0,0,0,0,0,0,0,0,4,0,0,0,4,3,3,0,0,0,0,5,0,0,0,0,0,4,0,2,0,0,0,0,0,5,5,0,7,3,0,0,0,0,0,0,0,2,0,0,0,0,0,0,0,0,0,0,0,0,0,0,4,0,0,4,0,0,4,5,0,6,2,0,0,0,0,0,2,5,0,4,5,5,0,0,0,0,0,0,0,0,0,0,0,0,3,0,2,4,0,0,0,4,0,0,0,0,0,0,0,0,4,3,0,0,0,0,0,4,0,0,0,2,3,0,0,0,0,0,0,6,0,2,4,0,0,0,0,5,0,0,0,0,0,0,0,0,0,0,6,4,0,0,5,0,8,0,0,0,0,0,0,0,0,0,0,0,0,0,0,0,0,5,0,0,0,6,2,0,5,2,0,0,4,5,3,2,0,0,3,0,0,0…
TCGA-XF-A8HD_21_45507700_C_T	Pass	-		7.14286	TCGA-XF-A8HD_21_45507700_C_T	TCGA-XF-A8HD-01	21	45507700	C	T	3ss	+	Missense_Mutation	45507702	AGTTCTCTCTTTACCTTCAGCCC	AGTTCTCTCTTTACCTTTAGCCC	8.2	7.82	70	TCGA-XF-A8HD_21_45507700_C_T	high_expression	blca	TCGA-XF-A8HD-01A-11D-A364-08	TRAPPC10	21_45507700_C_T	5	0,0,0,0,0,0,0,0,0,0,0,0,0,0,0,0,4,0,0,0,4,3,3,0,0,0,0,5,0,0,0,0,0,4,0,2,0,0,0,0,0,5,5,0,7,3,0,0,0,0,0,0,0,2,0,0,0,0,0,0,0,0,0,0,0,0,0,0,4,0,0,4,0,0,4,5,0,6,2,0,0,0,0,0,2,5,0,4,5,5,0,0,0,0,7,0,0,0,0,0,0,0,0,3,0,2,4,0,0,0,4,0,0,0,0,0,0,0,0,4,3,0,0,0,0,0,4,0,0,0,2,3,0,0,0,0,0,0,6,0,2,4,0,0,0,0,5,0,0,0,0,0,0,0,0,0,0,6,4,0,0,5,0,8,0,0,0,0,0,0,0,0,0,0,0,0,0,0,0,0,5,0,0,0,6,2,0,5,2,0,0,4,5,3,2,0,0,3,0,0…
TCGA-DK-A6B1_14_22636742_C_T	Pass	-		84.375	TCGA-DK-A6B1_14_22636742_C_T	TCGA-DK-A6B1-01	14	22636742	C	T	5ss	+	Silent	22636755	TTACTGAAG	TTACTGAAG	-17.89	-17.89	32	TCGA-DK-A6B1_14_22636742_C_T	high_expression	blca	TCGA-DK-A6B1-01A-12D-A30E-08	TRAV30	14_22636742_C_T	27	0,9,0,0,0,98,0,0,0,0,0,0,0,0,26,0,0,3,0,0,0,8,0,0,0,0,0,0,0,0,0,0,0,0,0,0,0,0,0,5,35,0,0,0,0,0,0,0,0,0,0,0,0,0,0,0,4,0,0,11,0,4,0,0,0,0,0,0,0,0,2,0,0,0,0,3,0,0,0,0,0,0,0,0,0,0,0,2,0,5,0,0,9,0,0,18,0,0,18,22,0,2,0,2,0,0,0,0,0,13,0,0,0,0,0,0,0,0,0,0,0,0,0,0,0,0,0,0,0,0,0,0,0,0,0,0,0,56,0,0,0,0,0,0,0,0,10,0,0,0,0,0,0,0,0,0,0,0,6,0,0,0,0,17,0,0,15,0,0,0,0,0,0,0,0,0,0,0,0,0,0,0,47,0,0,0,0,0,0,0,0,0,0,…
TCGA-G2-A2ES_4_154243969_G_A	Pass	-		59.4595	TCGA-G2-A2ES_4_154243969_G_A	TCGA-G2-A2ES-01	4	154243969	G	A	5ss	+	Splice_Site	154243981	ATGGTAATA	ATGGTAATA	5.05	5.05	37	TCGA-G2-A2ES_4_154243969_G_A	high_expression	blca	TCGA-G2-A2ES-01A-11D-A17V-08	TRIM2	4_154243969_G_A	22	0,0,0,0,0,0,0,0,0,0,0,0,0,0,0,0,0,0,0,0,0,0,0,0,0,0,0,0,0,0,0,0,0,0,0,0,0,0,0,0,0,0,0,0,0,0,0,0,0,0,0,0,0,0,0,0,0,0,0,0,0,0,0,0,0,0,0,0,0,0,0,0,0,0,0,0,0,0,0,0,0,2,0,0,0,0,0,0,0,0,0,0,0,0,0,0,0,0,0,0,0,0,0,0,0,0,0,0,0,0,0,0,0,0,0,0,0,0,0,0,0,0,0,0,0,0,0,0,0,0,0,0,0,0,0,0,0,0,0,0,0,0,0,0,0,0,0,0,0,0,0,0,0,0,0,0,0,0,0,3,0,0,0,0,0,2,0,0,0,0,0,0,0,0,0,0,0,0,0,0,0,0,0,0,0,0,0,0,0,0,0,0,0,0,0,0,0,0,0,0…
TCGA-G2-A2EF_5_14497101_G_A	Pass	-		12.1827	TCGA-G2-A2EF_5_14497101_G_A	TCGA-G2-A2EF-01	5	14497101	G	A	5ss	+	Missense_Mutation	14497115	AAGGTATCT	AAGGTATCT	7.56	7.56	197	TCGA-G2-A2EF_5_14497101_G_A	high_expression	blca	TCGA-G2-A2EF-01A-12D-A18F-08	TRIO	5_14497101_G_A	24	0,6,0,4,6,12,5,4,2,2,0,0,0,11,9,0,9,3,7,26,3,4,0,0,0,0,0,18,6,0,10,2,32,19,0,0,0,0,6,5,4,0,3,32,16,7,4,0,0,6,0,4,2,15,0,0,4,3,0,6,0,0,0,6,0,4,0,0,0,0,0,0,4,9,6,4,5,11,6,0,0,5,0,12,2,10,13,3,9,3,7,11,5,3,0,0,0,0,17,12,5,0,10,13,13,7,5,6,0,7,8,8,9,0,11,6,11,0,8,10,8,9,2,0,0,7,5,4,6,0,14,0,0,0,0,3,0,7,35,2,8,8,13,0,6,3,8,12,0,5,8,20,0,0,20,14,27,14,14,6,9,23,23,12,15,18,0,3,11,0,3,7,9,0,0,11,0,0,0,7…
TCGA-XF-A9T5_2_230673086_C_G	Pass	-		52.6316	TCGA-XF-A9T5_2_230673086_C_G	TCGA-XF-A9T5-01	2	230673086	C	G	3ss	-	Splice_Site	230673077	GGTTTTTACAGACATTGCAGAAA	GGTTTTTACACACATTGCAGAAA	-1.7	5.28	19	TCGA-XF-A9T5_2_230673086_C_G	high_expression	blca	TCGA-XF-A9T5-01A-11D-A42E-08	TRIP12	2_230673086_C_G	10	0,0,0,0,0,0,0,0,0,0,0,0,0,0,0,0,0,0,0,0,0,0,0,0,0,0,0,0,0,0,0,0,0,0,0,0,0,0,0,0,0,0,0,0,0,0,0,0,0,0,0,0,0,0,0,0,0,0,0,0,0,0,0,0,0,0,0,0,0,0,0,0,0,0,0,0,0,0,0,0,0,0,0,0,0,0,0,0,0,0,0,0,0,0,0,0,0,0,0,0,0,0,0,0,0,0,0,0,0,0,0,0,0,0,0,0,0,0,0,0,0,0,0,0,0,0,0,0,0,0,0,0,0,0,0,0,0,0,0,0,0,0,0,0,0,0,0,0,0,0,0,0,0,0,0,0,0,0,0,0,0,0,0,0,0,0,0,0,0,0,0,0,0,0,0,0,0,0,0,0,0,0,0,0,0,0,0,0,0,0,0,0,0,0,0,0,0,0,0,0…
TCGA-K4-A5RJ_22_20100531_C_A	Pass	-		18.8679	TCGA-K4-A5RJ_22_20100531_C_A	TCGA-K4-A5RJ-01	22	20100531	C	A	3ss	-	Splice_Site	20100523	TTGCCTCCTCAGATTCCAAGGTG	TTGCCTCCTCATATTCCAAGGTG	-0.34	6.48	53	TCGA-K4-A5RJ_22_20100531_C_A	high_expression	blca	TCGA-K4-A5RJ-01A-11D-A289-08	TRMT2A	22_20100531_C_A	10	0,0,0,0,0,0,0,0,0,0,0,0,0,0,0,0,0,0,0,0,0,0,0,0,0,0,0,0,0,0,0,0,0,0,0,0,0,0,0,0,0,0,0,0,0,0,0,0,0,0,0,0,0,0,0,0,0,0,0,0,0,0,0,0,0,0,0,0,0,0,0,0,0,0,0,0,0,0,0,0,0,0,0,0,0,0,0,0,0,0,0,0,0,0,0,0,0,0,0,0,0,0,0,0,0,0,0,0,0,0,0,0,0,0,0,0,0,0,0,0,0,0,0,0,0,0,0,0,0,0,0,0,0,0,0,0,0,0,0,0,0,0,0,0,0,0,0,0,0,0,0,0,0,0,0,0,0,0,0,0,0,0,0,0,0,0,0,0,0,0,0,0,0,0,0,0,0,0,0,0,0,0,0,0,0,0,0,0,0,0,0,0,0,0,0,0,0,0,0,0…
TCGA-ZF-A9R2_1_52489189_T_C	Pass	-		45	TCGA-ZF-A9R2_1_52489189_T_C	TCGA-ZF-A9R2-01	1	52489189	T	C	5ss	-	Missense_Mutation	52489188	CAAGTATTT	CAGGTATTT	1.24	7.51	180	TCGA-ZF-A9R2_1_52489189_T_C	high_expression	blca	TCGA-ZF-A9R2-01A-11D-A391-08	TXNDC12	1_52489189_T_C	81	0,0,0,0,0,0,0,0,0,0,0,0,0,0,0,0,0,0,0,0,0,0,0,0,0,0,0,0,0,0,0,0,0,0,0,0,0,0,0,0,0,0,0,0,0,0,0,0,0,0,0,0,0,0,0,0,0,0,0,0,0,0,0,0,0,0,0,0,0,0,0,0,0,0,0,0,0,0,0,0,0,0,0,0,0,0,0,0,0,0,0,0,0,0,0,0,0,0,0,0,0,0,0,0,0,0,0,0,0,0,0,0,0,0,0,0,0,0,0,0,0,0,0,0,0,0,0,0,0,0,0,0,0,0,0,0,0,0,0,0,0,0,0,0,0,0,0,0,0,0,0,0,0,0,0,0,0,0,0,0,0,0,0,0,0,0,0,0,0,0,0,0,0,0,0,0,0,0,0,0,0,0,0,0,0,0,0,0,0,0,0,0,0,0,0,0,0,0,0,0…
TCGA-XF-A9SY_19_34942884_A_C	Pass	-		45.8955	TCGA-XF-A9SY_19_34942884_A_C	TCGA-XF-A9SY-01	19	34942884	A	C	3ss	+	Splice_Site	34942891	ATTTTTTTCTTTAGGAGAAGAAA	ATTTTTTTCTTTCGGAGAAGAAA	-7.2	0.36	536	TCGA-XF-A9SY_19_34942884_A_C	high_expression	blca	TCGA-XF-A9SY-01A-21D-A42E-08	UBA2	19_34942884_A_C	246	0,0,0,0,0,0,0,0,0,0,0,0,0,0,0,0,0,0,0,0,0,0,0,0,0,0,0,0,0,0,0,0,0,0,0,0,0,0,0,0,0,0,0,0,0,0,0,0,0,0,0,0,0,0,0,0,0,0,0,0,0,0,0,0,0,0,0,0,0,0,0,0,0,0,0,0,0,0,0,0,0,0,0,2,0,0,0,0,0,0,0,0,0,0,0,0,0,0,0,0,0,0,0,0,0,0,0,0,0,0,0,0,0,0,0,0,0,0,0,0,0,0,0,0,0,0,0,0,0,0,0,0,0,0,0,0,0,0,0,0,0,0,0,0,0,0,0,0,0,0,0,0,0,0,0,0,0,0,0,0,0,0,0,0,0,0,0,0,0,0,0,0,0,0,0,0,0,0,0,0,0,0,0,0,0,0,0,0,0,0,0,0,0,0,0,0,0,0,0,0…
TCGA-XF-A9SM_3_49845268_C_T	Pass	-		9.27152	TCGA-XF-A9SM_3_49845268_C_T	TCGA-XF-A9SM-01	3	49845268	C	T	5ss	-	Silent	49845270	GTGGTGAGT	GTGGTAAGT	8.95	10.36	151	TCGA-XF-A9SM_3_49845268_C_T	high_expression	blca	TCGA-XF-A9SM-01A-11D-A42E-08	UBA7	3_49845268_C_T	14	0,0,0,0,0,0,0,0,0,0,0,0,0,0,0,0,0,0,0,0,0,0,0,0,0,0,0,0,0,0,0,0,0,0,0,0,0,0,0,0,0,0,0,0,0,0,0,0,0,0,0,0,0,0,0,0,0,0,0,0,0,0,0,0,0,0,0,0,0,0,0,0,0,0,0,0,0,0,0,0,0,0,0,0,0,0,0,0,0,0,0,0,0,0,0,0,0,0,0,0,0,0,0,0,0,0,0,0,0,0,0,0,0,0,0,0,0,0,0,0,0,0,0,0,0,0,0,0,0,0,0,0,0,0,0,0,0,0,0,0,0,0,0,0,0,0,0,0,0,0,0,0,0,0,0,0,0,0,0,0,0,0,0,3,0,0,0,0,0,0,0,0,0,0,0,0,0,0,0,0,0,0,3,0,0,0,0,0,0,0,0,0,0,0,0,0,0,0,0,0…
TCGA-G2-AA3B_19_59067596_C_G	Pass	-		6.86567	TCGA-G2-AA3B_19_59067596_C_G	TCGA-G2-AA3B-01	19	59067596	C	G	3ss	-	Missense_Mutation	59067594	ACCTGTACTGGCCACAGGAGCCC	ACCTGTACTGGCCACAGCAGCCC	-13.67	0.61	670	TCGA-G2-AA3B_19_59067596_C_G	high_expression	blca	TCGA-G2-AA3B-01A-11D-A391-08	UBE2M	19_59067596_C_G	46	0,0,0,0,0,0,0,0,0,0,0,0,0,0,0,0,0,0,0,0,0,0,0,0,0,0,0,0,0,0,0,0,0,0,0,0,0,0,0,0,0,0,0,0,0,0,0,0,0,0,0,0,0,0,0,0,0,0,0,0,0,0,0,0,0,0,0,0,0,0,0,0,0,0,0,0,0,0,0,0,0,0,0,0,0,0,0,0,0,0,0,0,0,0,0,0,0,0,0,0,0,0,0,0,0,0,0,0,0,0,0,0,0,0,0,0,0,0,0,0,0,0,0,0,0,0,0,0,0,0,0,0,0,0,0,0,0,0,0,0,0,0,0,0,0,0,0,0,0,0,0,0,0,0,0,0,0,0,0,0,0,0,0,0,0,0,0,0,0,0,0,0,0,0,0,0,0,0,0,0,0,0,0,0,0,0,0,0,0,0,0,0,0,0,0,0,0,0,0,0…
TCGA-ZF-AA56_9_86284243_C_G	Pass	-		16.9492	TCGA-ZF-AA56_9_86284243_C_G	TCGA-ZF-AA56-01	9	86284243	C	G	3ss	-	Splice_Site	86284239	AAAAACAAACTTTCAGCTAGTAT	AAAAACAAACTTTCACCTAGTAT	-3.78	1.34	59	TCGA-ZF-AA56_9_86284243_C_G	high_expression	blca	TCGA-ZF-AA56-01A-31D-A391-08	UBQLN1	9_86284243_C_G	10	0,0,0,0,0,0,0,0,0,0,0,0,0,0,0,0,0,0,0,0,0,0,0,0,0,0,0,0,0,0,0,0,0,0,0,0,0,0,0,0,0,0,0,0,0,0,0,0,0,0,0,0,0,0,0,0,0,0,0,0,0,0,0,0,0,0,0,0,0,0,0,0,0,0,0,0,0,0,0,0,0,0,0,0,0,0,0,0,0,0,0,0,0,0,0,0,0,0,0,0,0,0,0,0,0,0,0,0,0,0,0,0,0,0,0,0,0,0,0,0,0,0,0,0,0,0,0,0,0,0,0,0,0,0,0,0,0,0,0,0,0,0,0,0,0,0,0,0,0,0,0,0,0,0,0,0,0,0,0,0,0,0,0,0,0,0,0,0,0,0,0,0,0,0,0,0,0,0,0,0,0,0,0,0,0,0,0,0,0,0,0,0,0,0,0,0,0,3,0,0…
TCGA-ZF-A9R7_1_156020243_C_G	Pass	-		50	TCGA-ZF-A9R7_1_156020243_C_G	TCGA-ZF-A9R7-01	1	156020243	C	G	3ss	-	Missense_Mutation	156020241	AGCTGATGTCCAATCCTGAGATG	AGCTGATGTCCAATCCTCAGATG	-5.48	4.96	12	TCGA-ZF-A9R7_1_156020243_C_G	high_expression	blca	TCGA-ZF-A9R7-01A-11D-A38G-08	UBQLN4	1_156020243_C_G	6	0,0,0,0,0,0,0,0,0,0,0,0,0,0,0,0,0,0,0,0,0,0,0,0,0,0,0,0,0,0,0,0,0,0,0,0,0,0,0,0,0,0,0,0,0,0,0,0,0,0,0,0,0,0,0,0,0,0,0,0,0,0,0,0,0,0,0,0,0,0,0,0,0,0,0,0,0,0,0,0,0,0,0,0,0,0,0,0,4,0,0,0,0,0,0,0,0,0,0,0,0,0,0,0,0,0,0,0,0,0,0,0,0,0,0,0,0,0,0,0,0,0,0,0,0,0,0,0,0,0,0,0,0,0,0,0,0,0,0,0,0,0,0,0,0,0,0,0,0,0,0,0,0,0,0,0,0,0,0,0,0,0,0,0,0,0,0,0,0,0,0,0,0,0,0,0,0,0,0,0,0,0,0,0,0,0,0,0,0,0,0,0,0,0,0,0,0,0,0,0…
TCGA-UY-A9PF_X_47104477_G_A	Pass	-		8.95522	TCGA-UY-A9PF_X_47104477_G_A	TCGA-UY-A9PF-01	X	47104477	G	A	5ss	+	Missense_Mutation	47104474	GAGGTAGAG	GAGGTAAAG	4.86	8.27	134	TCGA-UY-A9PF_X_47104477_G_A	high_expression	blca	TCGA-UY-A9PF-01A-11D-A38G-08	USP11	X_47104477_G_A	12	0,0,0,0,0,0,0,0,0,0,0,0,0,0,0,0,0,0,0,0,0,0,0,0,0,0,0,0,0,0,0,0,0,0,0,0,0,0,0,0,6,0,0,0,0,0,0,0,0,0,0,0,0,0,0,0,0,0,0,0,0,0,0,0,0,0,0,0,0,0,0,0,0,0,0,0,0,0,0,0,0,0,0,0,0,0,0,0,0,0,0,0,0,0,0,0,0,0,0,0,0,0,0,0,0,0,0,0,4,0,0,0,0,0,0,0,0,0,0,0,0,0,0,0,0,0,0,0,0,0,0,0,0,0,0,0,0,0,0,0,0,0,0,0,0,0,0,0,0,0,0,0,0,0,0,0,0,0,0,0,0,0,0,0,0,0,0,0,0,0,0,0,0,0,0,0,0,0,0,0,0,0,0,0,0,0,0,0,0,0,0,0,0,0,0,0,0,0,0,0…
TCGA-GC-A6I1_16_70817458_C_A	Pass	-		10.4478	TCGA-GC-A6I1_16_70817458_C_A	TCGA-GC-A6I1-01	16	70817458	C	A	3ss	-	Splice_Site	70817443	GTCAGATCCTGGTTCTGGAGTCG	GTCATATCCTGGTTCTGGAGTCG	-12.18	-9.38	67	TCGA-GC-A6I1_16_70817458_C_A	high_expression	blca	TCGA-GC-A6I1-01A-12D-A31L-08	VAC14	16_70817458_C_A	7	0,0,0,0,0,0,0,0,0,0,0,0,0,0,0,0,0,0,0,0,0,0,0,0,0,0,0,0,0,0,0,0,0,0,0,0,0,0,0,0,0,0,0,0,0,0,0,0,0,0,0,0,0,0,0,0,0,0,0,0,0,0,0,0,0,0,0,0,0,0,0,0,0,0,0,0,0,0,0,0,0,0,0,0,0,0,0,0,0,0,0,0,0,0,0,0,0,0,0,0,0,0,0,0,0,0,0,0,0,0,0,0,0,0,0,0,0,0,0,0,0,0,0,0,0,0,0,0,0,0,0,0,0,0,0,0,0,0,0,0,0,0,0,0,0,0,0,0,0,0,0,0,0,0,0,0,0,0,0,0,0,0,0,0,0,0,0,0,0,0,0,0,0,0,0,0,0,0,0,0,0,0,0,0,0,0,0,0,0,0,0,0,0,0,0,0,0,0,0,0…
TCGA-XF-A9SI_9_35065378_C_G	Pass	-		9.59596	TCGA-XF-A9SI_9_35065378_C_G	TCGA-XF-A9SI-01	9	35065378	C	G	3ss	-	Missense_Mutation	35065376	ACTGTTTGCTCTCGCAGGAGACA	ACTGTTTGCTCTCGCAGCAGACA	-11.51	5.31	396	TCGA-XF-A9SI_9_35065378_C_G	high_expression	blca	TCGA-XF-A9SI-01A-11D-A391-08	VCP	9_35065378_C_G	38	0,0,0,0,0,0,0,0,0,0,0,0,0,0,0,0,0,0,0,0,0,0,0,0,0,0,0,0,0,0,0,0,0,0,0,0,0,0,0,0,0,0,0,0,0,0,0,0,0,0,0,0,0,0,0,0,0,0,0,0,0,0,0,0,0,0,0,0,0,0,0,0,0,0,0,0,0,0,0,0,0,0,0,0,0,0,0,0,0,0,0,0,0,0,0,0,0,0,0,0,0,0,0,0,0,0,0,0,0,0,0,0,0,0,0,0,0,0,0,0,0,0,0,0,0,0,0,0,0,0,0,0,0,0,0,0,0,0,0,0,0,0,0,0,0,0,0,0,0,0,0,0,0,0,0,0,0,0,0,0,0,0,0,0,0,0,0,0,0,0,0,0,0,0,0,0,0,0,0,0,0,0,0,0,0,0,0,0,0,0,0,0,0,0,0,0,0,0,0,0…
TCGA-ZF-A9RF_14_68118199_C_G	Pass	-		56.5299	TCGA-ZF-A9RF_14_68118199_C_G	TCGA-ZF-A9RF-01	14	68118199	C	G	3ss	-	Splice_Site	68118197	CTTTGCTTCTCTTTGTAGAGTGA	CTTTGCTTCTCTTTGTACAGTGA	-11.53	7.9	536	TCGA-ZF-A9RF_14_68118199_C_G	high_expression	blca	TCGA-ZF-A9RF-01A-11D-A38G-08	VTI1B	14_68118199_C_G	303	0,0,0,0,0,0,0,0,0,0,0,0,0,0,0,0,0,0,0,0,0,0,0,0,0,0,0,0,0,0,0,0,0,0,0,0,0,0,0,0,0,0,0,0,0,0,0,0,0,0,0,0,0,0,0,0,0,0,0,0,0,0,0,0,0,0,0,0,0,0,0,0,0,0,0,0,0,0,0,0,0,0,0,0,0,0,0,0,0,0,0,0,0,0,0,0,0,0,0,0,0,0,0,0,0,0,0,0,0,0,0,0,0,0,0,0,0,0,0,0,0,0,0,0,0,0,0,0,0,0,0,0,0,0,0,0,0,0,0,0,0,0,0,0,0,0,0,0,0,0,0,0,0,0,0,0,0,0,0,0,0,0,0,0,0,0,0,0,0,0,0,0,0,0,0,0,0,0,0,0,0,0,0,0,0,0,0,0,0,0,0,0,0,0,0,0,0,0,0,0…
TCGA-XF-AAN2_6_160163119_G_C	Pass	-		29.0323	TCGA-XF-AAN2_6_160163119_G_C	TCGA-XF-AAN2-01	6	160163119	G	C	3ss	+	Splice_Site	160163136	TAGATGGAAACAATATGAAGCAT	TACATGGAAACAATATGAAGCAT	-5.8	-3.91	93	TCGA-XF-AAN2_6_160163119_G_C	high_expression	blca	TCGA-XF-AAN2-01A-11D-A42E-08	WTAP	6_160163119_G_C	27	0,0,0,0,0,0,0,0,0,0,0,0,0,0,0,0,0,0,0,0,0,0,0,0,0,0,0,0,0,0,0,0,0,0,0,0,0,0,0,0,0,0,0,0,0,0,0,0,0,0,0,0,0,0,0,0,0,0,0,0,0,0,0,0,0,0,0,0,0,0,0,0,0,0,0,0,0,0,0,0,0,0,0,0,0,0,0,0,0,0,0,0,0,0,0,0,0,0,0,0,0,0,0,0,0,0,0,0,0,0,0,0,0,0,0,0,0,0,0,0,0,0,0,0,0,0,0,0,0,0,0,0,0,0,0,0,0,0,0,0,0,0,0,0,0,0,0,0,0,0,0,0,0,0,0,0,0,0,0,0,0,0,0,0,0,0,0,0,0,0,0,0,0,0,0,0,0,0,0,0,0,0,0,0,0,0,0,0,0,0,0,0,0,0,0,0,0,0,0,0…
TCGA-E5-A4TZ_X_10102470_A_T	Pass	-		84.058	TCGA-E5-A4TZ_X_10102470_A_T	TCGA-E5-A4TZ-01	X	10102470	A	T	3ss	+	Splice_Site	10102480	CCACTCCCTAGGTTGATAAGGAA	CCACTCCCTTGGTTGATAAGGAA	-4.83	3.1	138	TCGA-E5-A4TZ_X_10102470_A_T	high_expression	blca	TCGA-E5-A4TZ-01A-11D-A31L-08	WWC3	X_10102470_A_T	116	0,0,0,0,0,0,0,0,0,0,0,0,0,0,0,0,0,0,0,0,0,0,0,0,0,0,0,0,0,0,0,0,0,0,0,0,0,0,0,0,0,0,0,0,0,0,0,0,0,0,0,0,0,0,0,0,0,0,0,0,0,0,0,0,0,0,0,0,0,0,0,0,0,0,0,0,0,0,0,0,0,0,0,0,0,0,0,0,0,0,0,0,0,0,0,0,0,0,0,0,0,0,0,0,0,0,0,0,0,0,0,0,0,0,0,0,0,0,0,0,0,0,0,0,0,0,0,0,0,0,0,0,0,0,0,0,0,0,0,0,0,0,0,0,0,0,0,0,0,0,0,0,0,0,0,0,0,0,0,0,0,0,0,0,0,0,0,0,0,0,0,0,0,0,0,0,0,0,0,0,0,0,0,0,0,0,0,0,0,0,0,0,0,0,0,0,0,0,0,0…
TCGA-XF-AAML_17_48435844_G_A	Pass	-		23.6364	TCGA-XF-AAML_17_48435844_G_A	TCGA-XF-AAML-01	17	48435844	G	A	5ss	+	Missense_Mutation	48435842	TGGGTGAGA	TGGGTAAGA	6.04	8.91	55	TCGA-XF-AAML_17_48435844_G_A	high_expression	blca	TCGA-XF-AAML-01A-11D-A42E-08	XYLT2	17_48435844_G_A	13	0,0,0,2,0,0,0,0,0,0,0,0,0,0,0,0,0,0,0,0,0,0,0,0,0,0,0,0,0,0,0,0,0,0,0,0,0,0,0,0,0,0,2,0,6,0,0,0,0,0,0,0,0,0,0,0,0,0,0,0,0,0,0,0,0,0,0,0,0,0,0,0,0,0,0,0,0,0,0,0,0,0,0,0,0,0,0,0,0,0,0,4,0,0,0,0,0,0,0,0,0,0,0,0,0,0,0,0,0,0,2,3,0,0,0,0,4,2,0,0,0,0,0,0,0,0,0,0,0,0,0,0,0,0,0,2,0,2,0,0,0,0,0,0,0,0,0,0,0,0,0,0,0,2,0,0,0,0,0,0,0,0,0,0,0,0,0,0,0,0,0,0,0,0,0,0,0,0,0,0,0,4,0,2,0,0,0,0,3,0,0,0,0,0,0,0,0,0,0,0…
TCGA-ZF-AA4W_1_52889675_C_T	Pass	-		22.5	TCGA-ZF-AA4W_1_52889675_C_T	TCGA-ZF-AA4W-01	1	52889675	C	T	3ss	-	Splice_Site	52889671	GTGTTGTATCCAACAGACAGATG	GTGTTGTATCCAACAAACAGATG	0.57	5.72	40	TCGA-ZF-AA4W_1_52889675_C_T	high_expression	blca	TCGA-ZF-AA4W-01A-12D-A38G-08	ZCCHC11	1_52889675_C_T	9	0,0,0,0,0,0,0,0,0,0,0,0,0,0,0,0,0,0,0,0,0,0,0,0,0,0,0,3,0,0,0,0,0,0,0,0,0,0,0,0,0,0,0,0,0,0,0,0,0,0,0,0,0,0,0,0,0,0,0,0,0,0,0,0,0,0,0,0,0,0,0,0,0,0,0,0,0,0,0,0,0,0,0,0,0,0,2,0,0,0,0,0,0,0,0,0,0,0,0,0,0,0,0,0,0,0,0,0,0,0,0,0,2,0,0,0,0,0,0,0,0,0,0,0,0,0,0,0,0,0,0,0,0,0,0,0,0,0,0,0,0,0,0,0,0,0,0,0,0,0,0,0,0,0,0,0,0,0,0,2,0,0,0,0,0,0,0,0,0,0,0,0,0,0,0,0,0,0,0,0,0,0,0,0,0,0,0,0,0,0,0,0,0,0,0,0,0,0,0,0…
TCGA-FD-A43X_2_220073293_G_C	Pass	-		19.0476	TCGA-FD-A43X_2_220073293_G_C	TCGA-FD-A43X-01	2	220073293	G	C	3ss	+	Splice_Site	220073295	TTCTTTCTCCCTTTGTAGAGTGA	TTCTTTCTCCCTTTGTACAGTGA	-11.5	7.93	105	TCGA-FD-A43X_2_220073293_G_C	high_expression	blca	TCGA-FD-A43X-01A-11D-A23U-08	ZFAND2B	2_220073293_G_C	20	0,0,0,0,0,0,0,0,0,0,0,0,0,0,0,0,0,0,0,0,0,0,0,0,0,0,0,0,0,0,0,0,0,0,0,0,0,0,0,0,0,0,0,0,0,0,0,0,0,0,0,0,0,0,0,0,0,0,0,0,0,0,0,0,0,0,0,0,0,0,0,0,0,0,0,0,0,0,0,0,0,0,0,0,0,0,0,0,0,0,0,0,0,0,0,0,0,0,0,0,0,0,0,0,0,0,0,0,0,0,0,0,0,0,0,0,0,0,0,0,0,0,0,0,0,0,0,0,0,0,0,0,0,0,0,0,0,0,0,0,0,0,0,0,0,0,0,0,0,0,0,0,0,0,0,0,0,0,0,0,0,0,0,0,0,0,0,0,0,0,0,0,0,0,0,0,0,0,0,0,0,0,0,0,0,0,0,0,0,0,0,0,0,0,0,0,0,0,0,0…
TCGA-G2-A3VY_16_89799709_G_C	Pass	-		12.1951	TCGA-G2-A3VY_16_89799709_G_C	TCGA-G2-A3VY-01	16	89799709	G	C	3ss	+	Splice_Site	89799711	GGAACCTCTTTTTTTCAGAGTCT	GGAACCTCTTTTTTTCACAGTCT	-6.55	6.32	41	TCGA-G2-A3VY_16_89799709_G_C	high_expression	blca	TCGA-G2-A3VY-01A-11D-A22Z-08	ZNF276	16_89799709_G_C	5	0,0,0,0,0,0,0,0,0,0,0,0,0,0,0,0,0,0,0,0,0,0,0,0,0,0,0,0,0,0,0,0,0,0,0,0,0,0,0,0,0,0,0,0,0,0,0,0,0,0,0,0,0,0,0,0,0,0,0,0,0,0,0,0,0,0,0,0,0,0,0,0,0,0,0,0,0,0,0,0,0,0,0,0,0,0,0,0,0,0,0,0,0,0,0,0,0,0,0,0,0,0,0,0,0,0,0,0,0,0,0,0,0,0,0,0,0,0,0,0,0,0,0,0,0,0,0,0,0,0,0,0,0,0,0,0,0,0,0,0,0,0,0,0,0,0,0,0,0,0,0,0,0,0,0,0,0,0,0,0,0,0,0,0,0,0,0,0,0,0,0,0,0,0,0,0,0,0,0,0,0,0,0,0,0,0,0,0,0,0,0,0,0,0,0,0,0,0,0,0…
TCGA-G2-A2EJ_10_135125328_G_T	Pass	-		23.6842	TCGA-G2-A2EJ_10_135125328_G_T	TCGA-G2-A2EJ-01	10	135125328	G	T	5ss	+	Missense_Mutation	135125321	CAGGTGAGA	CAGGTGAGA	9.22	9.22	114	TCGA-G2-A2EJ_10_135125328_G_T	high_expression	blca	TCGA-G2-A2EJ-01A-11D-A17V-08	ZNF511	10_135125328_G_T	27	3,2,0,0,4,3,2,0,0,9,7,5,6,5,0,11,9,6,3,7,9,0,0,9,0,0,0,15,15,0,16,8,2,6,0,5,0,14,0,3,5,0,7,8,12,11,5,6,11,7,0,9,0,0,9,3,6,8,12,7,8,0,24,8,6,0,14,4,3,5,0,4,7,0,8,4,5,0,0,5,12,8,6,7,6,0,0,0,9,6,0,13,0,0,8,0,15,5,6,7,17,0,9,0,7,5,8,3,4,9,6,12,0,0,10,0,4,3,11,6,7,2,4,5,0,0,5,7,7,0,0,0,0,0,0,0,3,4,12,5,3,0,3,6,16,7,11,6,10,0,5,11,0,16,0,10,0,4,11,0,13,9,0,5,3,4,14,7,5,9,4,4,0,0,0,4,8,11,4,7,3,5,12,6,0…
TCGA-XF-A9ST_10_135123667_G_T	Pass	-		67.7778	TCGA-XF-A9ST_10_135123667_G_T	TCGA-XF-A9ST-01	10	135123667	G	T	3ss	+	Splice_Site	135123673	GGTCTCCATTTCAGTATCAGTGC	GGTCTCCATTTCATTATCAGTGC	-0.93	6.07	270	TCGA-XF-A9ST_10_135123667_G_T	high_expression	blca	TCGA-XF-A9ST-01A-11D-A42E-08	ZNF511	10_135123667_G_T	183	0,0,0,0,0,0,3,0,0,0,0,0,0,0,0,0,3,0,0,0,0,0,3,0,0,0,0,2,0,0,0,0,0,0,0,0,0,0,0,0,0,0,0,0,0,2,0,0,0,0,0,0,0,0,0,0,0,0,0,0,0,0,0,0,0,0,0,0,0,0,0,0,0,0,0,0,0,0,0,0,0,0,0,0,0,0,0,0,0,0,0,0,0,0,0,0,0,0,0,0,0,0,0,0,0,0,0,0,0,0,0,0,0,0,0,0,0,0,0,0,0,0,0,0,0,0,0,0,0,0,0,25,0,0,0,0,0,0,0,0,0,0,0,0,0,0,0,0,0,0,0,0,0,0,0,0,0,0,0,0,0,0,0,0,0,0,0,0,0,0,0,0,0,0,0,0,0,0,0,0,0,0,0,0,0,0,0,0,0,0,0,0,0,0,0,0,0,0,0,…
TCGA-E7-A4IJ_2_27600946_G_A	Pass	-		14.5161	TCGA-E7-A4IJ_2_27600946_G_A	TCGA-E7-A4IJ-01	2	27600946	G	A	3ss	-	Silent	27600950	GACAAAGGCTTTGCCTGTAGCCT	GACAAAGGCTTTGCCTGTAGCCT	3.05	3.05	248	TCGA-E7-A4IJ_2_27600946_G_A	high_expression	blca	TCGA-E7-A4IJ-01A-31D-A26M-08	ZNF513	2_27600946_G_A	36	0,0,6,0,0,3,0,0,2,2,4,2,0,0,0,0,2,5,0,6,8,2,0,2,0,0,0,5,4,0,0,0,0,0,0,0,2,0,0,0,6,0,0,4,0,10,2,0,0,0,0,0,0,0,0,0,3,5,0,9,7,19,5,3,13,0,0,0,11,0,0,2,25,8,0,0,2,4,0,0,0,3,0,0,0,0,0,6,3,0,10,0,2,0,13,0,2,4,0,0,3,0,0,0,8,0,9,0,10,0,3,21,4,0,19,4,2,7,0,4,5,0,0,0,0,9,5,3,0,0,6,7,0,0,0,0,3,12,0,0,2,3,0,0,12,20,9,0,3,11,2,4,0,0,0,2,5,13,6,3,4,0,0,0,2,14,0,0,0,4,0,5,4,0,2,0,0,9,0,0,0,0,0,8,0,0,4,0,5,0,6,1…
TCGA-FD-A6TF_7_99661410_G_C	Pass	-		56	TCGA-FD-A6TF_7_99661410_G_C	TCGA-FD-A6TF-01	7	99661410	G	C	3ss	+	Splice_Site	99661417	CTTATTGTTTCAGATTGCAGATT	CTTATTGTTTCACATTGCAGATT	1.46	8.76	25	TCGA-FD-A6TF_7_99661410_G_C	high_expression	blca	TCGA-FD-A6TF-01A-52D-A32B-08	ZSCAN21	7_99661410_G_C	14	0,0,0,0,0,0,0,0,0,0,0,0,0,0,0,0,0,0,0,0,0,0,0,0,0,0,0,0,0,0,0,0,0,0,0,0,0,0,0,0,0,0,0,0,0,0,0,0,0,0,0,0,0,0,0,0,0,0,0,0,0,0,0,0,0,0,0,0,0,0,0,0,0,0,0,0,0,0,0,0,0,0,0,0,0,0,0,0,0,0,0,0,0,0,0,0,0,0,0,0,0,0,0,0,0,0,0,0,0,0,0,0,0,0,0,0,0,0,0,0,0,0,0,0,0,0,0,0,0,0,0,0,0,0,0,0,0,0,0,0,0,0,0,0,0,0,0,0,0,0,0,0,0,0,0,0,0,0,0,0,0,0,0,0,0,0,0,0,0,0,0,0,0,0,0,0,0,0,0,0,0,0,0,0,0,0,0,0,0,0,0,0,0,0,0,0,0,0,0,0…
TCGA-BT-A20T_1_78045314_C_G	Pass	-		92.8571	TCGA-BT-A20T_1_78045314_C_G	TCGA-BT-A20T-01	1	78045314	C	G	3ss	-	Splice_Site	78045308	TGGGTATGGCTTAGAAAAAGCTG	TGGGTATGGCTTACAAAAAGCTG	-7.64	-0.14	14	TCGA-BT-A20T_1_78045314_C_G	high_expression	blca	TCGA-BT-A20T-01A-11D-A14W-08	ZZZ3	1_78045314_C_G	13	0,0,0,0,0,0,0,0,0,0,0,0,0,0,0,0,0,0,0,0,0,0,0,0,0,0,0,0,0,0,0,0,0,0,0,0,0,0,0,0,0,0,0,0,0,0,0,0,0,0,0,0,0,0,0,0,0,0,0,0,0,0,0,0,0,0,0,0,0,0,0,0,0,0,0,0,0,0,0,0,0,0,0,0,0,0,0,0,0,0,0,0,0,0,0,0,0,0,0,0,0,0,0,0,0,0,0,0,0,0,0,0,0,0,0,0,0,0,0,0,0,0,0,0,0,0,0,0,0,0,0,0,0,0,0,0,0,0,0,0,0,0,0,0,0,0,0,0,0,0,0,0,0,0,0,0,0,0,0,0,0,0,0,0,0,0,0,0,0,0,0,0,0,0,0,0,0,0,0,0,0,0,0,0,0,0,0,0,0,0,0,0,0,0,0,0,0,0,0,0…
TCGA-D8-A1JC_11_34192619_C_T	Pass	-		89.1304	TCGA-D8-A1JC_11_34192619_C_T	TCGA-D8-A1JC-01	11	34192619	C	T	3ss	-	Splice_Site	34192601	AGACCCGAACACTGTTTCAGTTC	AAACCCGAACACTGTTTCAGTTC	2.91	3.21	46	TCGA-D8-A1JC_11_34192619_C_T	high_expression	brca	TCGA-D8-A1JC-01A-11D-A13L-09	ABTB2	11_34192619_C_T	41	0,0,0,0,0,0,0,0,0,0,0,0,0,0,0,0,0,0,0,0,0,0,0,0,0,0,0,0,0,0,0,0,0,0,0,0,0,0,0,0,0,0,0,0,0,0,0,0,0,0,0,0,0,0,0,0,0,0,0,0,0,0,0,0,0,0,0,0,0,0,0,0,0,0,0,0,0,0,0,0,0,0,0,0,0,0,0,0,0,0,0,0,0,0,0,0,0,0,0,0,0,0,0,0,0,0,0,0,0,0,0,0,0,0,0,0,0,0,0,0,0,0,0,0,0,0,0,0,0,0,0,0,0,0,0,0,0,0,0,0,0,0,0,0,0,0,0,0,0,0,0,0,0,0,0,0,0,0,0,0,0,0,0,0,0,0,0,0,0,0,0,0,0,0,0,0,0,0,0,0,0,0,0,0,0,0,0,0,0,0,0,0,0,0,0,0,0,0,0,0…
TCGA-GM-A3XL_17_61557696_A_T	Pass	-		20.8333	TCGA-GM-A3XL_17_61557696_A_T	TCGA-GM-A3XL-01	17	61557696	A	T	3ss	+	Splice_Site	61557706	CACGCCCCCAGGCTTCACAGACA	CACGCCCCCTGGCTTCACAGACA	0.51	8.43	24	TCGA-GM-A3XL_17_61557696_A_T	high_expression	brca	TCGA-GM-A3XL-01A-11D-A22X-09	ACE	17_61557696_A_T	5	0,0,0,0,0,0,0,0,0,0,0,0,0,0,0,0,0,0,0,0,0,0,0,0,0,0,0,0,0,0,0,0,0,0,0,0,0,0,0,0,0,0,0,0,0,0,0,0,0,0,0,0,0,0,0,0,0,0,0,0,0,0,0,0,0,0,0,0,0,0,0,0,0,0,0,0,0,0,0,0,0,0,0,0,0,0,0,0,0,0,0,0,0,0,0,0,0,0,0,0,0,0,0,0,0,0,0,0,0,0,0,0,0,0,0,0,0,0,0,0,0,0,0,0,0,0,0,0,0,0,0,0,0,0,0,0,0,0,0,0,0,0,0,0,0,0,0,0,0,0,0,0,0,0,0,0,0,0,0,0,0,0,0,0,0,0,0,0,0,0,0,0,0,0,0,0,0,0,0,0,0,0,0,0,0,0,0,0,0,0,0,0,0,0,0,0,0,0,0,0…
TCGA-E9-A1R7_8_41467297_G_A	Pass	-		9.52381	TCGA-E9-A1R7_8_41467297_G_A	TCGA-E9-A1R7-01	8	41467297	G	A	3ss	+	Missense_Mutation	41467302	TTTCTACTTTTGCCGGAAAGGAA	TTTCTACTTTTGCCAGAAAGGAA	4.09	0.39	147	TCGA-E9-A1R7_8_41467297_G_A	high_expression	brca	TCGA-E9-A1R7-01A-11D-A14K-09	AGPAT6	8_41467297_G_A	14	3,0,0,0,0,0,0,0,0,0,0,0,0,0,2,8,0,0,3,0,2,0,0,0,0,0,0,0,0,3,0,0,0,0,0,0,0,0,0,0,0,8,0,0,0,0,0,5,0,2,2,25,2,7,0,0,6,30,3,0,0,0,4,5,0,0,0,0,0,0,0,3,0,6,10,0,0,6,0,0,0,0,4,0,0,25,0,0,0,0,0,6,0,0,0,0,2,0,0,0,0,0,0,0,0,0,0,0,0,0,0,0,0,0,0,0,0,0,0,0,0,0,0,0,0,0,0,0,0,0,0,0,0,0,3,0,0,0,0,5,5,0,3,0,0,0,0,0,0,0,0,0,0,0,0,0,0,0,0,5,0,0,0,0,0,0,0,0,0,4,0,0,0,4,0,4,0,0,0,7,0,0,0,4,0,6,2,0,0,5,27,4,0,0,0,0,0,…
TCGA-C8-A137_16_5132557_C_G	Pass	-		29.7872	TCGA-C8-A137_16_5132557_C_G	TCGA-C8-A137-01	16	5132557	C	G	3ss	+	Intron	5132556	GACCCACCCCTCTTGCCTAGCAG	GACCCACCCCTCTTGCCTAGGAG	3.99	6.7	47	TCGA-C8-A137_16_5132557_C_G	high_expression	brca	TCGA-C8-A137-01A-11D-A10Y-09	ALG1	16_5132557_C_G	14	0,0,0,0,0,0,0,0,3,4,0,8,0,0,0,0,6,0,0,0,0,0,0,2,0,0,0,0,0,0,5,6,3,0,0,0,2,0,0,2,0,0,2,0,0,3,0,0,0,0,0,0,4,0,0,0,0,0,0,0,4,0,7,0,0,4,0,0,0,0,0,0,2,3,0,2,0,4,0,5,0,2,0,0,0,0,0,0,0,0,0,0,0,0,6,0,2,0,0,0,12,0,0,0,0,0,0,0,0,3,0,0,0,3,0,0,0,0,0,0,0,0,0,0,0,0,0,0,3,0,2,0,0,0,0,6,0,0,0,0,0,4,0,0,0,0,3,0,0,0,6,6,0,0,0,0,5,0,0,0,0,0,5,0,0,0,4,0,0,7,2,0,2,0,0,0,0,0,5,0,0,0,0,0,0,0,4,0,5,4,0,2,0,0,0,0,0,0,0,…
TCGA-AN-A0XW_1_150784586_C_G	Pass	-		7.54717	TCGA-AN-A0XW_1_150784586_C_G	TCGA-AN-A0XW-01	1	150784586	C	G	3ss	-	Missense_Mutation	150784584	TCTTTTTCTTTTATCAGGAGATG	TCTTTTTCTTTTATCAGCAGATG	-7.12	8.87	106	TCGA-AN-A0XW_1_150784586_C_G	high_expression	brca	TCGA-AN-A0XW-01A-11D-A10G-09	ARNT	1_150784586_C_G	8	0,0,0,0,0,0,0,0,0,0,0,0,0,0,0,0,0,0,0,0,0,0,0,0,0,0,0,0,0,0,0,0,0,0,0,0,0,0,0,0,0,0,0,0,0,0,0,0,0,0,0,0,0,0,0,0,0,0,0,0,0,0,0,0,0,0,0,0,0,0,0,0,0,0,0,0,0,0,0,0,0,0,0,0,0,0,0,0,0,0,0,0,0,0,0,0,0,0,0,0,0,0,0,0,0,0,0,0,0,0,0,0,0,0,0,0,0,0,0,0,0,0,0,0,0,0,0,0,0,0,3,0,0,0,0,0,0,0,0,0,0,0,0,0,0,0,0,0,0,0,0,0,0,0,0,0,0,0,0,0,0,0,0,0,0,0,0,0,0,0,0,0,0,0,0,0,0,0,0,0,0,0,0,0,0,0,0,0,0,0,0,0,0,0,0,0,0,0,0,0…
TCGA-A2-A0T0_5_90671327_C_T	Pass	-		17.7778	TCGA-A2-A0T0_5_90671327_C_T	TCGA-A2-A0T0-01	5	90671327	C	T	5ss	-	Splice_Site	90671316	GAGGTAGAT	GAGGTAGAT	6.04	6.04	45	TCGA-A2-A0T0_5_90671327_C_T	high_expression	brca	TCGA-A2-A0T0-01A-22D-A099-09	ARRDC3	5_90671327_C_T	8	0,0,0,0,0,0,0,0,0,0,0,0,0,0,0,0,0,0,0,0,0,0,0,0,0,0,0,0,0,0,0,0,0,0,0,0,0,0,0,0,0,0,0,0,0,0,0,0,0,0,0,0,0,0,0,0,0,0,0,0,0,0,0,0,0,0,0,0,0,0,0,0,0,0,0,0,0,0,0,0,0,0,0,0,0,0,0,0,0,0,0,0,0,0,0,0,0,0,0,0,0,0,0,0,0,0,0,0,0,0,0,0,0,0,0,0,0,0,0,0,0,0,0,0,0,0,0,0,0,0,0,0,0,0,0,0,0,0,0,0,0,0,0,0,0,0,0,0,0,0,0,0,0,0,0,0,0,0,0,0,0,0,0,0,0,0,0,0,0,0,0,0,0,0,0,0,0,0,0,0,2,0,0,0,0,0,0,0,0,0,0,0,0,0,0,0,0,0,0,0…
TCGA-E9-A1NE_11_64674996_C_G	Pass	-		31.7073	TCGA-E9-A1NE_11_64674996_C_G	TCGA-E9-A1NE-01	11	64674996	C	G	5ss	-	Splice_Site	64674987	GAGGTGCTA	GAGGTGCTA	0.8	0.8	41	TCGA-E9-A1NE_11_64674996_C_G	high_expression	brca	TCGA-E9-A1NE-01A-21D-A14K-09	ATG2A	11_64674996_C_G	13	0,0,0,0,0,0,0,0,0,0,0,0,0,0,0,0,0,0,0,0,0,0,0,0,0,0,0,0,0,0,0,0,0,0,0,0,0,0,0,0,0,0,0,0,0,0,0,0,0,0,0,0,0,0,0,0,0,0,0,0,0,0,0,0,0,0,0,0,0,0,0,0,0,0,0,0,0,0,0,0,0,0,0,0,0,0,0,0,0,0,0,0,0,0,0,0,0,0,0,2,0,0,0,0,0,0,0,0,0,0,0,0,0,0,0,0,0,0,0,0,0,0,0,0,0,0,0,0,0,0,0,0,0,0,0,0,0,0,0,0,0,0,0,0,0,0,0,0,0,0,0,0,0,0,0,0,0,0,0,0,0,0,0,0,0,0,0,0,0,0,0,0,0,0,0,0,0,0,0,0,0,0,0,0,0,0,0,0,0,0,0,0,0,0,0,0,0,0,0,0…
TCGA-C8-A26Y_3_194154626_C_G	Pass	-		30.2326	TCGA-C8-A26Y_3_194154626_C_G	TCGA-C8-A26Y-01	3	194154626	C	G	3ss	-	Splice_Site	194154624	AAACTTCTTTTTCTGCAGAGATG	AAACTTCTTTTTCTGCACAGATG	-2.91	8.01	43	TCGA-C8-A26Y_3_194154626_C_G	high_expression	brca	TCGA-C8-A26Y-01A-11D-A16D-09	ATP13A3	3_194154626_C_G	13	0,0,0,0,0,0,0,0,0,0,0,0,0,0,0,0,0,0,0,0,0,0,0,0,0,0,0,0,0,0,0,0,0,0,0,0,0,0,0,0,0,0,0,0,0,0,0,0,0,0,0,0,0,0,0,0,0,0,0,0,0,0,0,0,0,0,0,0,0,0,0,0,0,0,0,0,0,0,0,0,0,0,0,0,0,0,0,0,0,0,0,0,0,0,0,0,0,0,0,0,0,0,0,0,0,0,0,0,0,0,0,0,0,0,0,0,0,0,0,0,0,0,0,0,0,0,0,0,0,0,0,0,0,0,0,0,0,0,0,0,0,0,0,0,0,0,0,0,0,0,0,0,0,0,0,0,0,0,0,0,0,0,0,0,0,0,0,0,0,0,0,0,0,0,0,0,0,0,0,0,0,0,0,0,0,0,0,0,0,0,0,0,0,0,0,0,0,0,0,0…
TCGA-BH-A18F_1_47130954_C_T	Pass	-		6.97674	TCGA-BH-A18F_1_47130954_C_T	TCGA-BH-A18F-01	1	47130954	C	T	5ss	-	Missense_Mutation	47130956	AAGGTGATT	AAGGTAATT	5.88	8.83	129	TCGA-BH-A18F_1_47130954_C_T	high_expression	brca	TCGA-BH-A18F-01A-11D-A12B-09	ATPAF1	1_47130954_C_T	9	0,0,0,0,0,0,0,0,0,0,0,0,0,0,0,0,0,0,0,0,0,0,0,0,0,0,0,0,0,0,0,0,0,0,0,0,0,0,0,0,0,0,0,0,0,0,0,0,0,0,0,0,0,0,0,0,0,0,0,0,0,0,0,0,0,0,0,0,0,0,0,0,0,0,0,0,0,0,0,0,0,0,0,0,0,0,0,0,0,0,0,0,0,0,0,0,0,0,0,0,0,0,0,0,0,0,0,0,0,0,0,0,0,0,0,0,0,0,0,0,0,0,0,0,0,0,0,0,0,0,0,0,0,0,0,0,0,0,0,0,0,0,0,0,0,0,0,0,0,0,0,0,0,0,0,0,0,0,0,0,0,0,0,0,0,0,0,0,0,0,0,0,0,0,0,0,0,0,0,0,0,0,0,0,0,0,0,0,0,0,0,0,0,0,0,0,0,0,0,0…
TCGA-AO-A03V_1_1309283_C_T	Pass	-		8.72727	TCGA-AO-A03V_1_1309283_C_T	TCGA-AO-A03V-01	1	1309283	C	T	3ss	-	Splice_Site	1309277	TCTGCGTCTTGCAGATCAAGTTC	TCTGCGTCTTGCAAATCAAGTTC	-3.59	1.85	550	TCGA-AO-A03V_1_1309283_C_T	high_expression	brca	TCGA-AO-A03V-01A-11D-A10Y-09	AURKAIP1	1_1309283_C_T	48	0,0,0,0,0,0,0,0,0,0,0,0,0,0,0,0,0,0,0,0,0,0,0,0,0,0,0,0,0,0,0,0,0,0,0,0,0,0,0,0,0,0,0,0,0,0,0,0,0,0,0,0,0,0,0,0,0,0,0,0,0,0,0,0,0,0,0,0,0,0,0,0,0,0,0,0,0,0,0,0,0,0,0,2,0,0,0,0,0,0,0,0,0,0,0,0,3,0,0,0,0,0,0,0,0,0,0,0,0,0,0,0,0,0,0,0,0,0,0,0,0,0,0,0,0,0,0,0,0,0,3,0,0,0,0,0,0,0,0,0,0,0,0,0,0,0,0,0,0,0,0,0,0,0,0,0,0,0,0,0,0,0,0,4,0,0,0,0,0,0,0,0,0,0,0,0,0,0,0,0,0,0,0,0,0,0,0,0,0,0,0,0,0,0,0,0,0,0,0,0…
TCGA-AR-A2LE_2_32694469_C_T	Pass	-		13.4328	TCGA-AR-A2LE_2_32694469_C_T	TCGA-AR-A2LE-01	2	32694469	C	T	3ss	+	Missense_Mutation	32694480	AGGACACTCTGTTCCTGCAGTTT	AGGACACTTTGTTCCTGCAGTTT	6.35	6.42	67	TCGA-AR-A2LE_2_32694469_C_T	high_expression	brca	TCGA-AR-A2LE-01A-11D-A17W-09	BIRC6	2_32694469_C_T	9	3,0,0,0,0,0,0,0,0,0,0,0,6,6,2,0,0,2,0,0,0,0,0,0,0,7,0,0,0,0,0,0,0,0,3,0,0,0,0,0,0,0,0,0,0,3,7,0,0,0,14,0,3,0,5,8,7,4,0,4,0,3,3,8,0,4,5,3,7,0,0,6,8,0,0,0,0,0,0,0,0,0,0,4,0,0,0,5,0,13,0,6,12,20,10,8,2,0,0,0,0,0,0,0,0,0,0,0,0,0,0,0,0,3,2,8,3,10,0,4,0,7,0,23,0,3,0,8,0,0,0,2,0,0,0,0,0,0,0,0,0,0,0,0,0,0,0,0,0,0,2,0,0,2,0,2,0,0,0,2,3,0,4,0,0,0,4,0,0,0,0,0,0,3,0,0,3,6,0,4,0,2,0,0,5,0,4,0,0,0,0,0,0,0,0,4,…
TCGA-E2-A159_11_558306_C_G	Pass	-		5.51181	TCGA-E2-A159_11_558306_C_G	TCGA-E2-A159-01	11	558306	C	G	3ss	-	Intron	558299	CGCCACTGACCTGACATTAGGAA	CGCCACTGACCTCACATTAGGAA	2.52	4.05	127	TCGA-E2-A159_11_558306_C_G	high_expression	brca	TCGA-E2-A159-01A-11D-A10Y-09	C11orf35	11_558306_C_G	7	0,0,3,3,0,0,0,0,0,0,0,0,0,0,4,0,0,0,0,0,0,0,0,0,0,0,0,0,0,0,0,0,2,0,0,0,0,0,0,0,0,0,0,0,0,0,2,0,0,0,0,0,0,0,0,0,0,14,3,0,0,0,3,0,0,0,0,0,0,0,0,0,0,0,0,0,0,0,0,0,0,0,0,0,0,13,0,0,0,0,0,0,0,0,0,9,0,0,0,0,0,0,0,3,0,0,0,0,0,0,0,0,3,0,0,0,0,17,0,0,0,0,0,0,0,0,3,3,0,3,0,0,0,0,0,0,0,4,2,0,0,0,16,0,7,0,0,0,2,0,0,0,0,0,0,0,0,0,0,0,0,0,0,19,0,0,0,5,0,0,0,0,0,0,0,0,0,0,0,0,16,0,0,0,0,0,0,0,0,0,0,5,0,0,0,0,0…
TCGA-E2-A14P_12_52470890_G_T	Pass	-		5.14706	TCGA-E2-A14P_12_52470890_G_T	TCGA-E2-A14P-01	12	52470890	G	T	3ss	+	Missense_Mutation	52470902	TGTACAAGATCTCCTTCCAGATC	TGTACAATATCTCCTTCCAGATC	5.48	9.3	272	TCGA-E2-A14P_12_52470890_G_T	high_expression	brca	TCGA-E2-A14P-01A-31D-A12B-09	C12orf44	12_52470890_G_T	14	0,0,0,0,0,0,0,0,0,0,0,0,0,0,0,0,0,0,0,0,0,0,0,0,0,0,0,0,0,0,0,0,0,0,0,0,0,0,0,0,0,0,0,0,0,0,0,0,0,0,0,0,0,0,0,0,0,0,0,0,0,0,0,0,0,0,0,0,0,0,0,0,0,0,0,0,0,0,0,0,0,0,0,0,0,0,0,0,0,0,0,0,0,0,0,0,0,0,0,0,0,0,0,0,0,0,0,0,0,0,0,0,0,0,0,0,0,0,0,0,0,0,0,0,0,0,0,0,0,0,0,0,0,0,0,0,0,0,0,0,0,0,0,0,0,0,0,0,0,0,0,0,0,0,0,0,0,0,0,0,0,0,0,0,0,0,0,0,0,0,0,0,0,0,0,0,0,0,0,0,0,0,0,0,0,0,0,0,0,0,0,0,0,0,0,0,0,0,0,0…
TCGA-AR-A0TT_1_27276594_G_C	Pass	-		12.8205	TCGA-AR-A0TT_1_27276594_G_C	TCGA-AR-A0TT-01	1	27276594	G	C	3ss	-	Missense_Mutation	27276611	GCCATGACTCATCCTTCCAGGGC	GCCATGACTCATCCTTCCAGGGC	8.15	8.15	39	TCGA-AR-A0TT_1_27276594_G_C	high_expression	brca	TCGA-AR-A0TT-01A-31D-A099-09	C1orf172	1_27276594_G_C	5	0,0,0,0,2,0,0,0,0,0,0,0,0,0,0,0,0,0,0,0,0,0,0,0,0,0,0,0,0,0,0,0,0,0,0,0,0,0,0,0,0,0,0,0,0,0,0,0,0,0,0,0,0,0,0,0,0,0,0,2,0,0,0,0,0,0,0,0,0,0,0,0,0,0,0,0,0,0,0,0,0,0,0,0,0,0,0,0,0,0,0,2,0,0,0,0,0,0,4,3,0,0,0,0,0,0,0,0,0,0,0,0,0,0,0,0,0,0,0,0,0,0,0,0,0,0,0,0,0,0,0,0,0,0,0,0,0,0,0,0,0,0,0,0,0,0,0,0,0,0,0,0,0,0,0,0,0,0,0,0,0,0,2,0,0,0,0,0,0,0,0,0,0,0,0,0,3,0,0,0,0,0,0,0,0,0,0,0,0,0,0,0,0,0,0,0,0,0,0,2…
TCGA-C8-A275_17_65026607_C_T	Pass	-		6.68896	TCGA-C8-A275_17_65026607_C_T	TCGA-C8-A275-01	17	65026607	C	T	3ss	+	Silent	65026621	ATCATCGTCTACATTTCCAGCAA	ATCATTGTCTACATTTCCAGCAA	6.29	6.23	299	TCGA-C8-A275_17_65026607_C_T	high_expression	brca	TCGA-C8-A275-01A-21D-A16D-09	CACNG4	17_65026607_C_T	20	0,0,2,2,4,0,0,0,0,4,3,8,13,0,0,0,0,0,0,0,0,6,0,0,0,2,0,4,0,5,0,0,0,6,0,0,3,0,0,0,3,7,0,0,3,5,11,0,0,0,0,0,0,4,0,10,3,7,3,11,0,0,4,0,0,0,0,25,0,6,15,0,9,0,0,0,0,0,0,0,0,0,4,0,0,0,0,0,4,0,8,0,0,0,0,3,0,0,10,0,0,0,0,0,0,0,0,0,0,0,0,0,0,0,0,0,3,8,0,4,2,0,0,0,0,2,0,4,0,0,0,2,4,0,0,0,0,0,0,0,0,0,0,0,0,0,2,3,0,0,0,5,6,5,0,0,0,0,0,0,0,0,0,0,0,0,0,0,0,5,0,0,0,0,0,0,87,0,0,4,0,0,0,39,0,0,2,0,0,4,0,0,0,0,0,…
TCGA-D8-A27L_2_27447710_A_G	Pass	-		30.6667	TCGA-D8-A27L_2_27447710_A_G	TCGA-D8-A27L-01	2	27447710	A	G	5ss	+	Missense_Mutation	27447706	AAGGTCTAT	AAGGTCTGT	1.69	6.43	75	TCGA-D8-A27L_2_27447710_A_G	high_expression	brca	TCGA-D8-A27L-01A-11D-A16D-09	CAD	2_27447710_A_G	23	0,0,0,0,0,0,0,0,0,0,0,0,0,0,0,0,0,0,0,0,0,0,0,0,0,0,0,0,0,0,0,0,0,0,0,0,0,0,0,0,0,0,0,0,0,0,0,0,0,0,0,0,0,0,0,0,0,0,0,0,0,0,0,0,0,0,0,0,0,0,0,0,0,0,0,0,0,0,0,0,0,0,0,0,0,0,0,0,0,0,0,0,0,0,0,0,0,0,0,0,0,0,0,0,0,0,0,0,0,0,0,0,0,0,0,0,0,0,0,0,0,0,0,0,0,0,0,0,0,0,0,0,0,0,0,0,0,0,0,0,0,0,0,0,0,0,0,0,0,0,0,0,0,0,0,0,0,0,0,0,0,0,0,0,0,0,0,0,0,0,0,0,0,0,0,0,0,0,0,0,0,0,0,0,0,0,0,0,0,0,0,0,0,0,0,0,0,0,0,0…
TCGA-E9-A1NE_3_56627570_C_A	Pass	-		9.43396	TCGA-E9-A1NE_3_56627570_C_A	TCGA-E9-A1NE-01	3	56627570	C	A	3ss	+	Missense_Mutation	56627587	ATCCTGGTTCTCAATCTCAGCTG	ATACTGGTTCTCAATCTCAGCTG	6.19	6.08	53	TCGA-E9-A1NE_3_56627570_C_A	high_expression	brca	TCGA-E9-A1NE-01A-21D-A14K-09	CCDC66	3_56627570_C_A	5	0,0,0,0,0,0,0,0,0,0,0,0,0,0,0,0,0,0,4,0,0,0,0,0,0,0,0,0,0,0,0,0,0,0,0,0,0,0,0,0,0,0,0,0,0,0,0,4,0,0,0,0,0,0,0,0,4,0,0,0,0,0,0,0,0,0,5,0,0,0,0,0,0,0,0,0,0,0,0,0,0,0,0,0,0,0,3,0,0,0,0,4,5,0,2,0,0,0,3,0,0,0,0,0,0,0,0,0,0,0,0,0,0,0,2,3,0,0,0,0,4,0,0,0,2,3,0,0,0,0,0,0,0,0,0,0,0,0,0,0,0,0,0,0,0,0,0,0,0,0,0,4,0,0,0,0,7,0,0,0,0,2,0,0,0,0,0,0,0,0,0,0,0,0,0,0,0,0,0,0,0,0,0,0,0,0,0,0,0,0,0,0,0,0,3,0,0,0,0,0…
TCGA-AC-A5XS_6_31110858_C_G	Pass	-		5.7554	TCGA-AC-A5XS_6_31110858_C_G	TCGA-AC-A5XS-01	6	31110858	C	G	3ss	-	Missense_Mutation	31110870	TCCTCTCCCGTTACAAGCAGCAG	TCCTCTCCCGTTACAAGCAGCAG	3.9	3.9	139	TCGA-AC-A5XS_6_31110858_C_G	high_expression	brca	TCGA-AC-A5XS-01A-11D-A29N-09	CCHCR1	6_31110858_C_G	8	3,0,0,2,0,0,3,0,0,0,0,0,4,0,0,3,4,0,0,4,0,0,0,0,0,0,9,2,0,0,0,0,0,0,0,0,3,0,0,0,0,0,0,0,0,2,4,0,0,0,0,4,0,0,0,0,0,0,0,0,0,3,0,0,3,0,0,0,12,3,4,0,0,5,0,14,4,0,0,4,0,0,0,4,0,0,0,0,4,0,0,6,5,0,0,0,2,0,8,0,0,0,0,4,6,0,0,0,5,11,4,0,0,0,0,0,7,0,0,3,4,0,2,0,4,4,0,0,0,0,0,3,0,9,5,8,0,0,4,0,10,7,0,0,4,0,4,0,0,0,0,0,6,0,5,0,0,0,0,0,0,8,0,7,3,0,0,0,0,8,0,0,0,0,0,0,0,0,0,0,4,3,3,0,0,0,0,0,0,5,4,3,0,0,0,4,0,0…
TCGA-AR-A2LL_16_68844244_G_A	Pass	Cancer Gene		30.4348	TCGA-AR-A2LL_16_68844244_G_A	TCGA-AR-A2LL-01	16	68844244	G	A	5ss	+	Missense_Mutation	68844233	AAGGTGCTC	AAGGTGCTC	3.68	3.68	23	TCGA-AR-A2LL_16_68844244_G_A	high_expression	brca	TCGA-AR-A2LL-01A-11D-A17W-09	CDH1	16_68844244_G_A	7	0,0,0,0,0,0,0,0,0,0,0,0,0,0,0,0,0,0,0,0,0,0,0,0,0,0,0,0,0,0,0,0,0,0,0,0,0,0,0,0,0,0,0,0,0,0,0,0,0,0,0,0,0,0,0,0,0,0,0,0,0,0,0,0,0,0,0,5,0,0,0,0,0,0,0,0,0,0,0,0,0,0,0,0,0,0,0,0,0,0,0,0,0,0,0,0,0,0,0,0,0,0,0,0,0,0,0,0,0,0,0,0,0,0,0,0,0,0,0,0,0,0,0,0,0,0,0,0,0,0,0,0,0,0,0,0,0,0,0,0,0,0,0,0,0,0,0,0,0,0,0,0,0,0,0,0,0,0,0,0,0,0,0,0,0,0,0,0,0,0,0,0,0,0,0,0,0,0,0,0,0,0,0,0,0,0,0,0,0,0,0,0,0,0,0,0,0,0,0,0…
TCGA-D8-A1Y1_16_68856129_G_T	Pass	Cancer Gene		42.2222	TCGA-D8-A1Y1_16_68856129_G_T	TCGA-D8-A1Y1-01	16	68856129	G	T	5ss	+	Splice_Site	68856133	TGGGTACCT	TGGGTACCT	1.54	1.54	45	TCGA-D8-A1Y1_16_68856129_G_T	high_expression	brca	TCGA-D8-A1Y1-01A-21D-A14K-09	CDH1	16_68856129_G_T	19	0,0,0,0,0,0,0,0,0,0,0,0,0,0,0,0,0,0,0,0,0,0,0,0,0,0,0,0,0,0,0,0,0,0,0,0,0,0,0,0,0,0,0,0,0,0,0,0,0,0,0,0,0,0,0,0,0,0,0,0,0,0,0,0,0,0,0,0,0,0,0,0,0,0,0,0,0,0,0,0,0,0,0,0,0,0,0,0,0,0,0,0,0,0,0,0,0,0,0,0,0,0,0,0,0,0,0,0,0,0,0,0,0,0,0,0,0,0,0,0,0,0,0,0,0,0,0,0,0,0,0,0,0,0,0,0,0,0,0,0,0,0,0,0,0,0,0,0,0,0,0,0,0,0,0,0,0,0,0,0,0,0,0,0,0,0,0,0,0,0,0,0,0,0,0,0,0,0,0,0,0,0,0,0,0,0,0,0,0,0,0,0,0,0,0,0,0,0,0,0…
TCGA-EW-A1IZ_22_46640993_G_A	Pass	-		10.2041	TCGA-EW-A1IZ_22_46640993_G_A	TCGA-EW-A1IZ-01	22	46640993	G	A	5ss	-	Missense_Mutation	46640992	GACGTGAGT	GATGTGAGT	9.22	7.77	49	TCGA-EW-A1IZ_22_46640993_G_A	high_expression	brca	TCGA-EW-A1IZ-01A-11D-A188-09	CDPF1	22_46640993_G_A	5	0,0,0,0,0,0,0,0,0,0,0,0,0,0,0,0,0,0,0,0,0,0,0,0,0,0,0,0,0,0,0,0,0,0,0,0,0,0,0,0,0,0,0,0,0,0,0,0,0,0,0,0,0,0,0,0,0,0,0,0,0,0,0,0,0,0,0,0,0,0,0,0,0,0,0,0,0,0,0,0,0,0,0,0,0,0,0,0,0,0,0,0,0,0,0,0,0,0,0,0,0,0,3,0,0,0,0,0,0,0,0,0,0,0,0,0,4,0,0,0,0,0,0,0,0,0,0,0,0,0,0,0,0,0,0,7,0,0,0,0,0,0,0,0,3,0,0,0,0,0,0,0,0,0,0,0,0,0,0,0,0,0,0,0,0,3,0,0,0,0,0,0,0,0,0,0,0,0,0,0,0,0,0,0,0,0,0,0,0,0,0,0,0,0,4,0,0,0,0,0…
TCGA-AR-A0TU_14_54896977_A_C	Pass	-		31.7016	TCGA-AR-A0TU_14_54896977_A_C	TCGA-AR-A0TU-01	14	54896977	A	C	5ss	-	Splice_Site	54896965	AAGGTAAAA	AAGGTAAAA	8.38	8.38	429	TCGA-AR-A0TU_14_54896977_A_C	high_expression	brca	TCGA-AR-A0TU-01A-31D-A10G-09	CNIH1	14_54896977_A_C	136	0,0,0,0,0,0,0,0,0,0,0,0,0,0,0,0,0,0,0,0,0,0,0,0,0,0,0,0,0,0,0,0,0,0,0,0,0,3,0,0,0,0,0,0,0,0,0,0,0,0,0,0,3,0,0,0,0,0,0,0,0,0,0,0,0,0,0,0,0,0,0,0,0,0,0,0,0,0,0,0,0,0,2,0,0,0,0,0,0,0,0,0,0,0,0,0,0,0,0,0,0,0,0,0,0,0,0,0,0,0,0,0,2,0,0,3,0,0,0,0,0,0,0,0,0,0,0,0,0,0,0,0,0,0,0,0,0,0,0,0,0,0,0,0,0,0,0,0,0,0,2,0,0,0,0,0,0,0,0,0,0,0,0,0,0,0,0,0,0,0,0,0,0,0,0,0,0,0,0,0,0,0,0,0,0,0,0,0,0,0,0,0,0,0,0,0,0,0,0,0…
TCGA-AR-A0U4_16_1717989_G_C	Pass	-		39.2857	TCGA-AR-A0U4_16_1717989_G_C	TCGA-AR-A0U4-01	16	1717989	G	C	3ss	+	Missense_Mutation	1717998	CCTTATCTGAGCTGCCCAAGGCC	CCTTATCTGACCTGCCCAAGGCC	-3.45	2.51	28	TCGA-AR-A0U4_16_1717989_G_C	high_expression	brca	TCGA-AR-A0U4-01A-11D-A117-09	CRAMP1L	16_1717989_G_C	11	0,0,0,0,0,0,0,0,0,0,0,0,0,0,0,0,0,0,0,0,0,0,0,0,0,0,0,0,0,0,2,0,0,0,0,0,0,0,0,0,0,0,0,0,0,0,0,0,0,0,0,0,0,0,0,0,0,5,0,0,0,0,0,0,0,0,0,0,0,0,0,0,0,0,0,0,0,0,0,0,0,0,0,0,0,0,0,0,0,0,0,0,0,0,0,0,0,0,0,0,0,0,0,0,0,0,0,0,0,0,0,0,0,0,0,0,0,0,0,0,0,0,0,0,0,0,0,0,0,0,0,0,0,0,0,0,0,0,0,0,0,0,0,0,0,0,0,0,0,0,0,0,0,0,0,0,0,0,0,0,0,0,0,0,0,0,0,0,0,0,0,0,0,0,0,0,0,0,0,2,0,0,0,0,0,0,0,0,0,0,0,0,0,0,0,0,0,0,0,0…
TCGA-AC-A2QH_4_1235308_C_A	Pass	-		28.3951	TCGA-AC-A2QH_4_1235308_C_A	TCGA-AC-A2QH-01	4	1235308	C	A	3ss	-	Intron	1235304	TGTGTTTGATTTTTAGTAAGACT	TGTGTTTGATTTTTATTAAGACT	-4.37	3.49	162	TCGA-AC-A2QH_4_1235308_C_A	high_expression	brca	TCGA-AC-A2QH-01A-11D-A18P-09	CTBP1	4_1235308_C_A	46	0,0,0,0,0,0,0,0,0,0,0,0,0,0,0,0,0,0,0,0,0,0,0,0,0,0,0,0,0,0,0,0,0,0,0,0,0,0,0,0,0,0,0,0,0,0,0,0,0,0,0,0,0,0,0,0,0,0,0,0,0,0,0,0,0,0,0,0,0,0,0,0,0,0,0,0,0,0,0,0,0,0,0,0,0,0,0,0,0,0,0,0,0,0,0,0,0,0,0,0,0,0,0,0,0,0,0,0,0,0,0,0,0,0,0,0,0,0,0,0,0,0,0,0,0,0,0,0,0,0,0,0,0,0,0,0,0,0,0,0,0,0,0,0,0,0,0,0,0,0,0,0,0,0,0,0,0,0,0,0,0,0,0,0,0,0,0,0,0,0,0,0,0,0,0,0,0,0,0,0,0,0,0,0,0,0,0,0,0,0,0,0,0,0,0,0,0,0,0,0…
TCGA-E2-A2P6_13_113899465_G_A	Pass	Cancer Gene		12.3894	TCGA-E2-A2P6_13_113899465_G_A	TCGA-E2-A2P6-01	13	113899465	G	A	3ss	+	Splice_Site	113899467	CTCCTTTGCTGTGTCCAGAGTGC	CTCCTTTGCTGTGTCCAAAGTGC	-12.88	5.28	113	TCGA-E2-A2P6_13_113899465_G_A	high_expression	brca	TCGA-E2-A2P6-01A-11D-A19Y-09	CUL4A	13_113899465_G_A	14	0,0,0,0,0,0,0,0,0,0,0,0,0,0,0,0,0,0,0,0,0,0,0,0,0,0,0,0,0,0,0,0,0,0,0,0,0,0,0,0,0,0,0,0,0,0,0,0,0,0,0,0,0,0,0,0,0,0,0,0,0,0,0,0,0,0,0,0,0,0,0,0,0,0,0,0,0,0,0,0,0,0,0,0,0,0,0,0,0,0,0,0,0,0,0,0,0,0,0,0,0,0,0,0,0,0,0,0,0,0,0,0,0,0,0,0,0,0,0,0,0,0,0,0,0,0,0,0,0,0,0,0,0,0,0,0,0,0,0,0,0,0,0,0,0,0,0,0,0,0,0,0,0,0,0,0,0,0,0,0,0,0,0,0,0,0,0,0,0,0,0,0,0,0,0,0,0,0,0,0,0,0,0,0,0,0,0,0,0,0,0,0,0,0,0,0,0,0,0,0…
TCGA-AO-A124_1_225140371_G_A	Pass	-		19.7183	TCGA-AO-A124_1_225140371_G_A	TCGA-AO-A124-01	1	225140371	G	A	3ss	+	Splice_Site	225140375	GTGAATTTTGTTACAGCCAGTTC	GTGAATTTTGTTACAACCAGTTC	0.16	4.75	71	TCGA-AO-A124_1_225140371_G_A	high_expression	brca	TCGA-AO-A124-01A-11D-A10M-09	DNAH14	1_225140371_G_A	14	0,0,0,4,0,0,0,0,0,0,0,0,0,0,0,0,0,0,0,0,0,0,0,0,0,0,0,0,0,0,0,0,0,0,0,0,0,0,0,0,2,0,0,0,0,0,0,0,0,0,5,0,0,2,0,0,0,0,0,0,0,0,0,0,0,2,0,0,0,0,0,0,0,0,0,0,0,0,0,0,0,0,0,0,0,0,0,0,0,3,0,0,0,0,0,3,0,0,0,0,0,2,0,0,0,0,0,0,0,0,0,0,3,0,0,0,0,0,0,0,0,0,0,0,0,0,0,0,0,0,0,0,0,0,0,0,0,0,0,0,0,0,3,0,0,0,0,0,0,0,5,0,0,0,0,0,0,0,0,0,0,0,0,0,0,0,0,0,0,2,0,0,0,0,0,0,0,3,0,0,0,0,0,0,0,0,0,0,0,0,0,0,0,0,0,0,0,0,0,0…
TCGA-C8-A26Y_1_225147894_C_T	Pass	-		46.875	TCGA-C8-A26Y_1_225147894_C_T	TCGA-C8-A26Y-01	1	225147894	C	T	3ss	+	Missense_Mutation	225147899	ACAACATATGGTTTCTCCAGAGC	ACAACATATGGTTTTTCCAGAGC	5.95	6.03	32	TCGA-C8-A26Y_1_225147894_C_T	high_expression	brca	TCGA-C8-A26Y-01A-11D-A16D-09	DNAH14	1_225147894_C_T	15	0,0,0,0,0,0,0,0,0,0,0,0,0,0,0,0,0,0,0,0,0,0,0,0,0,0,0,0,0,0,0,0,0,0,0,0,0,0,0,0,0,0,0,0,0,0,0,0,0,0,0,0,0,0,0,0,0,0,0,0,0,0,0,0,0,0,0,0,0,0,0,0,0,0,0,0,0,0,0,0,0,0,0,0,0,0,0,0,0,0,0,0,0,0,0,0,0,0,0,0,0,0,0,0,0,0,0,0,0,0,0,0,0,0,0,0,0,0,0,0,0,0,0,3,0,0,0,0,0,0,0,0,0,0,0,0,0,0,0,0,0,0,0,0,0,0,0,0,0,0,0,0,0,0,0,0,0,0,0,0,0,0,0,0,0,0,0,0,0,0,0,0,0,0,0,0,0,0,0,0,0,0,0,0,0,0,2,3,0,0,0,0,0,0,0,0,0,0,0,0…
TCGA-C8-A3M8_19_10935731_A_T	Pass	-		9.19881	TCGA-C8-A3M8_19_10935731_A_T	TCGA-C8-A3M8-01	19	10935731	A	T	3ss	+	Splice_Site	10935736	CCCCTCCCGCTTGCAGGCAGAAA	CCCCTCCCGCTTGCTGGCAGAAA	1.04	6.8	337	TCGA-C8-A3M8_19_10935731_A_T	high_expression	brca	TCGA-C8-A3M8-01A-11D-A20S-09	DNM2	19_10935731_A_T	31	0,0,0,0,0,0,0,0,0,0,0,0,0,0,0,0,0,0,0,0,0,0,0,0,0,0,0,0,0,0,0,0,0,0,0,0,0,0,0,0,0,0,0,0,0,0,0,0,0,0,0,0,0,0,0,0,0,0,0,0,0,0,0,0,0,0,0,0,0,0,0,0,0,0,0,0,0,0,0,0,0,0,0,0,0,0,0,0,0,0,0,0,0,0,0,0,0,0,0,0,0,0,0,0,0,0,0,0,0,0,0,0,0,0,0,0,0,0,0,0,0,0,0,0,0,0,0,0,0,0,0,0,0,0,0,0,0,0,0,0,0,0,0,0,0,0,0,0,0,0,0,0,0,0,0,0,0,0,0,0,0,0,0,0,0,0,0,0,0,0,0,0,0,0,0,0,0,0,0,0,0,0,0,0,0,0,0,0,0,0,0,0,0,0,0,0,0,0,0,0…
TCGA-AQ-A0Y5_19_10271089_CTC_-	Pass	Cancer Gene		15.5556	TCGA-AQ-A0Y5_19_10271089_CTC_-	TCGA-AQ-A0Y5-01	19	10271089	CTC	-	3ss	-	In_Frame_Del	10271092	TTGTTTTCCCTGTGTAGGAGGAG	TTGTTTTCCCTGTGTAGGAGAAG	-6.56	-8.3	90	TCGA-AQ-A0Y5_19_10271089_CTC_-	high_expression	brca	TCGA-AQ-A0Y5-01A-11D-A14K-09	DNMT1	19_10271089_CTC_-	14	0,0,0,0,0,0,0,0,0,0,0,0,0,0,0,0,0,0,0,0,0,0,0,0,0,0,0,0,0,0,0,0,0,0,0,0,0,0,0,0,0,0,0,0,0,0,0,0,0,0,0,0,0,0,0,0,0,0,0,0,0,0,0,0,0,0,0,0,0,0,0,0,0,0,0,0,0,0,0,0,0,0,0,0,0,0,0,0,0,0,0,0,0,0,0,0,0,0,0,0,0,0,0,0,0,0,0,0,0,0,0,0,0,0,0,0,0,0,0,0,0,0,0,0,0,0,0,0,0,0,0,0,0,0,0,0,0,0,0,0,0,0,0,0,0,0,0,0,0,0,0,0,0,0,0,0,0,0,0,0,0,0,0,0,0,0,0,0,0,0,0,0,0,0,0,0,0,0,0,0,0,0,0,0,0,0,0,0,0,0,0,0,0,0,0,0,0,0,0,0…
TCGA-E9-A22G_19_10277360_TTCTGTCACAGAAGACAAC_-	Pass	Cancer Gene		5.80645	TCGA-E9-A22G_19_10277360_TTCTGTCACAGAAGACAAC_-	TCGA-E9-A22G-01	19	10277360	TTCTGTCACAGAAGACAAC	-	3ss	-	Splice_Site	10277349	GTGACAGAACACCCAAACAGAAA	TGTGTGTGTCACCCAAACAGAAA	-1.28	8.01	155	TCGA-E9-A22G_19_10277360_TTCTGTCACAGAAGACAAC_-	high_expression	brca	TCGA-E9-A22G-01A-11D-A159-09	DNMT1	19_10277360_TTCTGTCACAGAAGACAAC_-	9	0,0,0,0,0,0,0,0,0,0,0,0,0,0,0,0,0,0,0,0,0,0,0,0,0,0,0,0,0,0,0,0,0,0,0,0,0,0,0,0,0,0,0,0,0,0,0,0,0,0,0,0,0,0,0,0,0,0,0,0,0,0,0,0,0,0,0,0,0,0,0,0,0,0,0,0,0,0,0,0,0,0,0,0,0,0,0,0,0,0,0,0,0,0,0,0,0,0,0,0,0,0,0,0,0,0,0,0,0,0,0,0,0,0,0,0,0,0,0,0,0,0,0,0,0,0,0,0,0,0,0,0,0,0,0,0,0,0,0,0,0,0,0,0,0,0,0,0,0,0,0,0,0,0,0,0,0,0,0,0,0,0,0,0,0,0,0,0,0,0,0,0,0,0,0,0,0,0,0,0,0,0,0,0,0,0,0,0,0,0,0,0,0,0,0,0,0,0,0,0…
TCGA-D8-A73U_9_131847301_G_T	Pass	-		10.2041	TCGA-D8-A73U_9_131847301_G_T	TCGA-D8-A73U-01	9	131847301	G	T	3ss	+	Splice_Site	131847298	TGACCATGCGTCTTCCCCAGCAG	TGACCATGCGTCTTCCCCAGCAT	7.32	7.56	49	TCGA-D8-A73U_9_131847301_G_T	high_expression	brca	TCGA-D8-A73U-01A-11D-A33E-09	DOLPP1	9_131847301_G_T	5	0,0,0,0,0,0,0,0,0,0,0,0,0,0,0,0,0,0,4,0,0,0,0,0,0,0,0,0,0,0,0,0,0,0,0,0,0,0,0,0,0,0,0,0,0,0,0,0,0,5,2,0,0,0,0,0,0,2,0,0,0,0,0,0,0,0,3,0,0,0,0,0,0,0,0,0,0,0,0,0,0,0,0,0,0,0,0,0,0,0,0,0,0,0,0,0,0,0,4,0,0,0,0,0,0,0,0,0,0,0,0,0,0,0,0,0,0,0,0,0,0,0,0,0,3,0,0,0,0,0,0,0,0,0,0,0,0,0,0,0,0,0,0,0,0,0,0,0,0,0,0,3,0,0,0,0,0,0,0,2,0,0,0,0,0,0,0,0,0,3,0,0,0,0,0,0,0,0,3,0,0,0,0,2,0,0,0,0,0,0,0,0,0,4,0,0,0,0,0,0…
TCGA-A2-A0YH_19_2211749_G_T	Pass	Cancer Gene		62.5	TCGA-A2-A0YH_19_2211749_G_T	TCGA-A2-A0YH-01	19	2211749	G	T	3ss	+	Splice_Site	2211751	TTCCGCCTCTCTTCCCAGAGTCC	TTCCGCCTCTCTTCCCATAGTCC	-5.17	11.1	8	TCGA-A2-A0YH_19_2211749_G_T	high_expression	brca	TCGA-A2-A0YH-01A-11D-A10G-09	DOT1L	19_2211749_G_T	5	0,0,0,0,0,0,0,0,0,0,0,0,0,0,0,0,0,0,0,0,0,0,0,0,0,0,0,0,0,0,0,0,0,0,0,0,0,0,0,0,0,0,0,0,0,0,0,0,0,0,0,0,0,0,0,0,0,0,0,0,0,0,0,0,0,0,0,0,0,0,0,0,0,0,0,0,0,0,0,0,0,0,0,0,0,0,0,0,0,0,0,0,0,0,0,0,0,0,0,0,0,0,0,0,0,0,0,0,0,0,0,0,0,0,0,0,0,0,0,0,0,0,0,0,0,0,0,0,0,0,0,0,0,0,0,0,0,0,0,0,0,0,0,0,0,0,0,0,0,0,0,0,0,0,0,0,0,0,0,0,0,0,0,0,0,0,0,0,0,0,0,0,0,0,0,0,0,0,0,0,0,0,0,0,0,0,0,0,0,0,0,0,0,0,0,0,0,0,0,0…
TCGA-C8-A12Q_14_102516407_G_A	Pass	-		9.33661	TCGA-C8-A12Q_14_102516407_G_A	TCGA-C8-A12Q-01	14	102516407	G	A	3ss	+	Splice_Site	102516422	CACAGGTTTGAAACTTCAAGGGG	CACAAGTTTGAAACTTCAAGGGG	-0.03	-0.82	1221	TCGA-C8-A12Q_14_102516407_G_A	high_expression	brca	TCGA-C8-A12Q-01A-11D-A10Y-09	DYNC1H1	14_102516407_G_A	114	0,0,0,0,0,0,0,0,0,0,0,0,0,0,0,0,0,0,0,0,0,0,0,0,0,0,0,0,0,0,0,0,0,0,0,0,0,0,0,0,0,0,0,0,0,0,0,0,0,0,0,0,0,0,0,0,0,0,0,0,0,0,0,0,0,0,0,0,0,0,0,0,0,0,0,0,0,0,0,0,0,0,0,0,0,0,0,0,0,0,0,0,0,0,0,0,0,0,0,0,0,0,0,0,0,0,0,0,0,0,0,0,0,0,0,0,0,0,0,0,0,0,0,0,0,0,0,0,0,0,0,0,0,0,0,0,0,0,0,0,0,0,0,0,0,0,0,0,0,0,0,0,0,0,0,0,0,0,0,0,0,0,0,0,0,0,0,0,0,0,0,0,0,0,0,0,0,0,0,0,0,0,0,0,0,0,0,0,0,0,0,0,0,0,0,0,0,0,0,0…
TCGA-LD-A74U_6_32135418_G_A	Pass	-		9.23077	TCGA-LD-A74U_6_32135418_G_A	TCGA-LD-A74U-01	6	32135418	G	A	5ss	+	Missense_Mutation	32135428	TAGGTGCCT	TAGGTGCCT	1.26	1.26	65	TCGA-LD-A74U_6_32135418_G_A	high_expression	brca	TCGA-LD-A74U-01A-13D-A33E-09	EGFL8	6_32135418_G_A	6	0,0,0,0,0,0,4,0,0,0,0,0,0,0,0,0,0,0,0,0,0,0,0,0,0,0,0,0,0,0,0,2,0,0,4,0,0,0,0,0,0,0,0,0,0,0,0,5,0,0,0,0,0,0,0,0,0,0,0,0,0,0,0,0,0,0,2,0,0,0,0,0,0,0,0,0,2,0,0,0,0,0,0,0,0,0,0,0,0,0,0,0,0,0,0,0,0,0,0,0,2,0,0,0,0,0,0,0,0,0,0,0,0,0,0,0,0,0,0,0,0,0,0,0,2,0,0,0,0,0,0,2,0,0,0,0,0,0,2,2,0,3,0,0,0,0,0,0,0,0,0,0,0,0,0,0,0,0,0,0,0,0,2,3,0,0,0,0,0,9,3,0,0,0,0,0,0,0,0,0,0,2,0,0,3,0,0,0,0,0,0,4,0,0,0,0,0,0,0,0…
TCGA-OK-A5Q2_6_32135279_G_A	Pass	-		14	TCGA-OK-A5Q2_6_32135279_G_A	TCGA-OK-A5Q2-01	6	32135279	G	A	3ss	+	Splice_Site	32135291	CTTTCTAGTGGGCCGGTCAGGCT	CTTTCTAATGGGCCGGTCAGGCT	-1.17	1.41	50	TCGA-OK-A5Q2_6_32135279_G_A	high_expression	brca	TCGA-OK-A5Q2-01A-11D-A27P-09	EGFL8	6_32135279_G_A	7	0,0,0,0,0,0,0,0,0,0,0,0,0,0,2,0,0,0,0,0,0,0,0,0,2,0,0,0,0,0,0,0,0,0,0,0,0,0,0,0,0,0,0,0,0,0,2,0,0,0,0,0,0,0,0,0,0,0,0,0,0,0,0,0,0,0,0,0,0,0,0,0,0,0,0,0,0,5,0,0,0,0,0,0,0,0,0,0,0,0,0,0,0,0,0,0,0,0,0,0,0,0,0,0,0,0,0,0,0,0,0,0,0,0,0,0,0,0,0,0,0,0,0,0,0,0,0,0,0,0,0,3,0,0,0,0,0,0,0,0,0,0,0,0,0,0,0,0,0,0,0,0,0,0,0,0,0,0,0,0,0,0,0,0,0,0,0,0,0,0,0,0,0,0,0,0,0,0,0,0,0,3,0,0,0,0,0,0,0,0,0,0,0,0,0,0,0,0,0,0…
TCGA-C8-A12K_20_45021783_C_A	Pass	-		18.9189	TCGA-C8-A12K_20_45021783_C_A	TCGA-C8-A12K-01	20	45021783	C	A	3ss	-	Splice_Site	45021775	TTCACTACCCAGACTCGCAGTGA	TTCACTACCCATACTCGCAGTGA	-1.84	5.13	37	TCGA-C8-A12K_20_45021783_C_A	high_expression	brca	TCGA-C8-A12K-01A-21D-A10Y-09	ELMO2	20_45021783_C_A	7	0,0,0,0,0,0,0,0,0,0,0,0,0,0,0,0,0,0,0,0,0,0,0,0,0,0,0,0,0,0,0,0,0,0,0,0,0,0,0,0,0,0,0,0,0,0,0,0,0,0,0,0,0,0,0,0,0,0,0,0,0,0,0,0,0,0,0,0,0,0,0,0,0,0,0,0,0,0,0,0,0,0,0,0,0,0,0,0,0,0,0,0,0,0,0,0,0,0,0,0,0,0,0,0,0,0,0,0,0,0,0,0,0,0,0,0,0,0,0,0,0,0,0,0,0,0,0,0,0,0,0,0,0,0,0,0,0,0,0,0,0,0,0,0,0,0,0,0,0,0,0,0,0,0,0,0,0,0,0,0,0,0,0,0,0,0,0,0,0,0,0,0,0,0,0,0,0,0,0,0,0,0,0,0,0,0,0,0,0,0,0,0,0,0,0,0,0,0,0,0…
TCGA-E2-A10B_19_45862040_T_C	Pass	Cancer Gene		11.9403	TCGA-E2-A10B_19_45862040_T_C	TCGA-E2-A10B-01	19	45862040	T	C	5ss	-	Intron	45862039	AAAGTGACA	AAGGTGACA	-2.66	5.19	67	TCGA-E2-A10B_19_45862040_T_C	high_expression	brca	TCGA-E2-A10B-01A-11D-A10M-09	ERCC2	19_45862040_T_C	8	0,0,0,0,0,0,0,0,0,0,0,0,0,0,0,0,0,0,0,0,0,0,0,0,0,0,0,0,0,0,0,0,0,0,0,0,0,0,0,0,0,0,0,0,0,0,0,0,0,0,0,0,0,0,0,0,0,0,0,0,0,0,0,0,0,0,0,0,0,0,0,0,0,0,0,0,0,0,0,0,0,0,0,0,0,0,0,0,0,0,0,0,0,0,0,0,0,0,0,0,0,0,0,0,0,0,0,0,0,0,0,0,0,0,0,0,0,0,0,0,0,0,0,0,0,0,0,0,0,0,0,0,0,0,0,0,0,0,0,0,0,0,0,0,0,0,0,0,0,0,0,0,0,0,0,0,0,0,0,0,0,0,0,0,0,0,0,0,0,0,0,0,0,0,0,0,0,0,0,0,0,0,0,0,0,0,0,0,0,0,0,0,0,0,0,0,0,0,0,0…
TCGA-BH-A203_17_80047261_C_A	Pass	-		7.01357	TCGA-BH-A203_17_80047261_C_A	TCGA-BH-A203-01	17	80047261	C	A	3ss	-	Splice_Site	80047278	CAGCCAGGATGCTTATCCAGGCT	CAGCCAGGATGCTTATCCAGGCT	-0.83	-0.83	442	TCGA-BH-A203_17_80047261_C_A	high_expression	brca	TCGA-BH-A203-01A-12D-A167-09	FASN	17_80047261_C_A	31	0,0,0,2,0,0,0,0,0,0,0,0,0,0,0,0,2,0,0,0,0,0,0,0,0,0,0,0,0,0,5,0,0,0,2,0,0,0,0,0,4,0,0,0,0,2,7,0,0,0,0,0,0,0,0,0,0,0,0,8,0,0,7,0,0,0,0,0,0,0,0,0,0,0,0,0,0,0,0,0,0,0,0,0,0,2,0,0,0,0,0,0,0,0,0,2,0,0,8,3,0,0,0,0,0,0,0,0,0,0,0,0,0,0,0,5,0,0,0,0,0,3,0,0,0,0,0,0,0,0,0,0,6,0,0,0,0,0,0,0,0,36,0,0,0,0,0,0,0,0,5,0,0,0,0,0,0,0,0,0,0,2,0,0,0,0,0,0,3,3,0,0,0,0,0,0,0,2,0,3,0,0,0,0,0,0,0,0,0,0,3,0,0,0,0,0,0,0,0,…
TCGA-D8-A147_6_99374449_G_C	Pass	-		17.1875	TCGA-D8-A147_6_99374449_G_C	TCGA-D8-A147-01	6	99374449	G	C	3ss	-	Missense_Mutation	99374450	ACAACAGGTGTATCCTACAGCTG	ACAACAGGTGTATCCTACAGGTG	5.16	6.67	64	TCGA-D8-A147_6_99374449_G_C	high_expression	brca	TCGA-D8-A147-01A-11D-A10Y-09	FBXL4	6_99374449_G_C	11	0,0,0,0,0,0,0,0,0,0,0,0,0,2,0,0,0,0,0,0,0,0,0,0,0,0,0,0,0,0,0,0,0,0,0,0,0,0,0,0,0,0,0,0,0,0,0,0,0,0,0,0,0,7,0,0,0,0,0,0,0,0,0,0,0,0,0,0,0,0,0,0,0,0,0,0,0,0,0,0,0,0,0,0,0,0,0,0,0,0,0,0,0,0,0,0,0,0,0,3,0,0,0,0,0,0,0,0,0,0,0,3,0,0,0,0,0,0,0,0,0,0,0,0,0,0,0,0,0,0,0,0,0,0,0,0,0,0,0,0,0,0,0,0,0,0,0,0,0,0,0,0,0,0,0,0,0,0,0,0,0,0,0,0,0,0,0,0,0,0,0,0,0,0,0,0,0,0,0,0,0,0,0,0,3,0,0,0,0,4,0,0,0,0,0,0,0,0,0,0…
TCGA-A2-A0CV_10_8111433_CA_-	Pass	Cancer Gene		61.1134	TCGA-A2-A0CV_10_8111433_CA_-	TCGA-A2-A0CV-01	10	8111433	CA	-	3ss	+	Splice_Site	8111442	TCCCCACTCTCAGTCTGCAGCCA	TCTCCCCACTCTGTCTGCAGCCA	3.36	10.67	2407	TCGA-A2-A0CV_10_8111433_CA_-	high_expression	brca	TCGA-A2-A0CV-01A-31D-A10Y-09	GATA3	10_8111433_CA_-	1471	0,0,0,0,0,0,0,0,0,0,0,0,0,0,0,0,0,0,0,0,0,0,0,0,8,0,0,0,0,0,0,0,0,0,0,2,0,0,0,0,0,0,3,0,0,0,0,0,22,0,0,0,0,0,0,0,0,15,0,0,0,0,0,0,0,3,0,0,0,0,0,0,0,0,0,0,0,0,0,0,2,0,0,0,3,0,0,0,0,0,0,0,0,0,0,0,0,0,0,0,0,0,0,0,0,0,0,0,0,0,0,0,2,0,4,0,0,0,0,0,0,0,0,0,0,5,0,0,0,0,3,0,0,0,0,0,0,0,0,0,3,0,0,0,0,0,0,0,0,2,0,0,0,12,0,3,0,0,0,0,13,0,0,0,0,0,0,0,0,0,0,0,0,0,0,0,0,0,0,0,0,0,2,0,0,0,0,8,0,0,0,0,0,0,0,0,0,0…
TCGA-AO-A12A_10_8111433_CA_-	Pass	Cancer Gene		43.8545	TCGA-AO-A12A_10_8111433_CA_-	TCGA-AO-A12A-01	10	8111433	CA	-	3ss	+	Splice_Site	8111442	TCCCCACTCTCAGTCTGCAGCCA	TCTCCCCACTCTGTCTGCAGCCA	3.36	10.67	3051	TCGA-AO-A12A_10_8111433_CA_-	high_expression	brca	TCGA-AO-A12A-01A-21D-A10Y-09	GATA3	10_8111433_CA_-	1338	0,0,0,0,0,0,0,0,0,0,0,0,0,0,0,0,0,0,0,0,0,0,0,0,8,0,0,0,0,0,0,0,0,0,0,2,0,0,0,0,0,0,3,0,0,0,0,0,22,0,0,0,0,0,0,0,0,15,0,0,0,0,0,0,0,3,0,0,0,0,0,0,0,0,0,0,0,0,0,0,2,0,0,0,3,0,0,0,0,0,0,0,0,0,0,0,0,0,0,0,0,0,0,0,0,0,0,0,0,0,0,0,2,0,4,0,0,0,0,0,0,0,0,0,0,5,0,0,0,0,3,0,0,0,0,0,0,0,0,0,3,0,0,0,0,0,0,0,0,2,0,0,0,12,0,3,0,0,0,0,13,0,0,0,0,0,0,0,0,0,0,0,0,0,0,0,0,0,0,0,0,0,2,0,0,0,0,8,0,0,0,0,0,0,0,0,0,0…
TCGA-AR-A1AP_10_8111433_CA_-	Pass	Cancer Gene		48.4795	TCGA-AR-A1AP_10_8111433_CA_-	TCGA-AR-A1AP-01	10	8111433	CA	-	3ss	+	Splice_Site	8111442	TCCCCACTCTCAGTCTGCAGCCA	TCTCCCCACTCTGTCTGCAGCCA	3.36	10.67	3387	TCGA-AR-A1AP_10_8111433_CA_-	high_expression	brca	TCGA-AR-A1AP-01A-11D-A12Q-09	GATA3	10_8111433_CA_-	1642	0,0,0,0,0,0,0,0,0,0,0,0,0,0,0,0,0,0,0,0,0,0,0,0,8,0,0,0,0,0,0,0,0,0,0,2,0,0,0,0,0,0,3,0,0,0,0,0,22,0,0,0,0,0,0,0,0,15,0,0,0,0,0,0,0,3,0,0,0,0,0,0,0,0,0,0,0,0,0,0,2,0,0,0,3,0,0,0,0,0,0,0,0,0,0,0,0,0,0,0,0,0,0,0,0,0,0,0,0,0,0,0,2,0,4,0,0,0,0,0,0,0,0,0,0,5,0,0,0,0,3,0,0,0,0,0,0,0,0,0,3,0,0,0,0,0,0,0,0,2,0,0,0,12,0,3,0,0,0,0,13,0,0,0,0,0,0,0,0,0,0,0,0,0,0,0,0,0,0,0,0,0,2,0,0,0,0,8,0,0,0,0,0,0,0,0,0,0…
TCGA-AR-A24X_10_8111433_CA_-	Pass	Cancer Gene		35.223	TCGA-AR-A24X_10_8111433_CA_-	TCGA-AR-A24X-01	10	8111433	CA	-	3ss	+	Splice_Site	8111442	TCCCCACTCTCAGTCTGCAGCCA	TCTCCCCACTCTGTCTGCAGCCA	3.36	10.67	1323	TCGA-AR-A24X_10_8111433_CA_-	high_expression	brca	TCGA-AR-A24X-01A-11D-A167-09	GATA3	10_8111433_CA_-	466	0,0,0,0,0,0,0,0,0,0,0,0,0,0,0,0,0,0,0,0,0,0,0,0,8,0,0,0,0,0,0,0,0,0,0,2,0,0,0,0,0,0,3,0,0,0,0,0,22,0,0,0,0,0,0,0,0,15,0,0,0,0,0,0,0,3,0,0,0,0,0,0,0,0,0,0,0,0,0,0,2,0,0,0,3,0,0,0,0,0,0,0,0,0,0,0,0,0,0,0,0,0,0,0,0,0,0,0,0,0,0,0,2,0,4,0,0,0,0,0,0,0,0,0,0,5,0,0,0,0,3,0,0,0,0,0,0,0,0,0,3,0,0,0,0,0,0,0,0,2,0,0,0,12,0,3,0,0,0,0,13,0,0,0,0,0,0,0,0,0,0,0,0,0,0,0,0,0,0,0,0,0,2,0,0,0,0,8,0,0,0,0,0,0,0,0,0,0…
TCGA-B6-A0WS_10_8111433_CA_-	Pass	Cancer Gene		50.6257	TCGA-B6-A0WS_10_8111433_CA_-	TCGA-B6-A0WS-01	10	8111433	CA	-	3ss	+	Splice_Site	8111442	TCCCCACTCTCAGTCTGCAGCCA	TCTCCCCACTCTGTCTGCAGCCA	3.36	10.67	2637	TCGA-B6-A0WS_10_8111433_CA_-	high_expression	brca	TCGA-B6-A0WS-01A-11D-A10Y-09	GATA3	10_8111433_CA_-	1335	0,0,0,0,0,0,0,0,0,0,0,0,0,0,0,0,0,0,0,0,0,0,0,0,8,0,0,0,0,0,0,0,0,0,0,2,0,0,0,0,0,0,3,0,0,0,0,0,22,0,0,0,0,0,0,0,0,15,0,0,0,0,0,0,0,3,0,0,0,0,0,0,0,0,0,0,0,0,0,0,2,0,0,0,3,0,0,0,0,0,0,0,0,0,0,0,0,0,0,0,0,0,0,0,0,0,0,0,0,0,0,0,2,0,4,0,0,0,0,0,0,0,0,0,0,5,0,0,0,0,3,0,0,0,0,0,0,0,0,0,3,0,0,0,0,0,0,0,0,2,0,0,0,12,0,3,0,0,0,0,13,0,0,0,0,0,0,0,0,0,0,0,0,0,0,0,0,0,0,0,0,0,2,0,0,0,0,8,0,0,0,0,0,0,0,0,0,0…
TCGA-B6-A0X0_10_8111433_CA_-	Pass	Cancer Gene		52.4891	TCGA-B6-A0X0_10_8111433_CA_-	TCGA-B6-A0X0-01	10	8111433	CA	-	3ss	+	Splice_Site	8111442	TCCCCACTCTCAGTCTGCAGCCA	TCTCCCCACTCTGTCTGCAGCCA	3.36	10.67	2290	TCGA-B6-A0X0_10_8111433_CA_-	high_expression	brca	TCGA-B6-A0X0-01A-21D-A10Y-09	GATA3	10_8111433_CA_-	1202	0,0,0,0,0,0,0,0,0,0,0,0,0,0,0,0,0,0,0,0,0,0,0,0,8,0,0,0,0,0,0,0,0,0,0,2,0,0,0,0,0,0,3,0,0,0,0,0,22,0,0,0,0,0,0,0,0,15,0,0,0,0,0,0,0,3,0,0,0,0,0,0,0,0,0,0,0,0,0,0,2,0,0,0,3,0,0,0,0,0,0,0,0,0,0,0,0,0,0,0,0,0,0,0,0,0,0,0,0,0,0,0,2,0,4,0,0,0,0,0,0,0,0,0,0,5,0,0,0,0,3,0,0,0,0,0,0,0,0,0,3,0,0,0,0,0,0,0,0,2,0,0,0,12,0,3,0,0,0,0,13,0,0,0,0,0,0,0,0,0,0,0,0,0,0,0,0,0,0,0,0,0,2,0,0,0,0,8,0,0,0,0,0,0,0,0,0,0…
TCGA-BH-A0BS_10_8111433_CA_-	Pass	Cancer Gene		59.0168	TCGA-BH-A0BS_10_8111433_CA_-	TCGA-BH-A0BS-01	10	8111433	CA	-	3ss	+	Splice_Site	8111442	TCCCCACTCTCAGTCTGCAGCCA	TCTCCCCACTCTGTCTGCAGCCA	3.36	10.67	3865	TCGA-BH-A0BS_10_8111433_CA_-	high_expression	brca	TCGA-BH-A0BS-01A-11D-A12Q-09	GATA3	10_8111433_CA_-	2281	0,0,0,0,0,0,0,0,0,0,0,0,0,0,0,0,0,0,0,0,0,0,0,0,8,0,0,0,0,0,0,0,0,0,0,2,0,0,0,0,0,0,3,0,0,0,0,0,22,0,0,0,0,0,0,0,0,15,0,0,0,0,0,0,0,3,0,0,0,0,0,0,0,0,0,0,0,0,0,0,2,0,0,0,3,0,0,0,0,0,0,0,0,0,0,0,0,0,0,0,0,0,0,0,0,0,0,0,0,0,0,0,2,0,4,0,0,0,0,0,0,0,0,0,0,5,0,0,0,0,3,0,0,0,0,0,0,0,0,0,3,0,0,0,0,0,0,0,0,2,0,0,0,12,0,3,0,0,0,0,13,0,0,0,0,0,0,0,0,0,0,0,0,0,0,0,0,0,0,0,0,0,2,0,0,0,0,8,0,0,0,0,0,0,0,0,0,0…
TCGA-BH-A0DT_10_8111433_CA_-	Pass	Cancer Gene		49.5628	TCGA-BH-A0DT_10_8111433_CA_-	TCGA-BH-A0DT-01	10	8111433	CA	-	3ss	+	Splice_Site	8111442	TCCCCACTCTCAGTCTGCAGCCA	TCTCCCCACTCTGTCTGCAGCCA	3.36	10.67	3202	TCGA-BH-A0DT_10_8111433_CA_-	high_expression	brca	TCGA-BH-A0DT-01A-21D-A12B-09	GATA3	10_8111433_CA_-	1587	0,0,0,0,0,0,0,0,0,0,0,0,0,0,0,0,0,0,0,0,0,0,0,0,8,0,0,0,0,0,0,0,0,0,0,2,0,0,0,0,0,0,3,0,0,0,0,0,22,0,0,0,0,0,0,0,0,15,0,0,0,0,0,0,0,3,0,0,0,0,0,0,0,0,0,0,0,0,0,0,2,0,0,0,3,0,0,0,0,0,0,0,0,0,0,0,0,0,0,0,0,0,0,0,0,0,0,0,0,0,0,0,2,0,4,0,0,0,0,0,0,0,0,0,0,5,0,0,0,0,3,0,0,0,0,0,0,0,0,0,3,0,0,0,0,0,0,0,0,2,0,0,0,12,0,3,0,0,0,0,13,0,0,0,0,0,0,0,0,0,0,0,0,0,0,0,0,0,0,0,0,0,2,0,0,0,0,8,0,0,0,0,0,0,0,0,0,0…
TCGA-BH-A0EA_10_8111433_CA_-	Pass	Cancer Gene		47.8775	TCGA-BH-A0EA_10_8111433_CA_-	TCGA-BH-A0EA-01	10	8111433	CA	-	3ss	+	Splice_Site	8111442	TCCCCACTCTCAGTCTGCAGCCA	TCTCCCCACTCTGTCTGCAGCCA	3.36	10.67	4146	TCGA-BH-A0EA_10_8111433_CA_-	high_expression	brca	TCGA-BH-A0EA-01A-11D-A10Y-09	GATA3	10_8111433_CA_-	1985	0,0,0,0,0,0,0,0,0,0,0,0,0,0,0,0,0,0,0,0,0,0,0,0,8,0,0,0,0,0,0,0,0,0,0,2,0,0,0,0,0,0,3,0,0,0,0,0,22,0,0,0,0,0,0,0,0,15,0,0,0,0,0,0,0,3,0,0,0,0,0,0,0,0,0,0,0,0,0,0,2,0,0,0,3,0,0,0,0,0,0,0,0,0,0,0,0,0,0,0,0,0,0,0,0,0,0,0,0,0,0,0,2,0,4,0,0,0,0,0,0,0,0,0,0,5,0,0,0,0,3,0,0,0,0,0,0,0,0,0,3,0,0,0,0,0,0,0,0,2,0,0,0,12,0,3,0,0,0,0,13,0,0,0,0,0,0,0,0,0,0,0,0,0,0,0,0,0,0,0,0,0,2,0,0,0,0,8,0,0,0,0,0,0,0,0,0,0…
TCGA-BH-A0H3_10_8111433_CA_-	Pass	Cancer Gene		48.8801	TCGA-BH-A0H3_10_8111433_CA_-	TCGA-BH-A0H3-01	10	8111433	CA	-	3ss	+	Splice_Site	8111442	TCCCCACTCTCAGTCTGCAGCCA	TCTCCCCACTCTGTCTGCAGCCA	3.36	10.67	3304	TCGA-BH-A0H3_10_8111433_CA_-	high_expression	brca	TCGA-BH-A0H3-01A-11D-A12Q-09	GATA3	10_8111433_CA_-	1615	0,0,0,0,0,0,0,0,0,0,0,0,0,0,0,0,0,0,0,0,0,0,0,0,8,0,0,0,0,0,0,0,0,0,0,2,0,0,0,0,0,0,3,0,0,0,0,0,22,0,0,0,0,0,0,0,0,15,0,0,0,0,0,0,0,3,0,0,0,0,0,0,0,0,0,0,0,0,0,0,2,0,0,0,3,0,0,0,0,0,0,0,0,0,0,0,0,0,0,0,0,0,0,0,0,0,0,0,0,0,0,0,2,0,4,0,0,0,0,0,0,0,0,0,0,5,0,0,0,0,3,0,0,0,0,0,0,0,0,0,3,0,0,0,0,0,0,0,0,2,0,0,0,12,0,3,0,0,0,0,13,0,0,0,0,0,0,0,0,0,0,0,0,0,0,0,0,0,0,0,0,0,2,0,0,0,0,8,0,0,0,0,0,0,0,0,0,0…
TCGA-C8-A26V_10_8111433_CA_-	Pass	Cancer Gene		52.3127	TCGA-C8-A26V_10_8111433_CA_-	TCGA-C8-A26V-01	10	8111433	CA	-	3ss	+	Splice_Site	8111442	TCCCCACTCTCAGTCTGCAGCCA	TCTCCCCACTCTGTCTGCAGCCA	3.36	10.67	5578	TCGA-C8-A26V_10_8111433_CA_-	high_expression	brca	TCGA-C8-A26V-01A-11D-A16D-09	GATA3	10_8111433_CA_-	2918	0,0,0,0,0,0,0,0,0,0,0,0,0,0,0,0,0,0,0,0,0,0,0,0,8,0,0,0,0,0,0,0,0,0,0,2,0,0,0,0,0,0,3,0,0,0,0,0,22,0,0,0,0,0,0,0,0,15,0,0,0,0,0,0,0,3,0,0,0,0,0,0,0,0,0,0,0,0,0,0,2,0,0,0,3,0,0,0,0,0,0,0,0,0,0,0,0,0,0,0,0,0,0,0,0,0,0,0,0,0,0,0,2,0,4,0,0,0,0,0,0,0,0,0,0,5,0,0,0,0,3,0,0,0,0,0,0,0,0,0,3,0,0,0,0,0,0,0,0,2,0,0,0,12,0,3,0,0,0,0,13,0,0,0,0,0,0,0,0,0,0,0,0,0,0,0,0,0,0,0,0,0,2,0,0,0,0,8,0,0,0,0,0,0,0,0,0,0…
TCGA-D8-A1X6_10_8111433_CA_-	Pass	Cancer Gene		50.1829	TCGA-D8-A1X6_10_8111433_CA_-	TCGA-D8-A1X6-01	10	8111433	CA	-	3ss	+	Splice_Site	8111442	TCCCCACTCTCAGTCTGCAGCCA	TCTCCCCACTCTGTCTGCAGCCA	3.36	10.67	4920	TCGA-D8-A1X6_10_8111433_CA_-	high_expression	brca	TCGA-D8-A1X6-01A-11D-A14K-09	GATA3	10_8111433_CA_-	2469	0,0,0,0,0,0,0,0,0,0,0,0,0,0,0,0,0,0,0,0,0,0,0,0,8,0,0,0,0,0,0,0,0,0,0,2,0,0,0,0,0,0,3,0,0,0,0,0,22,0,0,0,0,0,0,0,0,15,0,0,0,0,0,0,0,3,0,0,0,0,0,0,0,0,0,0,0,0,0,0,2,0,0,0,3,0,0,0,0,0,0,0,0,0,0,0,0,0,0,0,0,0,0,0,0,0,0,0,0,0,0,0,2,0,4,0,0,0,0,0,0,0,0,0,0,5,0,0,0,0,3,0,0,0,0,0,0,0,0,0,3,0,0,0,0,0,0,0,0,2,0,0,0,12,0,3,0,0,0,0,13,0,0,0,0,0,0,0,0,0,0,0,0,0,0,0,0,0,0,0,0,0,2,0,0,0,0,8,0,0,0,0,0,0,0,0,0,0…
TCGA-E2-A15D_10_8115701_G_C	Pass	Cancer Gene		53.7667	TCGA-E2-A15D_10_8115701_G_C	TCGA-E2-A15D-01	10	8115701	G	C	3ss	+	Splice_Site	8115709	ATCTTTGTTTAGATTAACAGACC	ATCTTTGTTTACATTAACAGACC	0.84	7.79	6000	TCGA-E2-A15D_10_8115701_G_C	high_expression	brca	TCGA-E2-A15D-01A-11D-A10Y-09	GATA3	10_8115701_G_C	3226	98,22,22,74,76,72,62,0,102,119,95,141,60,67,93,0,91,82,0,0,114,163,0,0,118,64,27,142,77,72,134,57,32,31,87,13,167,4,112,53,34,289,58,76,101,76,170,138,0,119,59,78,106,0,61,85,0,136,219,264,246,100,100,9,53,129,119,117,125,60,86,5,99,0,14,0,51,0,11,11,0,50,40,11,112,129,10,6,0,0,87,149,0,0,14,121,53,0,74,192,68,44,4,0,0,0,77,38,5,4,78,6,143,77,67,93,10,211,108,125,94,32,53,0,111,120,599,24,22,27,8…
TCGA-E2-A15J_10_8111433_CA_-	Pass	Cancer Gene		51.6832	TCGA-E2-A15J_10_8111433_CA_-	TCGA-E2-A15J-01	10	8111433	CA	-	3ss	+	Splice_Site	8111442	TCCCCACTCTCAGTCTGCAGCCA	TCTCCCCACTCTGTCTGCAGCCA	3.36	10.67	3119	TCGA-E2-A15J_10_8111433_CA_-	high_expression	brca	TCGA-E2-A15J-01A-11D-A12Q-09	GATA3	10_8111433_CA_-	1612	0,0,0,0,0,0,0,0,0,0,0,0,0,0,0,0,0,0,0,0,0,0,0,0,8,0,0,0,0,0,0,0,0,0,0,2,0,0,0,0,0,0,3,0,0,0,0,0,22,0,0,0,0,0,0,0,0,15,0,0,0,0,0,0,0,3,0,0,0,0,0,0,0,0,0,0,0,0,0,0,2,0,0,0,3,0,0,0,0,0,0,0,0,0,0,0,0,0,0,0,0,0,0,0,0,0,0,0,0,0,0,0,2,0,4,0,0,0,0,0,0,0,0,0,0,5,0,0,0,0,3,0,0,0,0,0,0,0,0,0,3,0,0,0,0,0,0,0,0,2,0,0,0,12,0,3,0,0,0,0,13,0,0,0,0,0,0,0,0,0,0,0,0,0,0,0,0,0,0,0,0,0,2,0,0,0,0,8,0,0,0,0,0,0,0,0,0,0…
TCGA-E9-A1NH_10_8111433_CA_-	Pass	Cancer Gene		50.2367	TCGA-E9-A1NH_10_8111433_CA_-	TCGA-E9-A1NH-01	10	8111433	CA	-	3ss	+	Splice_Site	8111442	TCCCCACTCTCAGTCTGCAGCCA	TCTCCCCACTCTGTCTGCAGCCA	3.36	10.67	1901	TCGA-E9-A1NH_10_8111433_CA_-	high_expression	brca	TCGA-E9-A1NH-01A-11D-A14G-09	GATA3	10_8111433_CA_-	955	0,0,0,0,0,0,0,0,0,0,0,0,0,0,0,0,0,0,0,0,0,0,0,0,8,0,0,0,0,0,0,0,0,0,0,2,0,0,0,0,0,0,3,0,0,0,0,0,22,0,0,0,0,0,0,0,0,15,0,0,0,0,0,0,0,3,0,0,0,0,0,0,0,0,0,0,0,0,0,0,2,0,0,0,3,0,0,0,0,0,0,0,0,0,0,0,0,0,0,0,0,0,0,0,0,0,0,0,0,0,0,0,2,0,4,0,0,0,0,0,0,0,0,0,0,5,0,0,0,0,3,0,0,0,0,0,0,0,0,0,3,0,0,0,0,0,0,0,0,2,0,0,0,12,0,3,0,0,0,0,13,0,0,0,0,0,0,0,0,0,0,0,0,0,0,0,0,0,0,0,0,0,2,0,0,0,0,8,0,0,0,0,0,0,0,0,0,0…
TCGA-E9-A249_10_8111433_CA_-	Pass	Cancer Gene		46.2921	TCGA-E9-A249_10_8111433_CA_-	TCGA-E9-A249-01	10	8111433	CA	-	3ss	+	Splice_Site	8111442	TCCCCACTCTCAGTCTGCAGCCA	TCTCCCCACTCTGTCTGCAGCCA	3.36	10.67	4396	TCGA-E9-A249_10_8111433_CA_-	high_expression	brca	TCGA-E9-A249-01A-11D-A167-09	GATA3	10_8111433_CA_-	2035	0,0,0,0,0,0,0,0,0,0,0,0,0,0,0,0,0,0,0,0,0,0,0,0,8,0,0,0,0,0,0,0,0,0,0,2,0,0,0,0,0,0,3,0,0,0,0,0,22,0,0,0,0,0,0,0,0,15,0,0,0,0,0,0,0,3,0,0,0,0,0,0,0,0,0,0,0,0,0,0,2,0,0,0,3,0,0,0,0,0,0,0,0,0,0,0,0,0,0,0,0,0,0,0,0,0,0,0,0,0,0,0,2,0,4,0,0,0,0,0,0,0,0,0,0,5,0,0,0,0,3,0,0,0,0,0,0,0,0,0,3,0,0,0,0,0,0,0,0,2,0,0,0,12,0,3,0,0,0,0,13,0,0,0,0,0,0,0,0,0,0,0,0,0,0,0,0,0,0,0,0,0,2,0,0,0,0,8,0,0,0,0,0,0,0,0,0,0…
TCGA-GM-A2DN_10_8111433_CA_-	Pass	Cancer Gene		49.8442	TCGA-GM-A2DN_10_8111433_CA_-	TCGA-GM-A2DN-01	10	8111433	CA	-	3ss	+	Splice_Site	8111442	TCCCCACTCTCAGTCTGCAGCCA	TCTCCCCACTCTGTCTGCAGCCA	3.36	10.67	1926	TCGA-GM-A2DN_10_8111433_CA_-	high_expression	brca	TCGA-GM-A2DN-01A-11D-A17W-09	GATA3	10_8111433_CA_-	960	0,0,0,0,0,0,0,0,0,0,0,0,0,0,0,0,0,0,0,0,0,0,0,0,8,0,0,0,0,0,0,0,0,0,0,2,0,0,0,0,0,0,3,0,0,0,0,0,22,0,0,0,0,0,0,0,0,15,0,0,0,0,0,0,0,3,0,0,0,0,0,0,0,0,0,0,0,0,0,0,2,0,0,0,3,0,0,0,0,0,0,0,0,0,0,0,0,0,0,0,0,0,0,0,0,0,0,0,0,0,0,0,2,0,4,0,0,0,0,0,0,0,0,0,0,5,0,0,0,0,3,0,0,0,0,0,0,0,0,0,3,0,0,0,0,0,0,0,0,2,0,0,0,12,0,3,0,0,0,0,13,0,0,0,0,0,0,0,0,0,0,0,0,0,0,0,0,0,0,0,0,0,2,0,0,0,0,8,0,0,0,0,0,0,0,0,0,0…
TCGA-OL-A66K_10_8111433_CA_-	Pass	Cancer Gene		40.2523	TCGA-OL-A66K_10_8111433_CA_-	TCGA-OL-A66K-01	10	8111433	CA	-	3ss	+	Splice_Site	8111442	TCCCCACTCTCAGTCTGCAGCCA	TCTCCCCACTCTGTCTGCAGCCA	3.36	10.67	1744	TCGA-OL-A66K_10_8111433_CA_-	high_expression	brca	TCGA-OL-A66K-01A-11D-A29N-09	GATA3	10_8111433_CA_-	702	0,0,0,0,0,0,0,0,0,0,0,0,0,0,0,0,0,0,0,0,0,0,0,0,8,0,0,0,0,0,0,0,0,0,0,2,0,0,0,0,0,0,3,0,0,0,0,0,22,0,0,0,0,0,0,0,0,15,0,0,0,0,0,0,0,3,0,0,0,0,0,0,0,0,0,0,0,0,0,0,2,0,0,0,3,0,0,0,0,0,0,0,0,0,0,0,0,0,0,0,0,0,0,0,0,0,0,0,0,0,0,0,2,0,4,0,0,0,0,0,0,0,0,0,0,5,0,0,0,0,3,0,0,0,0,0,0,0,0,0,3,0,0,0,0,0,0,0,0,2,0,0,0,12,0,3,0,0,0,0,13,0,0,0,0,0,0,0,0,0,0,0,0,0,0,0,0,0,0,0,0,0,2,0,0,0,0,8,0,0,0,0,0,0,0,0,0,0…
TCGA-E2-A14R_10_104128052_G_T	Pass	-		22.8571	TCGA-E2-A14R_10_104128052_G_T	TCGA-E2-A14R-01	10	104128052	G	T	3ss	+	Missense_Mutation	104128054	GAATGTGCTGCTTCATCGAGGTG	GAATGTGCTGCTTCATCTAGGTG	-2.64	7.6	35	TCGA-E2-A14R_10_104128052_G_T	high_expression	brca	TCGA-E2-A14R-01A-11D-A10Y-09	GBF1	10_104128052_G_T	8	0,0,0,0,0,0,0,0,0,0,0,0,0,0,0,0,0,0,0,0,0,0,0,0,0,0,0,0,0,0,0,0,0,0,0,0,0,0,0,0,0,0,0,0,0,0,0,0,0,0,0,0,0,0,0,0,0,0,0,0,0,0,0,0,0,0,0,0,0,0,0,0,0,0,0,0,0,0,0,0,0,0,0,0,0,0,0,0,0,0,0,0,0,0,0,0,0,0,0,0,0,0,0,0,0,0,0,0,0,0,0,0,0,0,0,0,0,0,0,0,0,0,0,0,0,0,0,0,0,0,0,0,0,0,0,0,0,0,0,0,0,0,0,0,0,0,0,0,0,0,0,0,0,0,0,0,0,0,0,0,0,0,0,0,0,0,0,0,0,0,0,0,0,0,0,0,0,0,0,0,0,0,0,0,0,0,0,0,0,0,0,0,0,0,0,0,0,0,0,0…
TCGA-LL-A73Y_17_73238918_C_T	Pass	-		41.8033	TCGA-LL-A73Y_17_73238918_C_T	TCGA-LL-A73Y-01	17	73238918	C	T	5ss	-	Silent	73238920	ATGGTGAAG	ATGGTAAAG	1.69	5.39	122	TCGA-LL-A73Y_17_73238918_C_T	high_expression	brca	TCGA-LL-A73Y-01A-11D-A33E-09	GGA3	17_73238918_C_T	51	0,0,0,0,0,0,0,0,0,0,0,0,0,0,0,0,0,0,0,0,0,0,0,0,0,0,0,0,0,0,0,0,0,0,0,0,0,0,0,0,0,0,0,0,0,0,0,0,0,0,0,0,0,0,0,0,0,0,0,0,0,0,0,0,0,0,0,0,0,0,0,0,0,0,0,0,0,0,0,0,0,0,0,0,0,0,0,0,0,0,0,0,0,0,0,0,0,0,0,0,0,0,0,0,0,0,0,0,0,0,0,0,0,0,0,0,0,0,0,0,0,0,0,0,0,0,0,0,0,0,0,0,0,0,0,0,0,0,0,0,0,0,0,0,0,0,0,0,0,0,0,0,0,0,0,0,0,0,0,0,0,0,0,0,0,0,0,0,0,0,0,0,0,0,0,0,0,0,0,0,0,0,0,0,0,0,0,0,0,0,0,0,0,0,0,0,0,0,0,2…
TCGA-A7-A13E_17_73774801_CCT_-	Pass	-		33.309	TCGA-A7-A13E_17_73774801_CCT_-	TCGA-A7-A13E-01	17	73774801	CCT	-	3ss	-	In_Frame_Del	73774802	GCTCTCGTCCTCAACAGGAGGCT	GCTCTCGTCCTCAACAGGCTAGC	-7.6	-32.99	1369	TCGA-A7-A13E_17_73774801_CCT_-	high_expression	brca	TCGA-A7-A13E-01A-11D-A272-09	H3F3B	17_73774801_CCT_-	456	0,0,0,0,0,0,0,0,0,0,0,0,0,0,0,0,0,0,0,0,0,3,0,0,0,0,0,0,0,0,0,0,0,0,0,0,0,0,0,0,0,2,0,0,0,0,0,0,0,0,0,0,0,0,0,0,0,0,0,0,0,0,0,2,0,0,0,0,0,0,0,0,0,7,0,0,0,0,0,0,0,0,2,0,0,0,0,0,0,0,0,0,0,0,0,0,0,0,0,0,0,0,0,0,0,0,0,0,0,0,0,0,0,0,0,0,0,0,0,5,0,0,0,0,0,0,0,0,0,0,0,0,0,0,0,4,0,0,0,0,0,0,0,0,0,0,0,0,0,0,0,0,0,0,0,0,0,0,0,0,0,0,0,0,0,0,0,0,0,0,0,0,0,0,0,0,0,0,0,0,0,0,0,0,0,0,0,0,0,0,0,0,2,0,0,0,0,0,0,0…
TCGA-LL-A6FQ_5_141007715_A_-	Pass	-		13.2075	TCGA-LL-A6FQ_5_141007715_A_-	TCGA-LL-A6FQ-01	5	141007715	A	-	5ss	-	Frame_Shift_Del	141007719	CAGGTAGTG	CAGGTAGGG	6.13	9.46	106	TCGA-LL-A6FQ_5_141007715_A_-	high_expression	brca	TCGA-LL-A6FQ-01A-11D-A31U-09	HDAC3	5_141007715_A_-	14	0,0,0,0,0,0,0,0,0,0,0,0,0,0,0,0,0,0,0,0,0,0,0,0,0,0,0,0,0,0,0,0,0,0,0,0,0,0,0,0,0,0,0,0,0,0,0,0,0,0,0,0,0,0,0,0,0,0,0,0,0,0,0,0,0,0,0,0,0,0,0,0,0,0,0,0,0,0,0,0,0,0,0,0,0,0,0,0,0,0,0,0,0,0,0,0,0,0,0,0,0,0,0,0,0,0,0,0,0,0,0,0,0,0,0,0,0,0,0,0,0,0,0,0,0,0,0,0,0,0,0,0,0,0,0,0,0,0,0,0,0,0,0,0,0,0,0,0,0,0,0,0,0,0,0,0,0,0,0,0,0,0,0,0,0,0,0,0,0,0,0,0,0,0,0,0,0,0,0,0,0,0,0,0,0,0,0,0,0,0,0,0,0,0,0,0,0,0,0,0…
TCGA-A7-A6VW_X_48682704_G_C	Pass	-		50.5495	TCGA-A7-A6VW_X_48682704_G_C	TCGA-A7-A6VW-01	X	48682704	G	C	5ss	+	Missense_Mutation	48682716	TGGGTAGAC	TGGGTAGAC	-0.42	-0.42	182	TCGA-A7-A6VW_X_48682704_G_C	high_expression	brca	TCGA-A7-A6VW-01A-21D-A33E-09	HDAC6	X_48682704_G_C	92	0,0,0,0,0,0,0,0,0,0,0,0,0,0,0,0,0,0,0,0,0,0,0,0,0,0,0,0,0,0,0,0,0,0,0,0,0,0,0,0,0,0,0,0,0,0,0,0,0,0,0,0,0,0,0,0,0,0,0,0,0,0,0,0,0,0,0,0,0,0,0,0,0,0,0,0,0,0,0,0,0,0,0,0,0,0,0,0,0,0,0,0,0,0,0,0,0,0,0,0,0,0,0,0,0,0,0,0,0,0,0,0,0,0,0,0,0,0,0,0,0,0,0,0,0,0,0,0,0,0,0,0,0,0,0,0,0,0,0,0,0,0,0,0,0,0,0,0,0,0,0,0,0,0,0,0,0,0,0,0,0,0,0,0,0,0,0,0,0,0,0,0,0,0,0,0,0,0,0,0,0,0,0,0,0,0,0,0,0,0,0,0,0,0,0,0,0,0,0,0…
TCGA-AO-A03V_1_236738059_C_A	Pass	-		40.9091	TCGA-AO-A03V_1_236738059_C_A	TCGA-AO-A03V-01	1	236738059	C	A	3ss	-	Nonsense_Mutation	236738057	CAGTTTCCCTTTTAAATGAGGAT	CAGTTTCCCTTTTAAATTAGGAT	-4.86	6.76	22	TCGA-AO-A03V_1_236738059_C_A	high_expression	brca	TCGA-AO-A03V-01A-11D-A10Y-09	HEATR1	1_236738059_C_A	9	0,0,0,0,0,0,0,0,0,0,0,0,0,0,0,0,0,0,0,0,0,0,0,0,0,0,0,0,0,0,0,0,0,0,0,0,0,0,0,0,0,0,0,0,0,0,0,0,0,0,0,0,0,0,0,0,0,0,0,0,0,0,0,0,0,0,0,0,0,0,0,0,0,0,0,0,0,0,0,0,0,0,0,0,0,0,0,0,0,0,0,0,0,0,0,0,0,0,0,0,0,0,0,0,0,0,0,0,0,0,0,0,0,0,0,0,0,0,0,0,0,0,0,0,0,0,0,0,0,0,0,0,0,0,0,0,0,0,0,0,0,0,0,0,0,0,0,0,0,0,0,0,0,0,0,0,0,0,0,0,0,0,0,0,0,0,0,0,0,0,0,0,0,0,0,0,0,0,0,0,0,0,0,0,0,0,0,0,0,0,0,0,0,0,0,0,0,0,0,0…
TCGA-A7-A6VY_19_12874240_C_A	Pass	-		33.9806	TCGA-A7-A6VY_19_12874240_C_A	TCGA-A7-A6VY-01	19	12874240	C	A	3ss	-	Missense_Mutation	12874231	TGAAGGGCATGGCCTTGCAGCAG	TGAAGGGCATTGCCTTGCAGCAG	2.65	3.83	206	TCGA-A7-A6VY_19_12874240_C_A	high_expression	brca	TCGA-A7-A6VY-01A-12D-A33E-09	HOOK2	19_12874240_C_A	70	0,0,0,0,2,0,0,0,0,0,0,0,0,0,0,0,0,0,0,0,0,0,0,0,0,0,0,0,0,0,0,0,0,0,0,0,0,0,0,0,0,0,0,0,0,0,0,0,0,0,0,0,0,0,0,0,0,0,0,0,0,0,0,0,0,0,0,0,0,0,0,0,0,0,0,0,0,0,0,3,0,0,0,0,0,0,0,0,0,0,0,0,0,0,0,0,0,0,0,0,0,0,0,0,0,0,0,0,0,0,0,0,0,0,0,0,0,0,0,0,0,0,0,0,0,0,0,0,0,0,0,0,0,0,0,0,0,0,0,0,0,0,0,2,0,0,2,0,0,0,0,2,0,0,0,0,0,0,0,0,0,0,0,0,0,0,0,0,0,0,0,0,0,0,0,2,0,0,0,0,0,0,0,0,0,0,0,0,0,0,0,0,0,0,0,0,0,0,0,0…
TCGA-BH-A18K_1_21097424_T_A	Pass	-		10.2941	TCGA-BH-A18K_1_21097424_T_A	TCGA-BH-A18K-01	1	21097424	T	A	5ss	-	Missense_Mutation	21097409	ATTGTTAGT	ATTGTTAGT	-3.4	-3.4	136	TCGA-BH-A18K_1_21097424_T_A	high_expression	brca	TCGA-BH-A18K-01A-11D-A12B-09	HP1BP3	1_21097424_T_A	14	0,0,0,0,0,0,0,0,0,0,0,0,0,0,0,0,0,0,5,0,0,0,0,0,0,0,0,0,0,0,0,0,0,0,0,0,0,0,0,0,0,0,0,0,0,0,0,0,0,0,0,0,0,0,0,0,0,0,0,0,0,0,0,0,0,0,0,0,0,0,0,0,0,0,0,0,0,0,0,0,0,0,0,0,0,0,2,0,0,0,0,0,0,0,0,0,0,0,0,0,0,0,0,0,0,0,0,0,0,0,0,0,0,0,0,0,0,0,0,0,0,0,0,0,0,0,0,0,0,0,0,0,0,0,0,0,0,0,0,0,0,0,0,0,0,0,0,0,0,0,0,0,0,0,0,0,0,0,0,0,0,0,0,0,0,0,0,0,0,0,0,0,0,0,0,0,0,0,0,0,0,0,0,0,0,0,0,0,0,0,0,0,0,0,0,0,0,0,0,0…
TCGA-A1-A0SI_12_104337515_G_C	Pass	-		19.4148	TCGA-A1-A0SI_12_104337515_G_C	TCGA-A1-A0SI-01	12	104337515	G	C	3ss	+	Splice_Site	104337524	CTTTCCCTAAGATTGAAAAGGCT	CTTTCCCTAACATTGAAAAGGCT	-3.08	2.81	2905	TCGA-A1-A0SI_12_104337515_G_C	high_expression	brca	TCGA-A1-A0SI-01A-11D-A142-09	HSP90B1	12_104337515_G_C	564	0,0,0,0,0,0,0,0,0,0,0,0,0,0,0,0,4,0,0,0,0,0,0,0,0,0,0,0,0,0,0,0,0,0,0,0,0,0,0,0,0,0,0,0,0,0,0,0,0,0,0,0,0,0,0,0,0,0,0,0,0,0,0,0,0,0,0,0,0,0,0,0,0,0,0,0,0,0,0,0,0,0,0,0,0,0,0,0,0,0,0,0,0,0,0,0,0,0,0,0,0,0,0,0,0,0,0,0,0,0,0,2,0,0,0,0,0,0,0,0,0,0,0,0,0,0,0,0,0,0,0,0,0,0,0,0,0,0,0,0,0,0,0,0,0,0,0,0,0,0,0,0,0,0,0,0,0,0,0,0,0,0,0,0,0,0,0,0,0,0,0,0,2,0,0,0,8,0,0,0,0,4,0,0,0,0,6,0,0,0,0,0,0,0,0,0,0,0,0,0…
TCGA-AR-A0U0_6_52878680_G_A	Pass	-		44.6154	TCGA-AR-A0U0_6_52878680_G_A	TCGA-AR-A0U0-01	6	52878680	G	A	5ss	-	Missense_Mutation	52878681	AAGGCAGGC	AAGGTAGGC	2.32	10.08	65	TCGA-AR-A0U0_6_52878680_G_A	high_expression	brca	TCGA-AR-A0U0-01A-11D-A10G-09	ICK	6_52878680_G_A	29	0,0,0,0,0,0,0,0,0,0,0,0,0,0,0,0,0,0,0,0,0,0,0,0,0,0,0,0,0,0,0,0,0,0,0,0,0,0,0,0,0,0,0,0,0,0,0,0,0,0,0,0,0,0,0,0,0,0,0,0,0,0,0,0,0,0,0,0,0,0,0,0,0,0,0,0,0,0,0,0,0,0,0,0,0,0,0,0,0,0,0,0,0,0,0,0,0,0,0,0,0,0,0,0,0,0,0,0,0,0,0,0,0,0,0,0,0,0,0,0,0,0,0,0,0,0,0,0,0,0,0,0,0,0,0,0,0,0,0,0,0,0,0,0,0,0,0,0,0,0,0,0,0,0,0,0,0,0,0,0,0,0,0,0,0,0,0,0,0,0,0,0,0,0,0,0,0,0,0,0,0,0,0,0,0,0,0,0,0,0,0,0,0,0,0,0,0,0,0,0…
TCGA-AR-A256_X_148568514_G_A	Pass	-		55.0847	TCGA-AR-A256_X_148568514_G_A	TCGA-AR-A256-01	X	148568514	G	A	5ss	-	Silent	148568515	CAGGCGAGA	CAGGTGAGA	1.47	9.22	118	TCGA-AR-A256_X_148568514_G_A	high_expression	brca	TCGA-AR-A256-01A-11D-A167-09	IDS	X_148568514_G_A	65	0,0,0,0,0,0,0,0,0,0,0,0,0,0,0,0,0,0,0,0,0,0,0,0,0,0,0,0,0,0,0,0,0,0,0,0,0,0,0,0,0,0,0,0,0,0,0,0,0,0,0,0,0,0,0,0,0,0,0,0,0,0,0,0,0,0,0,0,0,0,0,0,0,0,0,0,0,0,0,0,0,0,0,0,0,0,0,0,0,0,0,0,0,0,0,0,0,0,0,0,0,0,0,0,0,0,0,0,0,0,0,0,0,0,0,0,0,0,0,0,0,0,0,0,0,0,0,0,0,0,0,0,0,0,0,0,0,0,0,0,0,0,0,0,0,0,0,0,0,0,0,0,0,0,0,0,0,0,0,0,0,0,0,0,0,0,0,0,0,0,0,0,0,0,0,0,0,0,0,0,0,0,0,0,0,0,0,0,0,0,0,0,0,0,0,0,0,0,0,0…
TCGA-AR-A2LE_1_46179976_C_G	Pass	-		45.9459	TCGA-AR-A2LE_1_46179976_C_G	TCGA-AR-A2LE-01	1	46179976	C	G	3ss	-	Missense_Mutation	46179974	CTGCATCTATTCTGTTGGAGGAT	CTGCATCTATTCTGTTGCAGGAT	2.31	10.2	37	TCGA-AR-A2LE_1_46179976_C_G	high_expression	brca	TCGA-AR-A2LE-01A-11D-A17W-09	IPP	1_46179976_C_G	17	0,0,0,0,0,0,0,0,0,0,0,0,0,0,0,0,0,0,0,0,0,0,0,0,0,0,0,0,0,0,0,0,0,0,0,0,0,0,0,0,0,0,0,0,0,0,0,0,0,0,0,0,0,0,0,0,0,0,0,0,0,0,0,0,0,0,0,0,0,0,0,0,0,0,0,0,0,0,0,0,0,0,0,0,0,0,0,0,0,0,0,0,0,0,0,0,0,0,0,0,0,0,0,0,0,0,0,0,0,0,0,0,0,0,0,0,0,0,0,0,0,0,0,0,0,0,0,0,0,0,0,0,0,0,0,0,0,0,0,0,0,0,0,0,0,0,0,0,0,0,0,0,0,0,0,0,0,0,0,0,0,0,0,0,0,0,0,0,0,0,0,0,0,0,0,0,0,0,0,0,0,0,0,0,0,0,0,0,0,0,0,0,0,0,0,0,0,0,0,0…
TCGA-BH-A1ET_11_67010479_G_T	Pass	-		13.2841	TCGA-BH-A1ET_11_67010479_G_T	TCGA-BH-A1ET-01	11	67010479	G	T	3ss	+	Splice_Site	67010491	ACCCTTAGATTTTGCTGGAGGAG	ACCCTTATATTTTGCTGGAGGAG	-5	-0.52	271	TCGA-BH-A1ET_11_67010479_G_T	high_expression	brca	TCGA-BH-A1ET-01A-11D-A135-09	KDM2A	11_67010479_G_T	36	0,0,0,0,0,0,0,0,0,0,0,0,0,0,0,0,0,0,0,0,0,0,0,0,0,0,0,0,0,0,0,0,0,0,0,0,0,0,0,0,0,0,0,0,0,0,0,0,0,0,0,0,0,0,0,0,0,0,0,0,0,0,0,0,0,0,0,0,0,0,0,0,0,0,0,0,0,0,0,0,0,0,0,0,0,0,0,0,0,0,0,0,0,0,0,0,0,0,0,0,0,0,0,0,0,0,0,0,0,0,0,0,0,0,0,0,0,0,0,0,0,0,0,0,0,0,0,0,0,0,0,0,0,0,0,0,0,0,0,0,0,0,0,0,0,0,0,0,0,0,0,0,0,0,0,0,0,0,0,0,0,0,0,0,0,0,0,0,0,0,0,0,0,0,0,0,0,0,0,0,0,0,0,0,0,0,0,0,0,0,0,0,0,0,0,0,0,0,0,0…
TCGA-AR-A24Q_X_44969495_G_C	Pass	Cancer Gene		38.8889	TCGA-AR-A24Q_X_44969495_G_C	TCGA-AR-A24Q-01	X	44969495	G	C	5ss	+	Splice_Site	44969512	CATGTGAGT	CATGTGAGT	7.83	7.83	54	TCGA-AR-A24Q_X_44969495_G_C	high_expression	brca	TCGA-AR-A24Q-01A-12D-A167-09	KDM6A	X_44969495_G_C	21	0,0,0,0,0,0,0,0,0,0,0,0,0,0,0,0,0,0,0,0,0,0,0,0,0,0,0,0,0,0,0,2,0,0,0,0,0,0,0,0,0,0,0,0,0,0,0,0,0,3,0,0,0,0,0,0,0,0,0,0,0,0,0,0,0,0,0,0,0,0,0,0,0,0,0,0,0,0,0,0,0,0,0,0,0,0,0,0,0,0,0,0,0,0,2,0,0,0,0,0,0,0,0,0,0,0,0,0,0,0,0,0,2,0,0,0,0,0,0,0,0,0,0,0,0,0,0,0,0,0,0,0,0,0,0,0,0,0,0,0,0,0,2,0,0,0,0,0,0,0,0,0,0,0,0,0,0,0,0,0,0,0,0,0,0,0,0,0,0,0,0,0,0,0,0,0,0,0,0,0,0,0,0,0,0,0,0,0,0,0,0,0,0,0,0,0,0,0,0,0…
TCGA-LD-A7W6_X_44969496_T_G	Pass	Cancer Gene		9.40171	TCGA-LD-A7W6_X_44969496_T_G	TCGA-LD-A7W6-01	X	44969496	T	G	5ss	+	Splice_Site	44969512	CATGTGAGT	CATGTGAGT	7.83	7.83	117	TCGA-LD-A7W6_X_44969496_T_G	high_expression	brca	TCGA-LD-A7W6-01A-81D-A351-09	KDM6A	X_44969496_T_G	11	0,0,0,0,0,0,0,0,0,0,0,0,0,0,0,0,0,0,0,0,0,0,0,0,0,0,0,0,0,0,0,2,0,0,0,0,0,0,0,0,0,0,0,0,0,0,0,0,0,3,0,0,0,0,0,0,0,0,0,0,0,0,0,0,0,0,0,0,0,0,0,0,0,0,0,0,0,0,0,0,0,0,0,0,0,0,0,0,0,0,0,0,0,0,2,0,0,0,0,0,0,0,0,0,0,0,0,0,0,0,0,0,2,0,0,0,0,0,0,0,0,0,0,0,0,0,0,0,0,0,0,0,0,0,0,0,0,0,0,0,0,0,2,0,0,0,0,0,0,0,0,0,0,0,0,0,0,0,0,0,0,0,0,0,0,0,0,0,0,0,0,0,0,0,0,0,0,0,0,0,0,0,0,0,0,0,0,0,0,0,0,0,0,0,0,0,0,0,0,0…
TCGA-D8-A27R_4_123254965_G_T	Pass	-		24.1379	TCGA-D8-A27R_4_123254965_G_T	TCGA-D8-A27R-01	4	123254965	G	T	5ss	+	Splice_Site	123254986	AGGGTAAGG	AGGGTAAGG	9.16	9.16	58	TCGA-D8-A27R_4_123254965_G_T	high_expression	brca	TCGA-D8-A27R-01A-11D-A16D-09	KIAA1109	4_123254965_G_T	14	0,0,0,0,0,0,0,0,0,0,0,0,0,0,0,0,0,0,0,0,0,0,0,0,0,0,0,0,0,0,0,0,0,0,0,0,0,0,0,0,0,0,0,0,0,0,0,0,0,0,0,0,0,0,0,0,0,0,0,0,0,0,0,0,0,0,0,0,0,0,0,0,0,0,0,0,0,0,0,0,0,0,0,0,0,0,0,0,0,0,0,0,0,0,0,0,0,0,0,0,0,0,0,0,0,0,0,0,0,0,0,0,0,0,0,0,0,0,0,0,0,0,0,0,0,0,0,0,0,0,0,0,0,0,0,0,0,0,0,0,0,0,0,0,0,0,0,0,0,0,0,0,0,0,0,0,0,0,0,0,0,0,0,0,0,0,0,0,0,0,0,0,0,0,0,0,0,0,0,0,0,0,0,0,0,0,0,0,0,0,0,0,0,0,0,0,0,0,0,0…
TCGA-E2-A15I_13_70281929_C_T	Pass	-		6.66667	TCGA-E2-A15I_13_70281929_C_T	TCGA-E2-A15I-01	13	70281929	C	T	3ss	-	Splice_Site	70281912	TAGATATGATCCCAAAACAGACA	TAAATATGATCCCAAAACAGACA	1.7	3.5	270	TCGA-E2-A15I_13_70281929_C_T	high_expression	brca	TCGA-E2-A15I-01A-21D-A135-09	KLHL1	13_70281929_C_T	18	0,0,0,0,0,0,0,0,0,0,0,0,0,0,0,0,0,0,0,0,0,0,0,0,0,0,0,0,0,0,0,0,0,0,0,0,0,0,0,0,0,0,0,0,0,0,0,0,0,0,0,0,0,0,0,0,0,0,0,0,0,0,0,0,0,0,0,0,0,0,0,0,0,0,0,0,0,0,0,0,0,0,0,0,0,0,0,0,0,0,0,0,0,0,0,0,0,0,0,0,0,0,0,0,0,0,0,0,0,0,0,0,0,0,0,0,0,0,0,0,0,0,0,0,0,0,0,0,0,0,0,0,0,0,0,0,0,0,0,0,0,0,0,0,0,0,0,0,0,0,0,0,0,0,0,0,0,0,0,0,0,0,0,0,0,0,0,0,0,0,0,0,0,0,0,0,0,0,0,0,0,0,0,0,0,0,0,0,0,0,0,0,0,0,0,0,0,0,0,0…
TCGA-A7-A6VW_19_51581194_G_A	Pass	-		7.12329	TCGA-A7-A6VW_19_51581194_G_A	TCGA-A7-A6VW-01	19	51581194	G	A	5ss	-	3'UTR	51581190	CAGGCCCCA	CAGGCCCCA	-8.8	-8.8	365	TCGA-A7-A6VW_19_51581194_G_A	high_expression	brca	TCGA-A7-A6VW-01A-21D-A33E-09	KLK14	19_51581194_G_A	26	0,0,0,0,0,0,0,0,0,0,0,0,0,0,0,0,0,0,0,0,0,0,0,0,0,0,0,2,0,0,0,0,0,0,0,0,0,0,0,0,0,0,0,0,0,0,0,0,0,0,0,0,0,0,0,0,0,0,0,0,0,0,0,0,0,0,0,0,0,0,0,0,0,0,0,0,0,0,0,0,0,0,0,0,0,0,0,0,0,0,0,0,0,0,0,0,0,0,0,0,0,0,0,0,0,0,0,0,0,0,0,0,0,0,0,0,0,0,0,0,0,0,0,0,0,0,0,0,0,0,0,0,0,0,0,0,0,0,0,0,0,0,0,0,0,0,0,0,0,0,0,0,0,0,0,0,0,0,0,0,0,0,0,0,0,0,0,0,0,0,0,0,0,0,0,0,0,0,0,0,0,0,0,0,0,0,0,0,0,0,0,0,0,0,0,0,0,0,0,0…
TCGA-E9-A1R4_3_49163484_G_T	Pass	-		5.46875	TCGA-E9-A1R4_3_49163484_G_T	TCGA-E9-A1R4-01	3	49163484	G	T	5ss	-	Missense_Mutation	49163486	AGGGTCTGG	AGGGTATGG	-0.6	7	256	TCGA-E9-A1R4_3_49163484_G_T	high_expression	brca	TCGA-E9-A1R4-01A-21D-A14G-09	LAMB2	3_49163484_G_T	14	0,0,0,0,0,0,0,0,0,0,0,0,0,0,0,0,0,0,0,0,0,0,0,0,0,0,0,0,0,0,0,0,0,0,0,0,0,0,0,0,0,0,0,0,0,0,0,0,0,0,0,0,0,0,0,0,0,0,0,0,0,0,0,0,0,0,0,0,0,0,0,0,0,0,0,0,0,0,0,0,0,0,0,0,0,0,0,0,0,0,0,0,0,0,0,0,0,0,0,0,0,0,0,0,0,0,0,0,0,0,0,0,0,0,0,0,0,0,0,0,0,0,0,0,0,0,0,0,0,0,0,0,0,0,0,0,0,0,0,0,0,0,0,0,0,0,0,0,0,0,0,0,0,0,0,0,0,0,0,0,0,0,0,0,0,0,0,0,0,0,0,0,0,0,0,0,0,0,0,0,0,0,0,0,0,0,0,0,0,0,0,0,0,0,0,0,0,0,0,0…
TCGA-E2-A1BC_17_11984671_AG_-	Pass	Cancer Gene		58.3333	TCGA-E2-A1BC_17_11984671_AG_-	TCGA-E2-A1BC-01	17	11984671	AG	-	3ss	+	Splice_Site	11984674	TTCCCAATATTTTAACAGAGAGA	GCTTCCCAATATTTTAACAGAGA	-14.52	5.31	12	TCGA-E2-A1BC_17_11984671_AG_-	high_expression	brca	TCGA-E2-A1BC-01A-11D-A14G-09	MAP2K4	17_11984671_AG_-	7	0,0,0,0,0,0,0,0,0,0,0,0,0,0,0,0,0,0,0,0,0,0,0,0,0,0,0,0,0,0,0,0,0,0,0,0,0,0,0,0,0,0,0,0,0,0,0,0,0,0,0,0,0,0,0,0,0,0,0,0,0,0,0,0,0,0,0,0,0,0,0,0,0,0,0,0,0,0,0,0,0,0,0,0,0,0,0,0,0,0,0,0,0,0,0,0,0,0,0,0,0,0,0,0,0,0,0,0,0,0,0,0,0,0,0,0,0,0,0,0,0,0,0,0,0,0,0,0,0,0,0,0,0,0,0,0,0,0,0,0,0,0,0,0,0,0,0,0,0,0,0,0,0,0,0,0,0,0,0,0,0,0,0,0,0,0,0,0,0,0,0,0,0,0,0,0,0,0,0,0,0,0,0,0,0,0,0,0,0,0,0,0,0,0,0,0,0,0,0,0…
TCGA-A2-A1G0_12_53876974_C_T	Pass	-		10.9091	TCGA-A2-A1G0_12_53876974_C_T	TCGA-A2-A1G0-01	12	53876974	C	T	3ss	-	Splice_Site	53876969	TTCCTCTTCTTCCAGGCCAGATA	TTCCTCTTCTTCCAAGCCAGATA	4.08	3.61	55	TCGA-A2-A1G0_12_53876974_C_T	high_expression	brca	TCGA-A2-A1G0-01A-11D-A13L-09	MAP3K12	12_53876974_C_T	6	0,0,0,0,0,0,0,0,0,0,0,0,0,0,0,0,0,0,0,0,0,0,0,0,0,0,0,0,0,0,0,0,0,0,0,0,0,0,0,0,0,0,0,0,0,0,0,0,0,0,0,0,0,0,0,0,0,0,0,0,0,0,0,0,0,0,0,0,0,0,0,0,0,0,0,0,0,0,0,0,0,0,0,0,0,0,0,0,0,0,0,0,0,0,0,0,0,0,0,0,0,0,0,0,0,0,0,0,0,0,0,0,0,0,0,0,0,0,0,0,0,0,0,0,0,0,0,0,0,0,0,0,0,0,0,0,0,0,0,0,0,0,0,0,0,0,0,0,0,0,0,0,0,0,0,0,0,0,0,0,0,0,0,0,0,0,0,0,0,0,0,0,0,0,0,0,0,0,0,0,0,0,0,0,0,0,0,0,0,0,0,0,0,0,0,0,0,0,0,0…
TCGA-AR-A24M_13_97999169_T_A	Pass	-		11.5152	TCGA-AR-A24M_13_97999169_T_A	TCGA-AR-A24M-01	13	97999169	T	A	5ss	+	Missense_Mutation	97999166	ACCGTTTGT	ACCGTTAGT	-4.11	-0.89	165	TCGA-AR-A24M_13_97999169_T_A	high_expression	brca	TCGA-AR-A24M-01A-11D-A167-09	MBNL2	13_97999169_T_A	19	0,0,0,0,0,0,0,0,0,0,0,0,0,0,0,0,0,0,0,0,0,0,0,0,0,0,0,0,0,0,0,0,0,0,0,0,0,0,0,0,0,0,0,0,0,0,0,0,0,0,0,0,0,0,0,0,0,0,0,0,0,0,0,0,0,0,0,0,0,0,0,0,0,0,0,0,0,0,0,0,0,0,0,0,0,0,0,0,0,0,0,0,0,0,0,0,0,0,0,0,0,0,0,0,0,0,0,0,0,0,0,0,0,0,0,0,0,0,0,0,0,0,0,0,0,0,0,0,0,0,0,0,0,0,0,0,0,0,0,0,0,0,0,0,0,0,0,0,0,0,0,0,0,0,0,0,0,0,0,0,0,0,0,0,0,0,0,0,0,0,0,0,0,0,0,0,0,0,0,0,0,0,0,0,0,0,0,0,0,0,0,0,0,0,0,0,0,0,0,0…
TCGA-AC-A2FO_22_38333086_G_A	Pass	-		12.5	TCGA-AC-A2FO_22_38333086_G_A	TCGA-AC-A2FO-01	22	38333086	G	A	3ss	+	Splice_Site	38333091	TTTCTCCCTGGGCAGAAAAGGAC	TTTCTCCCTGGGCAAAAAAGGAC	-3.88	1.04	56	TCGA-AC-A2FO_22_38333086_G_A	high_expression	brca	TCGA-AC-A2FO-01A-11D-A17W-09	MICALL1	22_38333086_G_A	7	0,0,0,0,0,0,0,3,3,0,0,0,0,0,0,2,0,0,0,0,0,0,0,0,0,0,0,0,0,0,0,0,0,0,0,0,0,0,0,0,0,0,0,0,0,0,0,0,0,0,0,0,0,0,0,0,5,0,0,0,0,0,0,4,0,0,0,0,0,0,0,4,2,0,0,0,0,0,0,2,0,0,0,0,0,0,4,0,0,0,0,0,0,3,0,0,0,0,0,0,0,0,0,0,0,0,0,0,0,0,0,0,0,0,0,0,0,0,0,0,0,2,0,0,2,0,0,0,0,0,0,0,0,0,2,4,0,0,3,0,2,0,0,0,5,0,0,0,0,0,0,0,4,0,0,0,0,0,0,0,0,0,0,0,0,0,0,2,0,0,0,0,0,0,0,0,0,0,0,0,2,3,0,0,0,0,0,0,0,0,0,0,0,0,0,0,0,0,0,0…
TCGA-C8-A137_15_89020219_G_A	Pass	-		26.4706	TCGA-C8-A137_15_89020219_G_A	TCGA-C8-A137-01	15	89020219	G	A	3ss	+	Splice_Site	89020221	CACTCTGCTTCTCTCCAGAGAGC	CACTCTGCTTCTCTCCAAAGAGC	-5.92	8.19	204	TCGA-C8-A137_15_89020219_G_A	high_expression	brca	TCGA-C8-A137-01A-11D-A10Y-09	MRPS11	15_89020219_G_A	54	0,0,0,0,0,0,0,0,0,0,0,0,0,0,0,0,0,0,0,0,0,0,0,0,0,0,0,0,0,0,0,0,0,0,0,0,0,0,0,0,0,0,0,0,0,0,0,0,0,0,0,0,0,0,0,0,0,0,0,0,0,0,0,0,0,0,0,0,0,0,0,0,0,0,0,0,0,0,0,0,0,0,0,0,0,0,0,0,0,0,0,0,0,0,0,0,0,0,0,0,0,0,0,0,0,0,0,0,0,0,0,0,0,0,0,0,0,0,0,0,0,0,0,0,0,0,0,0,0,0,0,0,0,0,0,0,0,0,0,0,0,0,0,0,0,0,0,0,0,0,0,0,0,0,0,0,0,0,0,0,0,0,0,0,0,0,0,0,0,0,0,0,0,0,0,0,0,0,0,0,0,0,0,0,0,0,0,0,0,0,0,0,0,0,0,0,0,0,0,0…
TCGA-A7-A6VX_12_40921566_C_T	Pass	-		38.0952	TCGA-A7-A6VX_12_40921566_C_T	TCGA-A7-A6VX-01	12	40921566	C	T	3ss	+	Intron	40921556	CTCTTCTTTCTACCTCACAGCAG	CTCTTCTTTCTACCTCACAGCAG	8.14	8.14	21	TCGA-A7-A6VX_12_40921566_C_T	high_expression	brca	TCGA-A7-A6VX-01A-12D-A33E-09	MUC19	12_40921566_C_T	8	0,0,0,0,13,0,0,0,0,0,0,0,0,9,0,0,101,0,0,0,0,0,0,55,0,0,0,0,0,0,0,0,0,0,0,0,0,0,0,0,0,0,0,0,0,0,0,0,0,0,0,0,21,0,0,0,0,0,0,0,0,0,0,0,0,0,0,0,0,0,0,0,0,0,0,0,0,0,0,0,0,0,0,0,0,0,0,10,0,0,0,0,0,0,0,0,0,0,0,0,0,15,0,0,0,0,0,0,0,0,0,0,6,0,0,0,0,0,0,0,0,0,0,0,5,0,0,0,0,0,0,0,0,0,0,0,0,0,0,0,0,0,0,0,0,0,0,0,0,0,0,0,0,0,0,0,0,0,0,0,0,0,0,0,0,0,0,10,0,0,0,0,0,0,0,0,0,0,0,0,0,0,0,0,0,0,0,0,0,0,0,0,0,0,0,0…
TCGA-E9-A1R4_13_77663147_C_G	Pass	-		15.2174	TCGA-E9-A1R4_13_77663147_C_G	TCGA-E9-A1R4-01	13	77663147	C	G	3ss	-	Missense_Mutation	77663145	GTTGGTTCTTCCCTTTTGAGACA	GTTGGTTCTTCCCTTTTCAGACA	0.37	9.53	46	TCGA-E9-A1R4_13_77663147_C_G	high_expression	brca	TCGA-E9-A1R4-01A-21D-A14G-09	MYCBP2	13_77663147_C_G	7	0,0,0,0,0,0,0,0,0,0,0,0,0,0,0,0,0,0,0,0,0,0,0,0,0,0,0,0,0,0,0,0,0,0,2,0,0,0,0,0,0,0,0,0,0,3,0,0,0,0,0,0,0,0,0,0,0,2,0,0,0,0,0,0,0,0,0,0,2,0,0,0,0,0,0,0,0,0,0,0,0,0,0,0,0,0,0,0,0,0,0,0,0,0,0,0,0,0,0,0,0,0,0,0,0,0,0,0,0,0,0,0,0,3,0,0,0,0,0,0,3,0,0,0,0,0,0,3,0,0,0,0,0,0,0,0,0,0,0,0,0,0,0,0,0,0,0,0,0,0,0,0,0,0,0,0,0,0,0,0,0,0,0,0,0,0,0,0,0,0,0,0,0,0,0,0,0,0,0,0,0,0,0,0,0,0,0,0,0,0,0,0,0,0,0,0,0,0,0,0…
TCGA-PL-A8LV_X_153196302_T_A	Pass	-		11.5885	TCGA-PL-A8LV_X_153196302_T_A	TCGA-PL-A8LV-01	X	153196302	T	A	3ss	-	Splice_Site	153196295	CCCTCTGCCCCCAGGATCAGTGA	CCCTCTGCCCCCTGGATCAGTGA	-0.59	6.51	768	TCGA-PL-A8LV_X_153196302_T_A	high_expression	brca	TCGA-PL-A8LV-01A-21D-A41F-09	NAA10	X_153196302_T_A	89	0,0,0,0,0,0,0,0,0,0,0,0,0,0,0,0,0,0,0,0,0,0,0,0,0,0,0,0,0,0,0,0,0,0,0,0,0,0,0,0,0,0,0,0,0,0,0,0,0,0,0,0,0,0,0,0,0,0,0,0,0,0,0,0,0,0,0,0,0,0,0,2,0,0,0,0,0,0,0,0,0,0,0,0,0,0,0,0,0,0,0,0,0,0,0,0,0,0,0,0,0,0,0,0,0,0,0,0,0,0,0,0,0,0,0,0,0,0,0,0,0,0,0,0,0,0,0,0,0,0,0,0,0,0,0,0,0,0,0,0,0,0,1,0,0,0,0,0,0,0,0,0,0,0,0,0,0,0,0,0,0,0,0,0,0,0,0,0,0,0,0,0,0,0,0,0,0,0,0,0,0,0,0,0,0,0,0,0,0,0,0,0,0,0,0,0,0,0,0,0…
TCGA-PE-A5DE_16_3535782_G_C	Pass	-		8.21918	TCGA-PE-A5DE_16_3535782_G_C	TCGA-PE-A5DE-01	16	3535782	G	C	5ss	+	3'UTR	3535787	GGGGTGAGG	GGGGTGAGG	5.5	5.5	73	TCGA-PE-A5DE_16_3535782_G_C	high_expression	brca	TCGA-PE-A5DE-01A-11D-A27P-09	NAA60	16_3535782_G_C	6	0,0,0,0,0,2,0,0,5,0,0,8,0,7,4,0,0,0,0,0,0,0,0,0,3,0,13,0,0,0,3,0,0,0,4,3,0,0,0,3,0,0,0,0,0,5,0,0,0,0,0,0,0,0,6,0,0,0,3,0,4,0,3,0,0,4,3,0,2,0,2,0,0,0,4,0,0,4,0,0,5,4,3,0,0,5,4,0,0,0,0,5,0,0,0,0,0,0,0,2,0,0,0,0,0,0,2,0,0,0,4,5,4,0,3,4,0,0,5,0,7,0,2,0,5,0,0,0,0,0,3,0,0,5,0,9,4,0,0,0,0,0,0,0,0,2,0,0,5,0,0,0,5,0,0,2,0,0,0,6,7,0,0,0,0,0,0,0,2,0,0,0,0,0,0,5,2,8,4,0,0,0,0,0,3,4,3,0,0,0,0,0,0,2,0,2,0,0,0,…
TCGA-AR-A2LE_17_16047011_C_T	Pass	Cancer Gene		19.3548	TCGA-AR-A2LE_17_16047011_C_T	TCGA-AR-A2LE-01	17	16047011	C	T	3ss	-	Splice_Site	16047009	TTTCTCCCTCATGTTTAGAGTTG	TTTCTCCCTCATGTTTAAAGTTG	-4.98	5.84	31	TCGA-AR-A2LE_17_16047011_C_T	high_expression	brca	TCGA-AR-A2LE-01A-11D-A17W-09	NCOR1	17_16047011_C_T	6	0,0,0,0,0,0,0,0,0,0,0,0,0,0,0,0,0,0,0,0,0,0,0,0,0,0,0,0,0,0,0,0,0,0,0,0,0,0,0,0,0,0,0,0,0,0,0,0,0,0,0,0,0,0,0,0,0,0,0,0,0,0,0,0,0,0,0,0,0,0,0,0,0,0,0,0,0,0,0,0,0,0,0,0,0,0,0,0,0,0,0,0,0,0,0,0,0,0,0,0,0,0,0,0,0,0,0,0,0,0,0,0,0,0,0,0,0,0,0,0,0,0,0,0,0,0,0,0,0,0,0,0,0,0,0,0,0,0,0,0,0,0,0,0,0,0,0,0,0,0,0,0,0,0,0,0,0,0,0,0,0,0,0,0,0,0,0,0,0,0,0,0,0,0,0,0,0,0,0,0,0,0,0,0,0,0,0,0,0,0,0,0,0,0,0,0,0,0,0,0…
TCGA-E2-A15J_17_16012215_TTTTCGTGAAGTC_-	Pass	Cancer Gene		83.3333	TCGA-E2-A15J_17_16012215_TTTTCGTGAAGTC_-	TCGA-E2-A15J-01	17	16012215	TTTTCGTGAAGTC	-	3ss	-	Splice_Site	16012205	TTCACGAAAACCTCGTGAAGAGC	TCCTCCTTTACCTCGTGAAGAGC	-3.54	2.24	18	TCGA-E2-A15J_17_16012215_TTTTCGTGAAGTC_-	high_expression	brca	TCGA-E2-A15J-01A-11D-A12Q-09	NCOR1	17_16012215_TTTTCGTGAAGTC_-	15	0,0,0,0,0,0,0,0,0,0,0,0,0,0,0,0,0,0,0,0,0,0,0,0,0,0,0,0,0,0,0,0,0,0,0,0,0,0,0,0,0,0,0,0,0,0,0,0,0,0,0,0,0,0,0,0,0,0,0,0,0,0,0,0,0,0,0,0,0,0,0,0,0,0,0,0,0,0,0,0,0,0,0,0,0,0,0,0,0,0,0,0,0,0,0,0,0,0,0,0,0,0,0,0,0,0,0,0,0,0,0,0,0,0,0,0,0,0,0,0,0,0,0,0,0,0,0,0,0,0,0,0,0,0,0,0,0,0,0,0,0,0,0,0,0,0,0,0,0,0,0,0,0,0,0,0,0,0,0,0,0,0,0,0,0,0,0,0,0,0,0,0,0,0,0,0,0,0,0,0,0,0,0,0,0,0,0,0,0,0,0,0,0,0,0,0,0,0,0,0…
TCGA-E2-A152_19_55493529_G_C	Pass	-		19.0141	TCGA-E2-A152_19_55493529_G_C	TCGA-E2-A152-01	19	55493529	G	C	3ss	+	Splice_Site	55493535	CACCAATGATAAAGACAAAGACA	CACCAATGATAAACACAAAGACA	-11.63	-4.36	142	TCGA-E2-A152_19_55493529_G_C	high_expression	brca	TCGA-E2-A152-01A-11D-A12B-09	NLRP2	19_55493529_G_C	27	0,0,0,0,0,0,0,0,0,0,0,0,0,0,0,0,0,0,0,0,0,0,0,0,0,0,0,0,0,0,0,0,0,0,0,0,0,0,0,0,0,0,0,0,0,0,0,0,0,0,0,0,0,0,0,0,0,0,0,0,0,0,0,0,0,0,0,0,0,0,0,0,0,0,0,0,0,0,0,0,0,0,0,0,0,0,0,0,0,0,0,0,0,0,0,0,0,0,0,0,0,0,0,0,0,0,0,0,0,0,0,0,0,0,0,0,0,0,0,0,0,0,0,0,0,0,0,0,0,0,0,0,0,0,0,0,0,0,0,0,0,0,0,0,0,0,0,0,0,0,0,0,0,0,0,0,0,0,0,0,0,0,0,0,0,0,0,0,0,0,0,0,0,0,0,0,0,0,0,0,0,0,0,0,0,0,0,0,0,0,0,0,0,0,0,0,0,0,0,0…
TCGA-C8-A12T_14_24772295_G_C	Pass	-		36.3636	TCGA-C8-A12T_14_24772295_G_C	TCGA-C8-A12T-01	14	24772295	G	C	3ss	+	Missense_Mutation	24772297	AGCTGTCCCCTGTGTTTGAGGAG	AGCTGTCCCCTGTGTTTCAGGAG	2.78	8.75	77	TCGA-C8-A12T_14_24772295_G_C	high_expression	brca	TCGA-C8-A12T-01A-11D-A10Y-09	NOP9	14_24772295_G_C	28	0,0,0,0,0,0,0,0,0,0,0,0,0,0,0,0,0,0,0,0,0,0,0,0,0,0,0,0,0,0,0,0,0,0,0,0,0,0,0,0,0,0,0,0,0,0,0,0,0,0,0,0,0,0,0,0,0,0,0,0,0,0,0,0,0,0,0,0,0,0,0,0,0,0,0,0,0,0,0,0,0,0,0,0,0,0,0,0,0,0,0,0,0,0,0,0,0,0,0,0,0,0,0,0,0,0,0,0,0,0,0,0,0,0,0,0,0,0,0,0,0,0,0,0,0,0,0,0,0,0,0,0,0,0,0,0,0,0,0,0,0,0,0,0,0,0,0,0,0,0,0,0,0,0,0,0,0,0,0,0,0,0,0,0,0,0,0,0,0,0,0,0,0,0,0,0,0,0,0,0,0,0,0,0,0,0,0,0,0,0,0,0,0,0,0,0,0,0,0,0…
TCGA-C8-A12T_10_123720991_G_T	Pass	-		8.8	TCGA-C8-A12T_10_123720991_G_T	TCGA-C8-A12T-01	10	123720991	G	T	3ss	-	Missense_Mutation	123720973	TCATTCTTTCCCCCGTACAGTGG	TAATTCTTTCCCCCGTACAGTGG	8.02	6.45	125	TCGA-C8-A12T_10_123720991_G_T	high_expression	brca	TCGA-C8-A12T-01A-11D-A10Y-09	NSMCE4A	10_123720991_G_T	11	0,0,0,0,0,0,0,0,0,0,0,0,0,0,4,0,0,0,18,0,0,3,36,0,0,9,0,2,0,0,0,2,0,0,3,0,0,0,3,0,0,3,0,0,0,0,0,0,0,4,0,0,0,0,0,0,0,0,0,0,0,0,0,0,5,3,6,0,0,0,0,0,3,0,0,0,0,3,0,6,0,0,0,4,0,0,0,0,0,0,4,3,0,0,6,0,6,0,3,3,0,0,0,0,0,0,0,0,2,0,0,3,0,0,0,0,8,3,0,0,0,0,0,3,4,9,0,0,0,0,0,3,6,0,0,0,0,0,0,0,0,3,0,5,0,0,0,0,0,0,3,0,0,0,0,0,0,0,0,0,14,3,4,0,0,0,2,0,0,0,0,0,0,0,5,0,0,2,7,0,0,0,0,0,0,0,6,5,0,0,0,0,0,0,0,3,0,5,…
TCGA-AO-A03N_7_72717985_G_T	Pass	-		18.75	TCGA-AO-A03N_7_72717985_G_T	TCGA-AO-A03N-01	7	72717985	G	T	5ss	-	Missense_Mutation	72717983	CCGGTGCGT	CAGGTGCGT	9.74	9.73	80	TCGA-AO-A03N_7_72717985_G_T	high_expression	brca	TCGA-AO-A03N-01B-11D-A10M-09	NSUN5	7_72717985_G_T	15	10,5,0,6,0,4,0,0,6,7,0,0,0,7,0,4,0,0,2,0,0,0,4,2,4,0,8,5,0,2,0,0,8,0,0,0,0,0,5,0,3,0,0,4,0,6,0,2,0,0,6,0,3,0,0,0,5,0,0,0,0,4,0,0,5,0,5,4,0,3,3,2,5,5,3,6,7,0,3,7,2,2,13,0,0,5,0,0,0,2,3,3,0,0,0,0,16,0,2,0,9,8,8,0,12,6,0,4,0,11,0,0,0,0,7,0,0,6,2,0,3,0,0,0,4,6,0,4,0,4,0,0,9,13,11,6,13,13,0,0,3,4,3,0,0,2,0,0,0,0,0,5,0,0,0,2,0,0,0,3,2,6,7,2,0,0,0,11,0,0,2,0,0,0,12,3,0,7,0,7,3,0,0,5,0,0,0,0,10,0,4,0,0,0…
TCGA-AC-A2FO_1_27268243_G_A	Pass	-		29.563	TCGA-AC-A2FO_1_27268243_G_A	TCGA-AC-A2FO-01	1	27268243	G	A	3ss	+	Splice_Site	27268249	GCTCTTTGCCCCAGAAAAAGGAT	GCTCTTTGCCCCAAAAAAAGGAT	-4.95	1.65	389	TCGA-AC-A2FO_1_27268243_G_A	high_expression	brca	TCGA-AC-A2FO-01A-11D-A17W-09	NUDC	1_27268243_G_A	115	0,0,0,0,0,0,0,0,0,0,0,0,0,0,0,0,0,0,2,0,0,0,0,0,0,0,0,0,0,0,0,0,2,0,0,0,0,0,0,0,0,0,0,0,0,0,0,0,0,0,0,0,0,0,0,0,2,0,0,0,0,0,0,0,0,0,0,0,4,0,0,0,0,0,0,0,0,0,0,3,0,0,0,0,0,0,0,0,0,0,0,0,0,0,0,0,0,0,0,0,0,0,0,0,0,0,0,0,3,0,0,0,0,0,0,0,0,4,0,0,0,0,0,0,0,0,0,0,0,0,0,0,0,3,0,0,0,0,3,0,0,0,0,0,0,0,0,0,0,2,0,0,0,0,0,0,0,0,0,0,0,0,0,0,0,0,4,0,0,0,0,0,0,0,0,0,0,0,0,0,0,0,0,0,0,0,0,0,0,0,0,0,0,0,0,0,0,0,0,0…
TCGA-AR-A2LR_2_220428132_G_A	Pass	-		42.4084	TCGA-AR-A2LR_2_220428132_G_A	TCGA-AR-A2LR-01	2	220428132	G	A	5ss	-	Silent	220428133	GGGGCGAGT	GGGGTGAGT	0.18	7.93	191	TCGA-AR-A2LR_2_220428132_G_A	high_expression	brca	TCGA-AR-A2LR-01A-12D-A18P-09	OBSL1	2_220428132_G_A	81	0,0,0,0,0,0,0,0,0,0,0,0,0,0,0,0,0,0,0,0,0,0,0,0,0,0,0,0,0,0,0,0,0,0,0,0,0,0,0,0,0,0,0,0,0,0,0,0,0,0,0,0,0,0,0,0,0,0,0,0,0,0,0,0,0,0,0,0,0,0,0,0,0,0,0,0,0,0,0,0,0,0,0,0,0,0,0,0,0,0,0,0,0,0,0,0,0,0,0,0,0,0,0,0,0,0,0,0,0,0,0,0,0,0,0,0,0,0,0,0,0,0,0,0,0,0,0,0,0,0,0,0,0,0,0,0,0,0,0,0,0,0,0,0,0,0,0,0,0,0,0,0,0,0,0,0,0,0,0,0,0,0,0,0,0,0,0,0,0,0,0,0,0,0,0,0,0,0,0,0,0,0,0,0,0,0,0,0,0,0,0,0,0,0,0,0,0,0,0,0…
TCGA-BH-A18V_8_145110076_G_C	Pass	-		10.0917	TCGA-BH-A18V_8_145110076_G_C	TCGA-BH-A18V-01	8	145110076	G	C	3ss	-	Missense_Mutation	145110088	ACTTTGTGCTCCTAGAGCAGATG	ACTTTGTGCTCCTAGAGCAGATG	0.78	0.78	109	TCGA-BH-A18V_8_145110076_G_C	high_expression	brca	TCGA-BH-A18V-01A-11D-A12B-09	OPLAH	8_145110076_G_C	11	4,0,0,0,6,0,5,0,7,0,3,5,2,0,0,0,0,3,0,0,5,10,0,0,3,0,0,0,0,8,0,0,0,0,0,0,0,0,3,0,0,0,0,0,3,6,2,0,0,0,7,0,3,6,0,4,0,6,5,0,4,3,5,0,0,4,0,0,0,0,5,0,0,13,13,0,0,15,0,0,0,4,0,0,0,27,5,0,0,0,3,6,0,5,5,8,0,0,5,0,7,0,0,0,0,0,0,4,0,0,10,5,5,0,3,0,0,7,0,0,0,0,0,5,0,7,0,0,8,3,0,11,3,0,6,0,0,3,0,8,0,4,9,0,0,4,0,6,8,0,0,0,0,7,7,0,0,0,0,0,2,0,0,0,0,9,3,0,0,0,4,0,4,4,0,16,10,6,6,3,0,0,7,0,4,0,0,0,5,3,0,4,0,0,0,…
TCGA-AR-A256_12_133198288_T_G	Pass	-		6	TCGA-AR-A256_12_133198288_T_G	TCGA-AR-A256-01	12	133198288	T	G	5ss	+	Missense_Mutation	133198308	CAGGTAGCT	CAGGTAGCT	6.52	6.52	150	TCGA-AR-A256_12_133198288_T_G	high_expression	brca	TCGA-AR-A256-01A-11D-A167-09	P2RX2	12_133198288_T_G	9	0,0,0,0,0,0,0,0,0,0,0,0,0,0,0,0,0,0,0,0,0,0,0,0,0,0,0,0,0,0,0,0,0,0,0,0,0,0,0,0,0,0,0,0,0,0,0,0,0,0,0,0,0,0,0,0,0,0,0,0,0,0,0,0,0,0,0,0,0,0,0,0,0,0,0,0,0,0,0,0,0,0,0,0,0,0,0,0,0,0,0,0,0,0,0,0,0,0,0,0,0,0,0,0,0,0,0,0,0,0,0,0,0,0,0,0,0,0,0,0,0,0,0,0,0,0,0,0,0,0,0,0,0,0,0,0,0,0,0,0,0,0,0,0,0,0,0,0,0,0,0,0,0,0,0,0,0,0,0,0,0,0,0,0,0,0,0,0,0,0,0,0,0,0,0,0,0,0,0,0,0,0,0,0,0,0,0,0,0,0,0,0,0,0,0,0,0,0,0,0…
TCGA-EW-A6SA_8_145060525_C_T	Pass	-		12.7273	TCGA-EW-A6SA_8_145060525_C_T	TCGA-EW-A6SA-01	8	145060525	C	T	5ss	-	Splice_Site	145060516	GCTGTATGT	GCTGTATGT	5.1	5.1	55	TCGA-EW-A6SA_8_145060525_C_T	high_expression	brca	TCGA-EW-A6SA-01A-21D-A32I-09	PARP10	8_145060525_C_T	7	0,0,0,0,0,0,0,0,0,0,0,0,0,0,0,0,0,0,0,0,0,0,0,0,0,0,0,0,0,0,0,0,0,0,0,0,0,0,0,0,0,0,0,0,0,0,0,0,0,0,0,0,0,0,0,0,0,0,0,0,0,0,0,0,0,0,0,0,0,0,0,0,0,0,0,0,0,0,0,0,0,0,0,0,0,0,0,0,0,0,0,0,0,0,0,0,0,0,0,0,0,0,0,0,0,0,0,0,0,0,0,0,0,0,0,0,0,0,0,0,0,0,0,0,0,0,0,0,0,0,0,0,0,0,0,0,0,0,0,0,0,0,0,0,0,0,0,0,0,0,0,0,0,0,0,0,0,0,0,0,0,0,0,0,0,0,0,0,0,0,0,0,0,0,0,0,0,0,0,0,0,0,0,0,0,0,0,0,0,0,0,0,0,0,0,0,0,0,0,0…
TCGA-E2-A10C_21_34121010_C_G	Pass	-		13.8889	TCGA-E2-A10C_21_34121010_C_G	TCGA-E2-A10C-01	21	34121010	C	G	3ss	-	Splice_Site	34120995	TTTAGATCGAATTTCAAAAGAAT	TTTACATCGAATTTCAAAAGAAT	-0.73	1.85	36	TCGA-E2-A10C_21_34121010_C_G	high_expression	brca	TCGA-E2-A10C-01A-21D-A10M-09	PAXBP1	21_34121010_C_G	5	0,0,0,0,0,0,0,0,0,0,0,0,0,0,0,0,0,0,0,0,0,0,0,0,0,0,0,0,0,0,0,0,0,0,0,0,0,0,0,0,0,0,0,0,0,0,0,0,0,0,0,0,0,0,0,0,0,0,0,0,0,0,0,0,0,0,0,0,0,0,0,0,0,0,0,0,0,0,0,0,0,0,0,0,0,0,0,0,0,0,0,0,0,0,0,0,0,0,0,0,0,0,0,0,0,0,0,0,0,0,0,0,0,0,0,0,0,0,0,0,0,0,0,0,0,0,0,0,0,0,0,0,0,0,0,0,0,0,0,0,0,0,0,0,0,0,0,0,0,0,0,0,0,0,0,0,0,0,0,0,0,0,0,0,0,0,0,0,0,0,0,0,0,0,0,0,0,0,0,0,0,0,0,0,0,0,0,0,0,0,0,0,0,0,0,0,0,0,0,0…
TCGA-E2-A573_21_34134628_C_A	Pass	-		23.8095	TCGA-E2-A573_21_34134628_C_A	TCGA-E2-A573-01	21	34134628	C	A	3ss	-	Missense_Mutation	34134626	TTACCATTTGTTTCTAGGAGAAA	TTACCATTTGTTTCTAGTAGAAA	-8.56	5.23	21	TCGA-E2-A573_21_34134628_C_A	high_expression	brca	TCGA-E2-A573-01A-11D-A29N-09	PAXBP1	21_34134628_C_A	5	0,0,0,0,0,0,0,0,0,0,0,0,0,0,0,0,0,0,0,0,0,0,0,0,0,0,0,0,0,0,0,0,0,0,0,0,0,0,0,0,0,0,0,0,0,0,0,0,0,0,0,0,0,0,0,0,0,0,0,0,0,0,0,0,0,0,0,0,0,0,0,0,0,0,0,0,0,0,0,0,0,0,0,0,0,0,0,0,0,0,0,0,0,0,0,0,0,0,0,0,0,0,0,0,0,0,0,0,0,0,0,0,0,0,0,0,0,0,0,0,0,0,0,0,0,0,0,0,0,0,0,0,0,0,0,0,0,0,0,0,0,0,0,0,0,0,0,0,0,0,0,0,0,0,0,0,0,0,0,0,0,0,0,0,0,0,0,0,0,0,0,0,0,0,0,0,0,0,0,0,0,0,0,0,0,0,0,0,0,0,0,0,0,0,0,0,0,0,0,0…
TCGA-AR-A5QP_5_57752411_CT_-	Pass	-		20.1581	TCGA-AR-A5QP_5_57752411_CT_-	TCGA-AR-A5QP-01	5	57752411	CT	-	3ss	-	Frame_Shift_Del	57752415	CTGTTTCTTGATATACAGATAGA	CTGTTTCTTGATATACAGATAGA	-24.2	-24.2	253	TCGA-AR-A5QP_5_57752411_CT_-	high_expression	brca	TCGA-AR-A5QP-01A-11D-A28B-09	PLK2	5_57752411_CT_-	51	0,0,0,0,0,0,0,0,0,0,0,0,0,0,0,0,0,0,0,0,0,0,0,0,0,0,0,0,0,0,0,0,0,0,0,0,0,0,0,0,0,0,0,0,0,0,0,0,0,0,0,0,0,0,0,0,0,0,0,0,0,0,0,0,0,0,3,0,0,0,0,0,0,0,0,0,0,0,0,0,0,0,0,0,0,0,0,0,0,0,0,0,0,0,0,0,0,0,0,0,0,0,0,0,0,0,0,0,0,0,0,0,0,0,0,0,0,0,0,0,0,0,0,0,0,0,0,0,0,0,0,0,0,0,0,0,0,0,0,0,0,0,0,0,0,0,0,0,0,0,0,0,0,0,0,0,0,0,0,0,0,0,0,0,0,0,0,0,0,0,0,0,0,0,0,0,0,0,0,0,0,0,0,0,0,0,0,0,0,0,0,0,0,0,0,0,0,0,0,0…
TCGA-C8-A3M7_1_46656456_C_G	Pass	-		15	TCGA-C8-A3M7_1_46656456_C_G	TCGA-C8-A3M7-01	1	46656456	C	G	3ss	-	Missense_Mutation	46656454	TCTCATACCCACTCCAGGAGGCC	TCTCATACCCACTCCAGCAGGCC	-12.4	4.22	160	TCGA-C8-A3M7_1_46656456_C_G	high_expression	brca	TCGA-C8-A3M7-01A-12D-A21Q-09	POMGNT1	1_46656456_C_G	24	0,0,0,0,0,0,0,0,0,0,0,0,0,0,0,0,0,0,0,0,0,0,0,0,0,0,0,0,0,0,0,0,0,0,0,0,0,0,0,0,0,0,0,0,0,0,0,0,0,0,0,0,0,0,0,0,0,0,0,0,0,0,0,0,0,0,0,0,0,0,0,0,0,0,0,0,0,0,0,0,0,0,0,0,0,0,0,0,0,0,0,0,0,0,0,0,0,0,0,0,0,0,0,0,0,0,0,0,0,0,0,0,0,0,0,0,0,0,0,0,0,0,0,0,0,0,0,0,0,0,0,0,0,0,0,0,0,0,0,0,0,0,0,0,0,0,0,0,0,0,0,0,0,0,0,0,0,0,0,0,0,0,0,0,0,0,0,0,0,0,0,0,0,0,0,0,0,0,0,0,0,0,0,0,0,0,0,0,0,0,0,0,0,0,0,0,0,0,0,0…
TCGA-C8-A12M_4_57272683_T_C	Pass	-		16.6667	TCGA-C8-A12M_4_57272683_T_C	TCGA-C8-A12M-01	4	57272683	T	C	5ss	-	Missense_Mutation	57272687	TTGGTAAAT	TTGGTAAGT	4.94	10.47	84	TCGA-C8-A12M_4_57272683_T_C	high_expression	brca	TCGA-C8-A12M-01A-11D-A135-09	PPAT	4_57272683_T_C	14	0,0,0,0,0,0,0,0,0,0,0,0,0,0,0,0,0,0,0,0,0,0,0,0,0,0,0,0,0,0,0,0,0,0,0,0,0,0,0,0,0,0,0,0,0,0,0,0,0,0,0,0,0,0,0,0,0,0,0,0,0,0,0,0,0,0,0,0,0,0,0,0,0,0,0,0,0,0,0,0,0,0,0,0,0,0,0,0,0,0,0,0,0,0,0,0,0,0,0,0,0,0,0,0,0,0,0,0,0,0,0,0,0,0,0,0,0,0,0,0,0,0,0,0,0,0,0,0,0,0,0,0,0,0,0,0,0,0,0,0,0,0,0,0,0,0,0,0,0,0,0,0,0,0,0,0,0,0,0,0,0,0,0,0,0,0,0,0,0,0,0,0,0,0,0,0,0,0,0,0,0,0,0,0,0,0,0,0,0,0,0,0,0,0,0,0,0,0,0,0…
TCGA-E9-A1RC_3_53223073_G_C	Pass	-		95.4048	TCGA-E9-A1RC_3_53223073_G_C	TCGA-E9-A1RC-01	3	53223073	G	C	3ss	+	Splice_Site	53223082	CCCACCGCCAGATCCTACAGGGC	CCCACCGCCACATCCTACAGGGC	1.92	7.82	914	TCGA-E9-A1RC_3_53223073_G_C	high_expression	brca	TCGA-E9-A1RC-01A-11D-A159-09	PRKCD	3_53223073_G_C	872	0,0,0,0,0,0,0,0,0,0,0,0,0,0,0,0,0,0,0,0,0,0,0,0,0,0,0,0,0,0,0,0,0,0,0,0,0,0,0,0,0,0,0,0,0,0,0,0,0,0,0,0,0,0,0,0,0,0,0,0,0,0,0,0,0,0,0,0,0,0,0,0,0,0,0,0,0,0,0,0,0,0,0,0,0,0,0,0,0,0,0,0,0,0,0,0,0,0,0,0,0,0,0,0,0,0,0,0,0,0,0,0,0,0,0,0,0,0,0,0,0,0,0,0,0,0,0,0,0,0,0,0,0,0,0,0,0,0,0,0,0,0,0,0,0,0,0,0,0,0,0,0,0,0,0,0,0,0,0,0,0,0,0,0,0,0,0,0,0,0,0,0,0,0,0,0,0,0,0,0,0,0,0,0,0,0,0,0,0,0,0,0,0,0,0,0,0,0,0,0…
TCGA-A7-A5ZV_1_180144454_A_T	Pass	-		16.1137	TCGA-A7-A5ZV_1_180144454_A_T	TCGA-A7-A5ZV-01	1	180144454	A	T	3ss	+	Splice_Site	180144464	TTTGCTTCCAGTTCTTCAAGGCC	TTTGCTTCCTGTTCTTCAAGGCC	1.39	7.95	211	TCGA-A7-A5ZV_1_180144454_A_T	high_expression	brca	TCGA-A7-A5ZV-01A-11D-A28B-09	QSOX1	1_180144454_A_T	34	0,0,0,0,0,0,0,0,0,0,0,0,0,0,0,0,0,0,0,0,0,0,0,0,0,0,0,0,0,0,0,0,0,0,0,0,0,0,0,0,0,0,0,0,0,0,0,0,0,0,0,0,0,0,0,0,0,0,0,0,0,0,0,0,0,0,0,0,0,0,0,0,0,0,0,0,0,0,0,0,0,0,0,0,0,0,0,0,0,0,0,0,0,0,0,0,0,0,0,0,0,0,0,0,0,0,0,0,0,0,0,0,0,0,0,0,0,0,0,0,0,0,0,0,0,0,0,0,0,0,0,0,0,0,0,0,0,0,0,0,0,0,0,0,0,0,0,0,0,0,0,0,0,0,0,0,0,0,0,0,0,0,0,0,0,0,0,0,0,0,0,0,0,0,0,0,0,0,0,0,0,0,0,0,0,0,0,0,0,0,0,0,0,0,0,0,0,0,0,0…
TCGA-A1-A0SK_19_41286287_C_A	Pass	-		10.2941	TCGA-A1-A0SK_19_41286287_C_A	TCGA-A1-A0SK-01	19	41286287	C	A	3ss	+	Intron	41286297	TCCTACTCCCAGTCAAACAGGAC	TCCTACTCCAAGTCAAACAGGAC	1.03	-0.46	68	TCGA-A1-A0SK_19_41286287_C_A	high_expression	brca	TCGA-A1-A0SK-01A-12D-A099-09	RAB4B	19_41286287_C_A	7	0,0,0,0,0,0,0,0,0,0,0,0,0,0,0,0,0,0,0,0,0,0,0,0,0,0,0,0,0,0,0,0,0,0,2,0,2,0,0,2,0,0,0,0,0,0,0,0,0,3,0,0,0,0,0,0,0,0,0,0,0,0,0,0,0,0,0,0,0,0,0,0,0,0,0,0,0,0,0,0,0,0,0,0,0,0,0,0,0,0,2,0,0,0,0,0,0,0,4,0,0,0,0,0,4,0,2,2,0,0,0,0,0,0,0,0,0,3,0,0,0,0,0,0,0,0,0,0,0,0,0,3,0,0,3,0,0,0,0,0,3,0,0,0,0,0,0,0,0,0,0,0,0,0,0,0,0,0,0,0,0,0,0,0,0,0,0,2,0,0,0,0,0,0,0,0,0,0,0,0,0,0,0,0,0,0,0,0,2,0,4,0,0,0,0,0,0,0,0,0…
TCGA-LL-A8F5_6_37336259_G_C	Pass	-		15.3846	TCGA-LL-A8F5_6_37336259_G_C	TCGA-LL-A8F5-01	6	37336259	G	C	3ss	+	Splice_Site	37336261	TTCTTTCACTTTCCCCAGAGTCT	TTCTTTCACTTTCCCCACAGTCT	-4.15	10.66	39	TCGA-LL-A8F5_6_37336259_G_C	high_expression	brca	TCGA-LL-A8F5-01A-11D-A36J-09	RNF8	6_37336259_G_C	6	0,0,0,0,0,0,0,0,0,0,0,0,0,0,0,0,0,0,0,0,0,0,0,0,0,0,0,0,0,0,0,0,0,0,0,0,0,0,0,0,0,0,0,0,0,0,0,0,0,0,0,0,0,0,0,0,0,0,0,0,0,0,0,0,0,0,0,0,0,0,0,0,0,0,0,0,0,0,0,0,0,0,0,0,0,0,0,0,0,0,0,0,0,0,0,0,0,0,0,0,0,0,0,0,0,0,0,0,0,0,0,0,0,0,0,0,0,0,0,0,0,0,0,0,0,0,0,0,0,0,0,0,0,0,0,0,0,0,0,0,0,0,0,0,0,0,0,0,0,0,0,0,0,0,0,0,0,0,0,0,0,0,0,0,0,0,0,0,0,0,0,0,0,0,0,0,0,0,0,0,0,0,0,0,0,0,0,0,0,0,0,0,0,0,0,0,0,2,0,0…
TCGA-Z7-A8R6_2_10263513_G_A	Pass	-		9.90991	TCGA-Z7-A8R6_2_10263513_G_A	TCGA-Z7-A8R6-01	2	10263513	G	A	3ss	+	Splice_Site	10263523	CCCCCAACAGAAAACTAAAGCAG	CCCCCAACAAAAAACTAAAGCAG	-9.72	-3.9	111	TCGA-Z7-A8R6_2_10263513_G_A	high_expression	brca	TCGA-Z7-A8R6-01A-11D-A41F-09	RRM2	2_10263513_G_A	11	0,0,0,0,0,0,0,0,0,0,0,0,0,0,0,0,0,0,0,0,0,0,0,0,0,0,0,0,0,0,0,0,0,0,0,0,0,0,0,0,0,0,0,0,0,0,0,0,0,0,0,0,0,0,0,0,0,0,0,0,0,0,0,0,0,0,0,0,0,0,0,0,0,0,0,0,0,0,0,0,0,0,0,0,0,0,0,0,0,0,0,0,0,0,0,0,0,0,0,0,0,0,0,0,0,0,0,0,0,0,0,0,0,0,0,0,0,0,0,0,0,0,0,0,0,0,0,0,0,0,0,0,0,0,0,0,0,0,0,0,0,0,0,0,0,0,0,0,0,0,0,0,0,0,0,0,0,0,0,0,0,0,0,0,0,0,0,0,0,0,0,0,0,0,0,0,0,0,0,0,0,0,0,0,0,0,0,0,0,0,0,0,0,0,0,0,0,0,0,0…
TCGA-BH-A0WA_11_18124894_C_T	Pass	-		27.7778	TCGA-BH-A0WA_11_18124894_C_T	TCGA-BH-A0WA-01	11	18124894	C	T	3ss	-	Splice_Site	18124886	GTGTTTCTGAAGATTGTTAGCCC	GTGTTTCTGAAAATTGTTAGCCC	-4.7	0.5	18	TCGA-BH-A0WA_11_18124894_C_T	high_expression	brca	TCGA-BH-A0WA-01A-11D-A10G-09	SAAL1	11_18124894_C_T	5	0,0,0,0,0,0,0,0,0,0,0,0,0,0,0,0,0,0,0,0,0,0,0,0,0,0,0,0,0,0,0,0,0,0,0,0,0,0,0,0,0,0,0,0,0,0,0,0,0,0,0,0,0,0,0,0,0,0,0,0,0,0,0,0,0,0,0,0,0,0,0,0,0,0,0,0,0,0,0,0,0,0,0,0,0,0,0,0,0,0,0,0,0,0,0,0,0,0,0,0,0,0,0,0,0,0,0,0,0,0,0,0,0,0,0,0,0,0,0,0,0,0,0,0,0,0,0,0,0,0,0,0,0,0,0,0,0,0,0,0,0,0,0,0,0,0,0,0,0,0,0,0,0,0,0,0,0,0,0,0,0,0,0,0,0,0,0,0,0,0,0,0,0,0,0,0,0,0,0,0,0,0,0,0,0,0,0,0,0,0,0,0,0,0,0,0,0,0,0,0…
TCGA-E2-A109_14_24910883_C_-	Pass	-		29.1367	TCGA-E2-A109_14_24910883_C_-	TCGA-E2-A109-01	14	24910883	C	-	5ss	-	Frame_Shift_Del	24910885	CAGGTGTAG	CAGGTTAGG	3.1	6.25	278	TCGA-E2-A109_14_24910883_C_-	high_expression	brca	TCGA-E2-A109-01A-11D-A10M-09	SDR39U1	14_24910883_C_-	81	0,0,0,0,0,0,0,0,0,0,0,0,0,0,0,0,0,0,0,0,0,0,0,0,0,0,0,0,0,0,0,0,0,0,0,0,0,0,0,0,0,0,0,0,0,0,0,0,0,0,0,0,0,0,0,0,0,0,0,0,0,0,0,0,0,0,0,0,0,0,0,0,0,0,0,0,0,0,0,0,0,0,0,0,0,0,0,0,0,0,0,0,0,0,0,0,0,0,0,0,0,0,0,0,0,0,0,0,0,0,0,0,0,0,0,0,0,0,0,0,0,0,0,0,0,0,0,0,0,0,0,0,0,0,0,0,0,0,0,0,0,0,0,0,0,0,0,0,0,0,0,0,0,0,0,0,0,0,0,0,0,0,0,0,0,0,0,0,0,0,0,0,0,0,0,0,0,0,0,0,0,0,0,0,0,0,0,0,0,0,0,0,0,0,0,0,0,0,0,0…
TCGA-OL-A5D7_3_50224045_G_C	Pass	-		42.3077	TCGA-OL-A5D7_3_50224045_G_C	TCGA-OL-A5D7-01	3	50224045	G	C	3ss	+	Splice_Site	50224053	CTCACTCTAAAGCCAACAAGAAT	CTCACTCTAAACCCAACAAGAAT	-8.21	-1.7	52	TCGA-OL-A5D7_3_50224045_G_C	high_expression	brca	TCGA-OL-A5D7-01A-11D-A27P-09	SEMA3F	3_50224045_G_C	22	0,0,0,0,0,0,0,0,0,0,0,0,0,0,0,0,0,0,0,0,0,0,0,0,0,0,0,0,0,0,0,0,0,0,0,0,0,0,0,0,0,0,0,0,0,0,0,0,0,0,0,0,0,0,0,0,0,0,0,0,0,0,0,0,0,0,0,0,0,0,0,0,0,0,0,0,0,0,0,0,0,0,0,0,0,0,0,0,0,0,0,0,0,0,0,0,0,0,0,0,0,0,0,0,0,0,0,0,0,0,0,0,0,0,0,0,0,0,0,0,0,0,0,0,0,0,0,0,0,0,0,0,0,0,0,0,0,0,0,0,0,0,0,0,0,0,0,0,0,0,0,0,0,0,0,0,0,0,0,0,0,0,0,0,0,0,0,0,0,0,0,0,0,0,0,0,0,0,0,0,0,0,0,0,0,0,0,0,0,0,0,0,0,0,0,0,0,0,0,0…
TCGA-AO-A1KR_17_78183476_A_G	Pass	-		5.07463	TCGA-AO-A1KR_17_78183476_A_G	TCGA-AO-A1KR-01	17	78183476	A	G	5ss	-	3'UTR	78183459	TGGCTTGGG	TGGCTTGGG	-12.12	-12.12	335	TCGA-AO-A1KR_17_78183476_A_G	high_expression	brca	TCGA-AO-A1KR-01A-12D-A142-09	SGSH	17_78183476_A_G	17	0,0,0,0,0,0,0,0,0,0,0,0,0,0,0,0,0,0,0,0,0,0,0,0,0,0,0,0,0,0,0,0,0,0,0,0,0,0,0,0,0,0,0,0,0,0,0,0,0,0,0,0,0,0,0,0,0,0,0,0,0,0,0,0,0,0,0,0,0,0,0,0,0,0,0,0,0,0,0,0,0,0,0,0,0,0,0,0,0,0,0,0,0,0,0,0,0,0,0,0,0,0,0,0,0,0,0,0,0,0,0,0,0,0,0,0,0,0,0,0,0,0,10,0,0,0,0,0,0,0,0,0,0,0,0,0,0,0,0,0,0,0,0,0,0,0,0,0,0,0,0,0,0,0,0,0,0,0,0,0,0,0,0,0,0,0,0,0,0,0,0,0,0,0,0,0,0,0,0,0,0,0,0,0,0,0,0,0,0,0,0,0,0,0,0,0,0,0,0,…
TCGA-UL-AAZ6_11_64940243_C_T	Pass	-		6.08696	TCGA-UL-AAZ6_11_64940243_C_T	TCGA-UL-AAZ6-01	11	64940243	C	T	5ss	+	Missense_Mutation	64940227	AGGGTCTGT	AGGGTCTGT	2.7	2.7	230	TCGA-UL-AAZ6_11_64940243_C_T	high_expression	brca	TCGA-UL-AAZ6-01A-11D-A41F-09	SPDYC	11_64940243_C_T	14	0,0,0,0,0,0,0,0,0,0,0,0,0,0,0,0,0,0,0,0,0,0,0,0,0,0,0,0,0,9,0,0,0,0,0,0,0,0,0,0,0,0,0,0,0,14,0,0,0,0,0,12,0,0,0,0,0,0,0,0,0,0,0,0,0,0,0,0,0,0,0,0,0,0,0,0,0,0,0,0,0,0,0,0,0,0,0,0,0,0,0,0,0,0,0,18,0,0,3,0,12,0,0,0,0,0,0,0,0,0,0,0,0,0,0,0,0,0,0,0,0,0,0,0,0,0,0,0,0,0,0,0,0,0,0,0,0,0,0,0,0,0,0,0,0,2,0,0,0,0,0,0,0,0,0,0,0,0,0,0,0,0,0,0,0,0,0,0,7,0,0,0,0,0,0,3,0,0,6,0,0,0,0,0,0,0,4,0,0,0,0,0,0,0,0,0,0,0…
TCGA-PL-A8LV_12_121206293_T_G	Pass	-		45.4545	TCGA-PL-A8LV_12_121206293_T_G	TCGA-PL-A8LV-01	12	121206293	T	G	3ss	-	Splice_Site	121206279	TCGGCAGGTATTTTTCTCAGCCT	TCGGCCGGTATTTTTCTCAGCCT	0.56	3.98	33	TCGA-PL-A8LV_12_121206293_T_G	high_expression	brca	TCGA-PL-A8LV-01A-21D-A41F-09	SPPL3	12_121206293_T_G	15	0,0,0,0,0,0,0,0,0,0,0,0,0,0,0,0,0,0,0,0,0,0,0,0,0,0,0,0,0,0,0,0,0,0,0,0,0,0,0,0,0,0,0,3,0,0,0,0,0,0,0,0,0,0,0,0,0,0,0,0,0,0,0,0,0,0,0,0,0,0,0,0,0,0,0,0,0,0,0,0,0,0,0,0,0,0,0,0,0,0,0,0,0,0,0,0,0,0,0,0,0,0,0,0,0,0,0,0,0,0,0,0,0,0,0,0,0,0,0,0,0,0,0,0,0,0,0,0,0,0,0,0,0,0,0,0,0,0,0,0,0,0,0,0,0,0,0,0,0,0,0,0,0,0,0,0,0,0,0,0,0,0,0,0,0,0,0,0,0,0,0,0,0,0,0,0,0,0,0,0,0,0,0,0,0,0,0,0,0,0,0,0,0,0,0,0,0,0,0,0…
TCGA-A2-A0T7_2_65541304_C_A	Pass	-		21.4876	TCGA-A2-A0T7_2_65541304_C_A	TCGA-A2-A0T7-01	2	65541304	C	A	3ss	-	Splice_Site	65541293	ACGGGACAGCCGATGCCAAGGCC	ACGGGACATCCGATGCCAAGGCC	-7.65	-2.01	121	TCGA-A2-A0T7_2_65541304_C_A	high_expression	brca	TCGA-A2-A0T7-01A-21D-A099-09	SPRED2	2_65541304_C_A	26	0,0,0,0,0,0,0,0,0,0,0,0,0,0,0,0,0,0,0,0,0,0,0,0,0,0,0,0,0,0,0,0,0,0,0,0,0,0,0,0,0,0,0,0,0,0,0,0,0,0,0,0,0,0,0,0,0,0,0,0,0,0,0,0,0,0,0,0,0,0,0,0,0,0,0,0,0,0,0,0,0,0,0,0,0,0,0,0,0,0,0,0,0,0,0,0,0,0,0,0,0,0,0,0,0,0,0,0,0,0,0,0,0,0,0,0,0,0,0,0,0,0,0,0,0,0,0,0,0,0,0,0,0,0,0,0,0,0,0,0,0,0,0,0,0,0,0,0,0,0,0,0,0,0,0,0,0,0,0,0,0,0,0,0,0,0,0,0,0,0,0,0,0,0,0,0,0,0,0,0,0,0,0,0,0,0,0,0,0,0,0,0,0,0,0,0,0,0,0,0…
TCGA-LD-A74U_17_36700205_C_G	Pass	-		38.4615	TCGA-LD-A74U_17_36700205_C_G	TCGA-LD-A74U-01	17	36700205	C	G	3ss	-	Splice_Site	36700203	CTGTTCCTCTTCCTGCAGAGTGG	CTGTTCCTCTTCCTGCACAGTGG	-9.27	9.21	13	TCGA-LD-A74U_17_36700205_C_G	high_expression	brca	TCGA-LD-A74U-01A-13D-A33E-09	SRCIN1	17_36700205_C_G	5	0,0,0,0,0,0,0,0,0,0,0,0,0,0,0,0,0,0,0,0,0,0,0,0,0,0,0,0,0,0,0,0,0,0,0,0,0,0,0,0,0,0,0,0,0,0,0,0,0,0,0,0,0,0,0,0,0,0,0,0,0,0,0,0,0,0,0,0,0,0,0,0,0,0,0,0,0,0,0,0,0,0,0,0,0,0,0,0,0,0,0,0,0,0,0,0,0,0,0,0,0,0,0,0,0,0,0,0,0,0,0,0,0,0,0,0,0,0,0,0,0,0,0,0,0,0,0,0,0,0,0,0,0,0,0,0,0,0,0,0,0,0,0,0,0,0,0,0,0,0,0,0,0,0,0,0,0,0,0,0,0,0,0,0,0,0,0,0,0,0,0,0,0,0,0,0,0,0,0,0,0,0,0,0,0,0,0,0,0,0,0,0,0,0,0,0,0,0,0,0…
TCGA-C8-A26X_1_70716188_T_C	Pass	-		15.3153	TCGA-C8-A26X_1_70716188_T_C	TCGA-C8-A26X-01	1	70716188	T	C	5ss	+	Splice_Site	70716181	GATGTAAAA	GATGTAAAA	-1.44	-1.44	111	TCGA-C8-A26X_1_70716188_T_C	high_expression	brca	TCGA-C8-A26X-01A-31D-A16D-09	SRSF11	1_70716188_T_C	17	0,0,0,0,0,0,0,0,0,0,0,0,0,0,0,0,0,0,0,0,0,0,0,0,0,0,0,0,0,0,0,0,0,0,0,0,0,0,0,0,0,0,0,0,0,0,0,0,0,0,0,0,0,0,0,0,0,0,0,0,0,0,0,0,0,0,0,0,0,0,0,0,0,0,0,0,0,0,0,0,0,0,0,0,0,0,0,0,0,0,0,0,0,0,0,0,0,0,0,0,0,0,0,0,0,0,0,0,0,0,0,0,0,0,0,0,0,0,0,0,0,0,0,0,0,0,0,0,0,0,0,0,0,0,0,0,0,0,0,0,0,0,0,0,0,0,0,0,0,0,0,0,0,0,0,0,0,0,0,0,0,0,0,0,0,0,0,0,0,0,0,0,0,0,0,0,0,0,0,0,0,0,0,0,0,0,0,0,0,0,0,0,0,0,0,0,0,0,0,0…
TCGA-GM-A2DB_1_70716046_A_T	Pass	-		10.2564	TCGA-GM-A2DB_1_70716046_A_T	TCGA-GM-A2DB-01	1	70716046	A	T	3ss	+	Splice_Site	70716057	GTCATTCTAGACATAAAAAGGAG	GTCATTCTTGACATAAAAAGGAG	-4.13	1.7	117	TCGA-GM-A2DB_1_70716046_A_T	high_expression	brca	TCGA-GM-A2DB-01A-31D-A19Y-09	SRSF11	1_70716046_A_T	12	0,0,0,0,0,0,0,0,0,0,0,0,0,0,0,0,0,0,0,0,0,0,0,0,0,0,0,0,0,0,0,0,0,0,0,0,0,0,0,0,0,0,0,0,0,0,0,0,0,0,0,0,0,0,0,0,0,0,2,0,0,0,0,0,0,0,0,0,0,0,0,0,0,0,0,0,0,0,0,0,0,0,0,0,0,0,0,0,0,0,0,0,0,0,0,0,0,0,0,0,0,0,0,0,0,0,0,0,0,0,0,0,0,0,0,0,0,0,0,0,0,0,0,0,0,0,0,0,0,0,0,0,0,0,0,0,0,0,0,0,0,0,0,0,0,0,0,0,0,0,0,0,0,0,0,0,0,0,0,0,0,0,0,0,0,0,0,0,0,0,0,0,0,0,0,0,0,0,0,0,0,0,0,0,0,0,0,0,0,0,0,0,0,0,0,0,0,0,0,0…
TCGA-C8-A26Y_1_180974600_C_G	Pass	-		32.4324	TCGA-C8-A26Y_1_180974600_C_G	TCGA-C8-A26Y-01	1	180974600	C	G	3ss	-	Splice_Site	180974598	GCCTCATCTTGATTACAGAGAGG	GCCTCATCTTGATTACACAGAGG	-13.09	5.75	74	TCGA-C8-A26Y_1_180974600_C_G	high_expression	brca	TCGA-C8-A26Y-01A-11D-A16D-09	STX6	1_180974600_C_G	24	0,0,0,0,0,0,0,0,0,0,0,0,0,0,0,0,0,0,0,0,0,0,0,0,0,0,0,0,0,0,0,0,0,0,0,0,0,0,0,0,0,0,0,0,0,0,0,0,0,0,0,0,0,0,0,0,0,0,0,0,0,0,0,0,0,0,0,0,0,0,0,0,0,0,0,0,0,0,0,0,0,0,0,0,0,0,0,0,0,0,0,0,0,0,0,0,0,0,0,0,0,0,0,0,0,0,0,0,0,0,0,0,0,0,0,0,0,0,0,0,0,0,0,0,0,0,0,0,0,0,0,0,0,0,0,0,0,0,0,0,0,0,0,0,0,0,0,0,0,0,0,0,0,0,0,0,0,0,0,0,0,0,0,0,0,0,0,0,0,0,0,0,0,0,0,0,0,0,0,0,0,0,0,0,0,0,0,0,0,0,0,0,0,0,0,0,0,0,0,0…
TCGA-C8-A275_2_101646084_C_T	Pass	-		9.80392	TCGA-C8-A275_2_101646084_C_T	TCGA-C8-A275-01	2	101646084	C	T	5ss	-	Silent	101646086	GCGGTGAAT	GCGGTAAAT	3.9	6.76	102	TCGA-C8-A275_2_101646084_C_T	high_expression	brca	TCGA-C8-A275-01A-21D-A16D-09	TBC1D8	2_101646084_C_T	10	0,0,0,0,0,0,0,0,0,0,0,0,0,0,0,0,0,0,0,0,0,0,0,0,0,0,0,0,0,0,0,0,0,0,0,0,0,0,0,0,0,0,0,0,0,0,0,0,0,0,0,0,0,0,0,0,0,0,0,0,0,0,0,0,0,0,0,0,0,0,0,0,0,0,0,0,0,0,0,0,0,0,0,0,0,0,0,0,0,0,0,0,0,0,0,0,0,0,0,0,0,0,0,0,0,0,0,0,0,0,0,0,0,0,0,0,0,0,0,0,0,0,0,0,0,0,0,0,0,0,0,0,0,0,0,0,0,0,0,0,0,0,0,0,0,0,0,0,0,0,0,0,0,0,0,0,0,0,0,0,0,0,0,0,0,0,0,0,0,0,0,0,0,0,0,0,0,0,0,0,0,0,0,0,0,0,0,0,0,0,0,0,0,0,0,0,0,0,0,0…
TCGA-A2-A3Y0_9_100235835_G_T	Pass	-		39.1304	TCGA-A2-A3Y0_9_100235835_G_T	TCGA-A2-A3Y0-01	9	100235835	G	T	3ss	+	Missense_Mutation	100235839	ATGGGACACTCTACTGCCAGGTG	ATGGGACACTCTACTTCCAGGTG	5.37	7.08	23	TCGA-A2-A3Y0_9_100235835_G_T	high_expression	brca	TCGA-A2-A3Y0-01A-11D-A23C-09	TDRD7	9_100235835_G_T	9	0,0,0,0,0,0,0,0,0,0,0,0,0,0,0,0,0,0,0,0,0,0,0,0,0,0,0,0,0,0,0,0,0,0,0,0,0,0,0,0,0,0,0,0,0,0,0,0,0,0,0,0,0,0,0,0,0,0,0,0,0,0,0,0,0,0,0,0,0,0,0,0,0,0,0,0,0,0,0,0,0,0,0,0,0,0,0,0,0,0,0,0,0,0,0,0,0,0,0,0,0,0,0,0,0,0,0,0,0,0,0,0,0,0,0,0,0,0,0,0,0,0,0,0,0,0,0,0,0,0,0,0,0,0,0,0,0,0,0,0,0,0,0,0,0,0,0,0,0,0,0,0,0,0,0,0,0,0,0,0,0,0,0,0,0,0,0,0,0,0,0,0,0,0,0,0,0,0,0,0,0,0,0,0,0,0,0,0,0,0,0,0,0,0,0,0,0,0,0,0…
TCGA-BH-A0HP_3_141671859_C_G	Pass	-		26.9565	TCGA-BH-A0HP_3_141671859_C_G	TCGA-BH-A0HP-01	3	141671859	C	G	3ss	-	Splice_Site	141671847	TCCTTTAGATATCTCCACAGGAC	TCCTTTACATATCTCCACAGGAC	7.13	11.08	115	TCGA-BH-A0HP_3_141671859_C_G	high_expression	brca	TCGA-BH-A0HP-01A-12D-A099-09	TFDP2	3_141671859_C_G	31	0,0,0,0,0,0,0,0,0,0,0,0,0,0,0,0,0,0,0,0,0,0,0,0,0,0,0,0,0,0,0,0,0,0,0,0,0,0,0,0,0,0,0,0,0,0,0,0,0,0,0,0,0,0,0,0,0,0,0,0,0,0,0,0,0,0,0,0,0,0,0,0,0,0,0,0,0,0,0,0,0,0,0,0,0,0,0,0,0,0,0,0,0,0,0,0,0,0,0,0,0,0,0,0,0,0,0,0,0,0,0,0,0,0,0,0,0,0,0,0,0,0,0,0,0,0,0,0,0,0,0,0,0,0,0,0,0,0,0,0,0,0,0,0,0,0,0,0,0,0,0,0,0,0,0,0,0,0,0,0,0,0,0,0,0,0,0,0,0,0,0,0,0,0,0,0,0,0,0,0,0,0,0,0,0,0,0,0,0,0,0,0,0,0,0,0,0,0,0,0…
TCGA-LL-A5YO_1_226040471_C_T	Pass	-		41.7722	TCGA-LL-A5YO_1_226040471_C_T	TCGA-LL-A5YO-01	1	226040471	C	T	3ss	-	Splice_Site	226040465	CCTCCTCCTCCCAGAACCAGGCC	CCTCCTCCTCCCAAAACCAGGCC	1.88	8.07	79	TCGA-LL-A5YO_1_226040471_C_T	high_expression	brca	TCGA-LL-A5YO-01A-21D-A28B-09	TMEM63A	1_226040471_C_T	33	0,0,0,0,0,0,3,0,0,5,0,0,0,0,0,0,0,0,0,0,0,0,0,0,0,0,0,0,0,0,0,0,0,0,0,0,0,0,0,0,0,0,0,0,0,0,0,0,2,0,0,0,0,0,0,0,0,0,0,0,0,0,0,0,0,0,3,0,0,2,0,0,0,0,0,0,0,0,0,0,0,0,0,0,0,0,4,0,0,0,0,0,0,0,0,0,0,0,0,0,0,0,0,3,0,0,0,0,0,0,0,0,0,0,0,5,0,0,0,0,0,0,0,0,0,0,0,0,0,0,0,0,0,0,0,0,5,0,0,0,0,3,0,0,0,0,0,0,0,0,2,0,0,0,0,0,0,0,0,2,0,0,0,0,0,0,0,0,4,0,0,0,0,0,0,0,0,0,0,0,0,0,0,0,0,0,0,0,0,0,0,0,0,0,0,0,0,0,0,0…
TCGA-AR-A251_8_125326192_C_G	Pass	-		9.14697	TCGA-AR-A251_8_125326192_C_G	TCGA-AR-A251-01	8	125326192	C	G	5ss	-	3'UTR	125326205	AAAGTTAAT	AAAGTTAAT	-2.64	-2.64	973	TCGA-AR-A251_8_125326192_C_G	high_expression	brca	TCGA-AR-A251-01A-12D-A167-09	TMEM65	8_125326192_C_G	89	3,2,0,5,6,6,0,13,10,10,5,5,0,2,6,14,0,8,0,10,5,0,5,6,0,5,0,11,21,6,10,2,13,6,5,10,0,42,9,23,7,3,0,0,0,11,5,2,6,9,9,0,0,26,12,3,23,18,30,21,0,0,12,9,14,7,22,16,10,8,6,9,6,15,7,0,11,4,3,12,0,0,4,7,2,42,84,0,0,21,3,11,6,25,41,6,17,0,6,7,7,0,0,11,0,0,19,3,0,4,7,5,16,10,17,0,43,3,12,7,16,0,4,10,8,8,0,11,6,4,0,7,0,0,14,0,0,2,9,15,0,0,8,4,0,0,0,0,12,0,10,5,0,4,14,17,10,0,0,16,17,7,12,0,0,22,5,7,21,0,0,1…
TCGA-AR-A2LR_8_22880477_C_A	Pass	-		24.1379	TCGA-AR-A2LR_8_22880477_C_A	TCGA-AR-A2LR-01	8	22880477	C	A	3ss	-	Missense_Mutation	22880468	GTGCTTCGATGACTTTGCAGACT	GTGCTTCGATTACTTTGCAGACT	6.51	7.37	29	TCGA-AR-A2LR_8_22880477_C_A	high_expression	brca	TCGA-AR-A2LR-01A-12D-A18P-09	TNFRSF10B	8_22880477_C_A	7	0,0,0,0,2,0,0,0,0,0,0,0,0,0,0,0,0,0,0,0,0,0,0,0,0,0,0,0,0,0,0,2,0,0,0,3,0,0,0,0,0,0,0,0,0,4,0,0,0,0,0,0,0,4,0,0,2,0,0,0,0,0,0,0,0,2,0,0,0,0,0,0,0,0,0,0,0,0,0,0,0,0,0,3,0,0,0,0,0,0,0,0,0,5,3,4,4,0,2,0,0,0,0,0,0,0,0,0,0,0,0,0,0,0,2,0,0,0,0,3,0,0,0,5,0,2,0,0,0,0,0,0,0,0,0,0,0,0,0,2,0,0,0,0,0,0,2,0,4,0,0,0,0,0,0,0,0,0,0,0,0,0,0,0,0,0,2,0,0,3,0,0,0,0,0,0,0,0,0,0,0,0,0,0,0,0,2,0,0,0,0,3,0,0,0,0,4,4,2,3…
TCGA-A7-A4SE_17_7577156_C_A	Pass	Cancer Gene		38.2166	TCGA-A7-A4SE_17_7577156_C_A	TCGA-A7-A4SE-01	17	7577156	C	A	3ss	-	Splice_Site	7577159	TTCTCTTTTCCTATCCTGAGTAG	TTCTCTTTTCCTATCCTGAGTAT	-4.88	-2.98	314	TCGA-A7-A4SE_17_7577156_C_A	high_expression	brca	TCGA-A7-A4SE-01A-11D-A25Q-09	TP53	17_7577156_C_A	120	0,0,0,0,0,0,0,0,0,0,0,0,0,0,0,0,0,0,0,0,0,0,0,0,0,0,0,2,0,0,0,0,0,0,0,0,0,0,0,0,0,0,0,0,0,0,0,0,0,0,0,0,0,0,0,0,0,0,0,0,2,0,0,0,0,0,0,0,0,0,0,0,0,0,0,0,0,0,0,0,0,0,0,0,0,0,0,0,0,0,0,0,0,0,0,0,0,0,0,0,0,0,0,0,0,0,0,0,0,0,0,0,0,0,0,0,0,0,0,0,0,0,0,0,0,0,0,0,0,0,0,0,0,0,0,0,0,0,0,0,0,0,0,0,0,0,0,0,0,0,0,0,0,0,0,0,0,0,0,0,0,0,0,0,0,0,0,0,0,0,0,0,0,0,0,0,0,0,0,0,0,0,0,0,0,0,0,0,0,0,0,0,0,0,0,0,0,0,0,0…
TCGA-E2-A155_17_7579591_C_G	Pass	Cancer Gene		30	TCGA-E2-A155_17_7579591_C_G	TCGA-E2-A155-01	17	7579591	C	G	3ss	-	Splice_Site	7579572	GTCCCCCTTGCCGTCCCAAGCAA	CTCCCCCTTGCCGTCCCAAGCAA	5.1	5.74	80	TCGA-E2-A155_17_7579591_C_G	high_expression	brca	TCGA-E2-A155-01A-11D-A12B-09	TP53	17_7579591_C_G	24	0,0,0,0,0,0,0,0,0,0,0,0,0,0,0,0,0,0,0,0,0,0,0,0,0,0,0,0,0,0,0,0,0,0,0,0,0,0,0,0,0,0,0,0,0,0,0,0,0,0,0,0,0,0,0,0,0,0,0,0,0,0,0,0,0,0,0,0,0,0,0,0,0,0,0,0,0,0,0,0,0,0,0,0,0,0,0,0,0,0,0,0,0,0,0,0,0,0,0,0,0,0,0,0,0,0,0,0,0,0,0,0,0,0,0,0,0,0,0,0,0,0,0,0,0,0,0,0,0,0,0,0,0,0,0,0,0,0,0,0,0,0,0,0,0,0,0,0,0,0,0,0,0,0,0,0,0,0,0,0,0,0,0,0,0,0,0,0,0,0,0,0,0,0,0,0,0,0,0,0,0,0,0,0,0,0,0,0,0,0,0,0,0,0,0,0,0,0,0,0…
TCGA-C8-A12P_14_51448553_C_G	Pass	-		28.2609	TCGA-C8-A12P_14_51448553_C_G	TCGA-C8-A12P-01	14	51448553	C	G	5ss	-	Silent	51448571	AATGTATGT	AATGTATGT	5.87	5.87	92	TCGA-C8-A12P_14_51448553_C_G	high_expression	brca	TCGA-C8-A12P-01A-11D-A10Y-09	TRIM9	14_51448553_C_G	26	4,0,0,0,0,0,0,0,0,0,0,0,0,0,0,2,0,0,0,0,0,0,0,0,0,0,0,0,0,0,0,0,0,0,0,0,0,0,0,0,0,0,0,0,2,0,0,0,0,0,0,0,0,0,0,2,0,0,13,0,0,0,0,0,0,4,0,0,0,0,0,0,0,0,0,0,0,0,0,0,0,0,0,0,0,0,0,0,0,0,0,0,0,0,3,0,0,0,0,0,0,0,0,0,0,0,0,0,0,0,0,0,0,0,0,0,0,0,0,0,0,0,0,0,0,0,0,0,0,0,0,0,0,0,0,0,0,0,4,0,0,0,0,0,0,0,0,0,0,0,0,0,0,0,14,0,0,0,0,0,0,0,0,0,0,0,0,0,0,0,0,0,0,5,0,0,0,0,0,0,0,2,63,0,0,3,0,0,4,0,0,0,0,0,0,0,0,0,…
TCGA-C8-A26Y_15_50905027_C_T	Pass	-		41.6667	TCGA-C8-A26Y_15_50905027_C_T	TCGA-C8-A26Y-01	15	50905027	C	T	3ss	-	Splice_Site	50905017	TCCCTGGAAGATTGATACAGTTA	TCCCTGGAAAATTGATACAGTTA	-4.9	0.42	12	TCGA-C8-A26Y_15_50905027_C_T	high_expression	brca	TCGA-C8-A26Y-01A-11D-A16D-09	TRPM7	15_50905027_C_T	5	0,0,0,0,0,0,0,0,0,0,0,0,0,0,0,0,0,0,0,0,0,0,0,0,0,0,0,0,0,0,0,0,0,0,0,0,0,0,0,0,0,0,0,0,0,0,0,0,0,0,0,0,0,0,0,0,0,0,0,0,0,0,0,0,0,0,0,0,0,0,0,0,0,0,0,0,0,0,0,0,0,0,0,0,0,0,0,0,0,0,0,0,0,0,0,0,0,0,0,0,0,0,0,0,0,0,0,0,0,0,0,0,0,0,0,0,0,0,0,0,0,0,0,0,0,0,0,0,0,0,0,0,0,0,0,0,0,0,0,0,0,0,0,0,0,0,0,0,0,0,0,0,0,0,0,0,0,0,0,0,0,0,0,0,0,0,0,0,0,0,0,0,0,0,0,0,0,0,0,0,0,0,0,0,0,0,0,0,0,0,0,0,0,0,0,0,0,0,0,0…
TCGA-A7-A6VX_16_2104326_C_T	Pass	Cancer Gene		11.2903	TCGA-A7-A6VX_16_2104326_C_T	TCGA-A7-A6VX-01	16	2104326	C	T	3ss	+	Silent	2104335	TCAGAGCCCTCTTCTTTAAGGTC	TCAGAGCCCTTTTCTTTAAGGTC	6.19	5.58	62	TCGA-A7-A6VX_16_2104326_C_T	high_expression	brca	TCGA-A7-A6VX-01A-12D-A33E-09	TSC2	16_2104326_C_T	7	0,0,0,0,0,0,0,0,0,0,0,0,0,0,0,0,0,0,0,0,0,0,0,0,0,0,0,0,0,0,0,0,0,0,0,0,0,0,0,0,0,0,0,0,0,0,0,0,0,0,0,0,0,0,0,0,0,0,0,0,0,0,0,0,0,0,0,0,0,0,0,0,0,0,0,0,0,0,0,0,0,0,0,0,0,0,0,0,0,0,0,0,0,0,0,0,0,0,0,0,0,0,0,0,0,0,0,0,0,0,0,0,0,0,0,0,0,0,0,0,0,0,0,0,0,0,0,0,0,0,0,0,0,0,0,0,0,0,0,0,0,0,0,0,0,0,0,0,0,3,0,0,0,0,0,0,0,0,0,0,0,0,0,0,0,0,0,0,0,0,0,0,0,0,0,0,0,0,0,0,0,0,0,0,0,0,0,0,0,0,0,0,0,0,0,0,0,0,0,0…
TCGA-UL-AAZ6_17_73518332_G_A	Pass	-		10.4839	TCGA-UL-AAZ6_17_73518332_G_A	TCGA-UL-AAZ6-01	17	73518332	G	A	5ss	+	Silent	73518330	CAGGTGCAG	CAGGTACAG	4.95	8.68	124	TCGA-UL-AAZ6_17_73518332_G_A	high_expression	brca	TCGA-UL-AAZ6-01A-11D-A41F-09	TSEN54	17_73518332_G_A	13	0,0,0,0,0,0,0,0,0,0,0,0,0,0,0,0,0,0,0,0,0,0,0,0,0,0,0,0,0,0,0,0,0,0,0,0,0,0,0,0,0,0,0,0,0,0,0,0,0,0,0,0,0,0,0,0,0,0,0,0,0,0,0,0,0,0,0,0,0,0,0,0,0,0,0,0,0,0,0,0,0,0,0,0,0,0,0,0,0,0,0,0,0,0,0,0,0,0,0,0,0,0,0,0,0,0,0,0,0,0,0,0,0,0,0,0,0,0,0,0,0,0,0,0,0,0,0,0,0,0,2,0,0,0,0,0,0,0,0,0,0,0,0,0,0,0,0,0,0,0,0,0,0,0,0,0,0,0,0,0,0,0,0,3,0,0,0,0,0,0,0,0,0,0,0,0,0,0,0,0,0,0,0,0,0,0,0,0,0,0,0,0,0,0,0,0,0,0,0,0…
TCGA-E2-A14W_22_50967953_C_T	Pass	-		41.1765	TCGA-E2-A14W_22_50967953_C_T	TCGA-E2-A14W-01	22	50967953	C	T	5ss	-	Silent	50967955	GTGGTGAAT	GTGGTAAAT	1.79	5.18	34	TCGA-E2-A14W_22_50967953_C_T	high_expression	brca	TCGA-E2-A14W-01A-11D-A12B-09	TYMP	22_50967953_C_T	14	0,0,0,3,0,0,0,0,0,0,0,0,0,0,0,0,0,0,0,0,0,0,0,0,2,0,0,0,6,0,0,0,0,0,0,0,0,0,2,0,0,0,4,0,0,0,0,0,0,0,0,0,0,0,0,0,0,0,0,0,0,0,0,0,0,0,0,0,0,0,0,0,0,0,0,0,8,0,0,0,0,0,0,0,0,0,0,0,0,0,0,0,0,0,0,0,0,0,0,0,0,0,0,0,0,0,0,0,0,0,0,0,0,5,0,0,0,0,0,0,0,0,4,0,0,0,0,0,3,0,0,0,0,10,0,0,0,0,0,0,0,0,0,0,0,0,0,2,0,0,0,0,2,0,0,0,0,0,0,0,4,0,0,0,0,0,0,0,0,0,0,0,0,0,0,0,0,0,0,0,0,0,0,0,0,0,0,0,2,0,4,0,0,0,0,0,0,0,0,…
TCGA-Z7-A8R6_11_75591082_C_T	Pass	-		51.4286	TCGA-Z7-A8R6_11_75591082_C_T	TCGA-Z7-A8R6-01	11	75591082	C	T	5ss	+	Nonsense_Mutation	75591077	TGGGTCAGC	TGGGTCAGT	2.48	4.68	35	TCGA-Z7-A8R6_11_75591082_C_T	high_expression	brca	TCGA-Z7-A8R6-01A-11D-A41F-09	UVRAG	11_75591082_C_T	18	0,0,0,0,0,0,0,0,0,0,0,0,0,0,0,0,0,0,0,0,0,0,0,0,0,0,0,0,0,0,0,0,0,0,0,0,0,0,0,0,0,0,0,0,0,0,0,0,0,0,0,0,0,0,0,0,0,0,0,0,0,0,0,0,0,0,0,0,0,0,0,0,0,0,0,0,0,0,0,0,0,0,0,0,0,0,0,0,0,0,0,0,0,0,0,0,0,0,0,0,0,0,0,0,0,0,0,0,0,0,0,0,0,0,0,0,0,0,0,0,0,0,0,0,0,0,0,0,0,0,0,0,0,0,0,0,0,0,0,0,0,0,0,0,0,0,0,0,0,0,0,0,0,0,0,0,0,0,0,0,0,0,0,0,0,0,2,0,0,0,0,0,0,0,0,0,0,0,0,0,0,0,0,0,0,0,0,0,0,0,0,0,0,0,0,0,0,0,0,0…
TCGA-E2-A1B0_16_89778380_G_T	Pass	-		13.8889	TCGA-E2-A1B0_16_89778380_G_T	TCGA-E2-A1B0-01	16	89778380	G	T	3ss	-	Intron	89778375	CGTGCCTTTCTCCCCAGGAGGTT	CGTGCCTTTCTCCCAAGGAGGTT	-5.6	-8.83	36	TCGA-E2-A1B0_16_89778380_G_T	high_expression	brca	TCGA-E2-A1B0-01A-11D-A12Q-09	VPS9D1	16_89778380_G_T	5	0,0,0,0,0,0,0,0,0,0,0,0,0,0,0,0,0,0,0,0,0,0,0,0,0,0,0,0,0,0,0,0,0,0,0,0,0,0,0,0,0,2,0,0,0,0,0,0,0,0,0,0,0,0,0,0,0,0,0,0,0,0,0,0,0,0,0,0,0,0,0,0,0,0,0,0,0,0,0,0,0,0,0,0,0,0,0,0,0,0,0,0,0,0,0,0,0,0,0,0,0,0,3,0,0,0,0,0,0,0,0,0,0,0,0,0,0,0,0,0,0,0,0,0,0,0,0,0,0,0,0,0,0,0,0,0,0,0,0,0,0,0,0,0,0,0,0,0,0,0,0,0,0,0,0,0,0,0,0,0,0,0,0,0,0,0,0,0,0,0,0,0,0,0,0,0,0,0,0,0,0,0,0,0,0,0,0,0,0,0,0,0,0,0,0,0,0,0,0,0…
TCGA-AR-A256_14_68126640_C_G	Pass	-		14.0704	TCGA-AR-A256_14_68126640_C_G	TCGA-AR-A256-01	14	68126640	C	G	3ss	-	Splice_Site	68126633	TCTGCCTTCCCAGCTGGCAGAGA	TCTGCCTTCCCACCTGGCAGAGA	-0.01	7.59	199	TCGA-AR-A256_14_68126640_C_G	high_expression	brca	TCGA-AR-A256-01A-11D-A167-09	VTI1B	14_68126640_C_G	28	0,0,0,0,0,0,0,0,0,0,0,0,0,0,0,0,0,0,0,0,0,0,0,0,0,0,0,0,0,0,0,0,0,0,0,0,0,0,0,0,0,0,0,0,0,0,0,0,0,0,0,0,0,0,0,0,0,0,0,0,0,0,0,0,0,0,0,0,0,0,0,0,0,0,0,0,0,0,0,0,0,0,0,0,0,0,0,0,0,0,0,0,0,0,0,0,0,0,0,0,0,0,0,0,0,0,0,0,0,0,0,0,0,0,0,0,0,0,0,0,0,0,0,0,0,0,0,0,0,0,0,0,0,0,0,0,0,0,0,0,0,0,0,0,0,0,0,0,0,0,0,0,0,0,0,0,0,0,0,0,0,0,0,0,0,0,0,0,0,0,0,0,0,0,0,0,0,0,0,0,0,0,0,0,0,0,0,0,0,0,0,0,0,0,0,0,0,0,0,0…
TCGA-DG-A2KL_12_1882007_G_A	Pass	-		5.38462	TCGA-DG-A2KL_12_1882007_G_A	TCGA-DG-A2KL-01	12	1882007	G	A	3ss	+	Splice_Site	1882009	TCTGTGATTGCCTTGCAGAGCTC	TCTGTGATTGCCTTGCAAAGCTC	-5.8	3.97	130	TCGA-DG-A2KL_12_1882007_G_A	high_expression	cesc	TCGA-DG-A2KL-01A-11D-A17W-09	ADIPOR2	12_1882007_G_A	7	0,0,0,0,0,0,0,0,0,0,0,0,0,0,0,0,0,0,0,0,0,0,0,0,0,0,0,0,0,0,0,0,0,0,0,0,0,0,0,0,0,0,0,0,0,0,0,0,0,0,0,0,0,0,0,0,0,0,0,0,0,0,0,0,0,0,0,0,0,0,0,0,0,0,0,0,0,0,0,0,0,0,0,0,0,0,0,0,0,0,0,0,0,0,0,0,0,0,0,0,0,0,0,0,0,0,0,0,0,0,0,0,0,0,0,0,0,0,0,0,0,0,0,0,0,0,0,0,0,0,0,0,0,0,0,0,23,0,0,0,0,0,0,0,0,0,0,0,0,0,0,0,0,0,0,0,0,0,0,0,0,0,0,0,0,0,0,0,0,0,0,0,0,0,0,0,0,0,0,0,0,0,0,0,0,0,0,0,0,0,0,0,0,0,0,0,0,0,0,…
TCGA-DG-A2KL_1_247061639_C_T	Pass	-		55.5556	TCGA-DG-A2KL_1_247061639_C_T	TCGA-DG-A2KL-01	1	247061639	C	T	3ss	-	Splice_Site	247061621	AGACTTTGACTTTTTTAAAGAAA	AAACTTTGACTTTTTTAAAGAAA	2.33	2.85	18	TCGA-DG-A2KL_1_247061639_C_T	high_expression	cesc	TCGA-DG-A2KL-01A-11D-A17W-09	AHCTF1	1_247061639_C_T	10	0,0,0,0,0,0,0,0,0,0,0,0,0,0,0,0,0,0,0,0,0,0,0,0,0,0,0,0,0,0,0,0,0,0,0,0,0,0,0,0,0,0,0,0,0,0,0,0,0,0,0,0,0,0,0,0,0,0,0,0,0,0,0,0,0,0,0,0,0,0,0,0,0,0,0,0,0,0,0,0,0,0,0,0,0,0,0,0,0,0,0,0,0,0,0,0,0,0,0,0,0,0,0,0,0,0,0,0,0,0,0,0,0,0,0,0,0,0,0,0,0,0,0,0,0,0,0,0,0,0,0,0,0,0,0,0,0,0,0,0,0,0,0,0,0,0,0,0,0,0,0,0,0,0,0,0,0,0,0,0,0,0,0,0,0,0,0,0,0,0,0,0,0,0,0,0,0,0,0,0,0,0,0,0,0,0,0,0,0,0,0,0,0,0,0,0,0,0,0,0…
TCGA-DS-A1OB_10_97987176_G_A	Pass	-		53.8462	TCGA-DS-A1OB_10_97987176_G_A	TCGA-DS-A1OB-01	10	97987176	G	A	5ss	-	Silent	97987177	GAGGCGAGT	GAGGTGAGT	2.28	10.03	52	TCGA-DS-A1OB_10_97987176_G_A	high_expression	cesc	TCGA-DS-A1OB-01A-11D-A16Y-08	BLNK	10_97987176_G_A	28	0,0,0,0,0,0,0,0,0,0,0,0,0,0,0,0,0,0,0,0,0,0,0,0,0,0,0,0,0,0,0,0,0,0,0,0,0,0,0,0,0,0,0,0,0,0,0,0,0,0,0,0,0,0,0,0,0,0,0,0,0,0,0,0,0,0,0,0,0,0,0,0,0,0,0,0,0,0,0,0,0,0,0,0,0,0,0,0,0,0,0,0,0,0,0,0,0,0,0,0,0,0,0,0,0,0,0,0,0,0,0,0,0,0,0,0,0,0,0,0,0,0,0,0,0,0,0,0,0,0,0,0,0,0,0,0,0,0,0,0,0,0,0,0,0,0,0,0,0,0,0,0,0,0,0,0,0,0,0,0,0,0,0,0,0,0,0,0,0,0,0,0,0,0,0,0,0,0,0,0,0,0,0,0,0,0,0,0,0,0,0,0,0,0,0,0,0,0,0,0…
TCGA-DR-A0ZL_11_62439422_C_G	Pass	-		17.4935	TCGA-DR-A0ZL_11_62439422_C_G	TCGA-DR-A0ZL-01	11	62439422	C	G	3ss	+	Intron	62439427	CCCCTTCCTGCCCTCAGGAGATG	CCCCTTCCTGCCCTGAGGAGATG	-7.45	-6.62	383	TCGA-DR-A0ZL_11_62439422_C_G	high_expression	cesc	TCGA-DR-A0ZL-01A-11D-A10S-08	C11orf83	11_62439422_C_G	67	0,0,0,0,0,0,0,0,0,0,0,0,0,0,0,0,0,0,0,6,0,0,0,0,0,0,0,0,0,0,0,0,0,0,0,0,0,0,0,0,0,0,0,0,0,0,0,0,0,0,0,0,0,0,2,0,0,0,0,0,0,0,0,0,0,0,0,0,0,0,0,0,0,2,0,0,0,0,0,0,0,0,4,0,0,0,0,0,2,0,0,3,0,2,0,0,0,0,0,0,0,0,0,0,0,0,0,0,0,0,0,0,0,0,3,0,0,0,0,0,0,0,0,0,0,0,0,0,0,0,0,0,0,0,0,0,0,0,2,0,0,0,0,0,0,0,0,0,0,0,0,0,0,0,0,0,0,2,0,0,0,17,0,0,0,0,0,0,0,0,0,0,0,0,0,0,0,0,0,0,0,0,0,0,0,0,0,0,0,0,0,0,0,0,0,0,0,0,0,…
TCGA-DS-A0VM_10_70547683_G_A	Pass	-		12	TCGA-DS-A0VM_10_70547683_G_A	TCGA-DS-A0VM-01	10	70547683	G	A	3ss	+	Splice_Site	70547689	TGCATGCATAACAGGTAAAGAAG	TGCATGCATAACAAGTAAAGAAG	-12.36	-9.51	175	TCGA-DS-A0VM_10_70547683_G_A	high_expression	cesc	TCGA-DS-A0VM-01A-11D-A10S-08	CCAR1	10_70547683_G_A	21	0,0,0,0,0,0,0,0,0,0,0,0,0,0,0,0,0,0,0,0,0,0,0,0,0,0,0,0,0,0,0,0,0,0,0,0,0,0,0,0,0,0,0,0,0,0,0,0,0,0,0,0,0,0,0,0,0,0,0,0,0,0,0,0,0,0,0,0,0,0,0,0,0,0,0,0,0,0,0,0,0,0,0,0,0,0,0,0,0,0,0,0,0,0,0,0,0,0,0,0,0,0,0,0,0,0,0,0,0,0,0,0,0,0,0,0,0,0,0,0,0,0,0,0,0,0,0,0,0,0,0,0,0,0,0,0,0,0,0,0,0,0,0,0,0,0,0,0,0,0,0,0,0,0,0,0,0,0,0,0,0,0,0,0,0,0,0,0,0,0,0,0,0,0,0,0,0,0,0,0,0,0,0,0,0,0,0,0,0,0,0,0,0,0,0,0,0,0,0,0…
TCGA-DS-A1OC_1_117078713_G_C	Pass	-		75.3247	TCGA-DS-A1OC_1_117078713_G_C	TCGA-DS-A1OC-01	1	117078713	G	C	5ss	-	Missense_Mutation	117078712	AACGTAACT	AAGGTAACT	6.72	9.01	77	TCGA-DS-A1OC_1_117078713_G_C	high_expression	cesc	TCGA-DS-A1OC-01A-11D-A14W-08	CD58	1_117078713_G_C	58	0,0,2,0,0,0,0,0,0,0,0,3,0,0,0,0,3,0,0,0,0,0,0,0,0,0,0,0,0,0,0,0,0,3,0,0,0,0,0,0,3,0,0,0,0,0,0,2,0,0,0,0,0,0,0,0,0,0,0,0,0,0,0,0,0,0,0,0,0,2,0,0,0,3,0,0,0,0,0,3,0,3,0,2,0,0,0,0,2,0,0,0,0,0,0,0,0,0,0,0,0,3,0,0,0,0,0,0,0,0,2,0,0,0,0,0,0,0,2,0,0,0,0,0,0,0,0,0,0,0,0,0,0,6,0,0,0,2,0,0,0,0,0,0,0,0,0,0,0,0,0,0,3,0,0,0,0,0,0,0,0,0,0,0,0,0,0,0,0,0,0,0,0,0,0,0,0,0,0,0,0,0,0,0,0,0,0,0,0,0,0,3,0,0,0,0,0,0,0,0…
TCGA-DG-A2KL_8_25341481_G_C	Pass	-		20	TCGA-DG-A2KL_8_25341481_G_C	TCGA-DG-A2KL-01	8	25341481	G	C	3ss	+	Splice_Site	25341484	TTATTGTCTAATTATAGAAGATG	TTATTGTCTAATTATACAAGATG	-0.47	1.77	45	TCGA-DG-A2KL_8_25341481_G_C	high_expression	cesc	TCGA-DG-A2KL-01A-11D-A17W-09	CDCA2	8_25341481_G_C	9	0,0,0,0,0,0,0,0,0,0,0,0,0,0,0,0,0,0,0,0,0,0,0,0,0,0,0,0,0,0,0,0,0,0,0,0,0,0,0,0,0,0,0,0,0,0,0,0,0,0,0,0,0,0,0,0,0,0,0,0,0,0,0,0,0,0,0,0,0,0,0,0,0,0,0,0,0,0,0,0,0,0,0,0,0,0,0,0,0,0,0,0,0,0,2,0,0,0,0,0,0,0,0,0,0,0,0,0,0,0,0,0,0,0,0,0,0,0,0,0,0,0,0,0,0,0,0,0,0,0,0,0,0,0,0,0,0,0,0,0,0,0,0,0,0,0,0,0,0,0,0,0,0,0,0,0,0,0,0,0,0,0,0,0,0,0,0,0,0,0,2,2,0,0,0,0,0,0,0,0,0,0,0,0,0,0,0,0,0,0,0,0,0,0,0,0,0,0,0,0…
TCGA-C5-A1MN_19_42796810_C_A	Pass	Cancer Gene		28.5714	TCGA-C5-A1MN_19_42796810_C_A	TCGA-C5-A1MN-01	19	42796810	C	A	5ss	+	Missense_Mutation	42796808	GAGGTCCTG	GAGGTACTG	-2.13	7.67	91	TCGA-C5-A1MN_19_42796810_C_A	high_expression	cesc	TCGA-C5-A1MN-01A-11D-A14W-08	CIC	19_42796810_C_A	26	0,0,0,0,0,0,0,0,0,0,0,0,0,0,0,0,0,0,0,0,0,0,0,0,0,0,0,0,0,0,0,0,0,0,0,0,0,0,0,0,0,0,0,0,0,0,0,0,0,0,0,0,0,0,0,0,0,0,0,0,0,0,0,0,0,0,0,0,0,0,0,0,0,0,0,0,0,0,0,0,0,0,0,0,0,0,0,0,0,0,0,0,0,0,0,0,0,0,0,0,0,0,0,0,0,0,0,0,0,0,0,0,0,0,0,0,0,0,0,0,0,0,0,0,0,0,0,0,0,0,0,0,0,0,0,0,0,0,0,0,0,0,0,0,0,0,0,0,0,0,0,0,0,0,0,0,0,0,0,0,0,0,0,0,0,0,0,0,0,0,0,0,0,0,0,0,0,0,0,0,0,0,0,0,0,0,0,0,0,0,0,0,0,0,0,0,0,0,0,0…
TCGA-C5-A1M6_15_79217722_C_G	Pass	-		10.8025	TCGA-C5-A1M6_15_79217722_C_G	TCGA-C5-A1M6-01	15	79217722	C	G	3ss	-	Missense_Mutation	79217720	CTGTGAGCTTTGCCTTTGAGGTG	CTGTGAGCTTTGCCTTTCAGGTG	1.24	9.25	648	TCGA-C5-A1M6_15_79217722_C_G	high_expression	cesc	TCGA-C5-A1M6-01A-11D-A13W-08	CTSH	15_79217722_C_G	70	0,0,0,0,0,0,0,0,0,0,0,0,0,0,0,0,0,0,0,0,0,0,0,0,0,0,0,0,0,0,0,0,0,0,0,0,0,0,0,0,0,0,0,0,0,0,0,0,0,0,0,0,0,0,0,0,0,0,0,0,0,0,0,0,0,0,0,0,0,0,0,0,0,0,0,0,0,0,0,0,0,0,0,0,0,0,0,0,0,0,0,0,0,0,0,0,0,0,0,0,0,0,0,0,0,0,0,0,0,0,0,0,0,0,0,0,0,0,0,0,0,0,0,0,0,0,0,0,0,0,0,0,0,0,0,0,0,0,0,0,0,0,0,0,0,0,0,0,0,0,0,0,0,0,0,0,0,0,0,0,0,0,0,0,0,0,0,0,0,0,0,0,0,0,0,0,0,0,0,0,0,0,0,0,0,0,0,0,0,0,0,0,0,0,0,0,0,0,0,0…
TCGA-DS-A1OB_7_87530078_G_A	Pass	-		8.04598	TCGA-DS-A1OB_7_87530078_G_A	TCGA-DS-A1OB-01	7	87530078	G	A	3ss	+	Splice_Site	87530089	TGTCATCAGAATCCAAACAGATG	TGTCATCAAAATCCAAACAGATG	2.28	6.48	87	TCGA-DS-A1OB_7_87530078_G_A	high_expression	cesc	TCGA-DS-A1OB-01A-11D-A16Y-08	DBF4	7_87530078_G_A	7	0,0,0,0,0,0,0,0,0,0,0,0,0,0,0,0,0,0,0,0,0,0,0,0,0,0,0,0,0,0,0,0,0,0,0,0,0,0,0,0,0,0,0,0,0,0,0,0,0,0,0,0,0,0,0,0,0,0,0,0,0,0,0,0,0,0,0,0,0,0,0,0,0,0,0,0,0,0,0,0,0,0,0,0,0,0,0,0,0,0,0,0,0,0,0,0,0,0,0,0,0,0,0,0,0,0,0,0,0,0,0,0,0,0,0,0,0,0,0,0,0,0,0,0,0,0,0,0,0,0,0,0,0,0,0,0,0,0,0,0,0,0,0,0,0,0,0,0,0,0,0,0,0,0,0,0,0,0,0,0,0,0,0,0,0,0,0,0,0,0,0,0,0,0,0,0,0,0,0,0,0,0,0,0,0,0,0,0,0,0,0,0,0,0,0,0,0,0,0,0…
TCGA-DG-A2KM_16_72138925_G_C	Pass	-		20.8333	TCGA-DG-A2KM_16_72138925_G_C	TCGA-DG-A2KM-01	16	72138925	G	C	3ss	+	Splice_Site	72138934	TGCTGTTGCAGACCCCACAGGAG	TGCTGTTGCACACCCCACAGGAG	0.05	6.24	96	TCGA-DG-A2KM_16_72138925_G_C	high_expression	cesc	TCGA-DG-A2KM-01A-11D-A17W-09	DHX38	16_72138925_G_C	20	0,0,0,0,0,0,0,0,0,0,0,0,0,0,0,0,0,0,0,0,0,0,0,0,0,0,0,0,0,0,0,0,0,0,0,0,0,0,0,0,0,0,0,0,0,0,0,0,0,0,0,0,0,0,0,0,0,0,0,0,0,0,0,0,0,0,0,0,0,0,0,0,0,0,0,0,0,0,0,0,0,0,0,0,0,0,0,0,0,0,0,0,0,0,0,0,0,0,0,0,0,0,0,0,0,0,0,0,0,0,0,0,0,0,0,0,0,0,0,0,0,0,0,0,0,0,0,0,0,0,0,0,0,0,0,0,0,0,0,0,0,0,0,0,0,0,0,0,0,0,0,0,0,0,0,0,0,0,0,0,0,0,0,0,0,0,0,0,0,0,0,0,0,0,0,0,0,0,0,0,0,0,0,0,0,0,0,0,0,0,0,0,0,0,0,0,0,0,0,0…
TCGA-DG-A2KK_13_96439260_G_C	Pass	-		13.5135	TCGA-DG-A2KK_13_96439260_G_C	TCGA-DG-A2KK-01	13	96439260	G	C	3ss	+	Splice_Site	96439273	CCCTCAGAAATGCCAAAAAGCAA	CCCTCACAAATGCCAAAAAGCAA	-3.31	-0.86	37	TCGA-DG-A2KK_13_96439260_G_C	high_expression	cesc	TCGA-DG-A2KK-01A-11D-A17W-09	DNAJC3	13_96439260_G_C	5	0,0,0,0,0,0,0,0,0,0,0,0,0,0,0,0,0,0,0,0,0,0,0,0,0,0,0,0,0,0,0,0,0,0,0,0,0,0,0,0,0,0,0,0,0,0,0,0,0,0,0,0,0,0,0,0,0,0,0,0,0,0,0,0,0,0,0,0,0,0,0,0,0,0,0,0,0,0,0,0,0,0,0,0,0,0,0,0,0,0,0,0,0,0,0,0,0,0,0,0,0,0,0,0,0,0,0,0,0,0,0,0,0,0,0,0,0,0,0,0,0,0,0,0,0,0,0,0,0,0,0,0,0,0,0,0,0,0,0,0,0,0,0,0,0,0,0,0,0,0,0,0,0,0,0,0,0,0,0,0,0,0,0,0,0,0,0,0,0,0,0,0,0,0,0,0,0,0,0,0,0,0,0,0,0,0,0,0,0,0,0,0,0,0,0,0,0,0,0,0…
TCGA-DG-A2KK_1_16460102_C_A	Pass	Cancer Gene		9.89848	TCGA-DG-A2KK_1_16460102_C_A	TCGA-DG-A2KK-01	1	16460102	C	A	3ss	-	Splice_Site	16460091	TCCTTCCAGAACAACTGAAGCCC	TCCTTCCATAACAACTGAAGCCC	-5.18	0.34	394	TCGA-DG-A2KK_1_16460102_C_A	high_expression	cesc	TCGA-DG-A2KK-01A-11D-A17W-09	EPHA2	1_16460102_C_A	39	0,0,0,0,0,0,0,0,0,0,3,0,0,0,0,0,0,0,0,0,0,0,0,0,0,0,0,0,0,0,0,0,0,0,0,0,0,0,0,0,0,0,0,0,0,0,0,0,0,0,0,0,0,0,0,0,0,0,0,0,0,0,0,0,0,0,0,0,0,0,0,0,0,0,0,0,0,0,0,0,0,0,0,0,0,0,0,0,0,0,0,0,0,0,0,0,0,0,0,0,0,0,0,0,0,0,0,0,0,0,0,0,0,0,0,0,0,0,0,0,0,0,0,0,0,0,0,0,0,0,0,0,0,0,0,0,0,0,0,0,0,0,0,0,0,0,0,0,0,0,0,0,0,0,0,0,0,0,0,0,0,0,0,0,0,0,0,0,0,0,0,0,0,0,0,0,0,0,0,0,0,0,0,0,0,0,0,0,0,0,0,0,0,0,0,0,0,0,0,0…
TCGA-C5-A2LS_6_170176052_G_A	Pass	-		10.7143	TCGA-C5-A2LS_6_170176052_G_A	TCGA-C5-A2LS-01	6	170176052	G	A	3ss	+	Missense_Mutation	170176040	TTTTCTGTTTTTCAGATTAGAAG	TTTTCTGTTTTTCAGATTAGAAG	2.47	2.47	56	TCGA-C5-A2LS_6_170176052_G_A	high_expression	cesc	TCGA-C5-A2LS-01A-22D-A22X-09	ERMARD	6_170176052_G_A	6	0,0,0,0,0,0,0,0,0,0,0,0,0,0,2,0,0,0,0,0,0,0,0,0,4,0,0,0,0,0,0,0,0,2,2,0,0,4,0,0,0,3,0,0,0,0,0,0,3,0,0,0,0,0,0,0,0,2,0,2,0,2,0,0,0,0,0,0,0,0,0,3,0,0,0,0,0,0,0,0,0,0,0,0,0,3,0,0,0,2,0,0,0,0,0,0,0,2,0,0,0,0,0,4,0,0,0,0,0,0,0,3,0,0,3,0,2,0,0,0,0,0,3,0,0,5,4,0,0,0,0,0,0,0,0,0,0,5,0,3,3,0,4,0,0,0,0,0,0,5,0,3,0,0,0,0,3,0,3,2,0,0,0,0,0,0,3,0,0,0,0,0,0,0,0,0,0,0,3,0,2,0,0,0,0,0,0,0,0,0,0,0,0,0,0,0,3,0,0,0…
TCGA-DS-A7WH_X_153677568_G_A	Pass	-		6.15385	TCGA-DS-A7WH_X_153677568_G_A	TCGA-DS-A7WH-01	X	153677568	G	A	3ss	+	Splice_Site	153677577	CCCGGATACAGATGAGAAAGGGC	CCCGGATACAAATGAGAAAGGGC	-15.44	-9.21	130	TCGA-DS-A7WH_X_153677568_G_A	high_expression	cesc	TCGA-DS-A7WH-01A-22D-A351-09	FAM50A	X_153677568_G_A	8	0,0,0,0,0,0,0,0,0,0,0,0,0,0,0,0,0,0,0,0,0,0,0,0,0,0,0,0,0,0,0,0,0,0,0,0,0,0,0,0,0,0,0,0,0,0,0,0,0,0,0,0,0,0,0,0,0,0,0,0,0,0,0,0,0,0,0,0,0,0,0,0,0,0,0,0,0,0,0,0,0,0,0,0,0,0,0,0,0,0,0,0,0,0,0,0,0,0,0,0,0,0,0,0,0,0,0,0,0,0,0,0,0,0,0,0,0,0,0,0,0,0,0,0,0,0,0,0,0,0,0,0,0,0,0,0,0,0,0,0,0,0,0,0,0,0,0,0,0,0,0,0,0,0,0,0,0,0,0,0,0,0,0,0,0,0,0,0,0,0,0,0,0,0,0,0,0,0,0,0,0,0,0,0,0,0,0,0,0,0,0,0,0,0,0,0,0,0,0,0…
TCGA-C5-A1M6_14_105521759_C_A	Pass	-		45.9459	TCGA-C5-A1M6_14_105521759_C_A	TCGA-C5-A1M6-01	14	105521759	C	A	5ss	-	5'UTR	105521745	ATGCTACTG	ATGCTACTG	-4.12	-4.12	148	TCGA-C5-A1M6_14_105521759_C_A	high_expression	cesc	TCGA-C5-A1M6-01A-11D-A13W-08	GPR132	14_105521759_C_A	68	0,6,45,0,19,0,0,0,2,8,2,5,14,0,2,0,0,0,0,0,7,4,67,0,5,0,4,29,0,0,0,6,54,15,24,0,9,5,0,0,0,0,5,0,12,0,0,0,14,0,0,0,0,0,0,0,3,0,28,0,8,0,14,0,2,0,0,0,29,14,5,0,0,0,0,0,0,0,20,30,2,8,0,0,5,9,0,0,33,63,21,0,0,0,0,0,0,0,0,0,0,0,27,2,0,0,0,16,0,0,0,0,2,0,7,0,3,38,48,14,12,0,0,0,4,0,97,0,72,0,0,0,0,3,2,0,0,0,0,0,0,3,55,3,47,0,3,2,0,4,0,7,0,8,9,0,0,0,8,0,0,0,0,0,0,42,0,0,8,0,4,2,4,45,0,20,0,0,0,0,9,0,0,0…
TCGA-DS-A1OD_6_31779678_C_T	Pass	-		8.75	TCGA-DS-A1OD_6_31779678_C_T	TCGA-DS-A1OD-01	6	31779678	C	T	3ss	-	Silent	31779669	GGGTGTTCCAGCACGGCAAGGTG	GGGTGTTCCAACACGGCAAGGTG	-6.64	-1.12	80	TCGA-DS-A1OD_6_31779678_C_T	high_expression	cesc	TCGA-DS-A1OD-01A-11D-A14W-08	HSPA1L	6_31779678_C_T	7	0,0,0,0,0,0,0,0,0,0,0,0,0,0,0,0,0,0,0,0,0,0,0,0,0,0,0,0,0,0,0,0,0,0,0,0,0,0,0,0,0,0,0,0,0,0,0,0,0,0,0,0,0,0,0,0,0,0,0,0,0,0,0,0,0,0,0,0,0,0,0,0,0,0,0,0,2,0,0,0,0,31,33,0,0,0,0,0,0,0,0,0,0,0,2,0,0,0,0,0,0,0,0,0,0,0,5,0,0,2,0,2,0,0,0,0,0,0,0,0,0,0,0,0,0,0,0,0,0,0,0,0,0,0,0,3,0,0,0,0,0,0,0,0,0,0,0,0,0,0,0,0,0,0,0,0,0,0,0,0,0,0,0,0,0,0,0,0,0,0,0,0,0,0,2,0,0,0,0,0,13,0,0,0,0,0,0,0,0,0,0,0,2,0,0,12,0,0…
TCGA-4J-AA1J_3_50326727_C_T	Pass	-		5.44218	TCGA-4J-AA1J_3_50326727_C_T	TCGA-4J-AA1J-01	3	50326727	C	T	5ss	-	Missense_Mutation	50326729	CCGGTGAAA	CCGGTAAAA	2.64	6	147	TCGA-4J-AA1J_3_50326727_C_T	high_expression	cesc	TCGA-4J-AA1J-01A-21D-A387-09	IFRD2	3_50326727_C_T	8	0,0,0,0,0,0,0,0,0,0,0,0,0,0,0,0,0,0,0,0,0,0,0,0,0,0,0,0,0,0,0,0,0,0,0,0,0,0,0,0,0,0,0,0,0,0,0,0,0,0,0,0,0,0,0,0,0,0,0,0,0,0,0,0,0,0,0,0,0,0,0,0,0,0,0,0,0,0,0,0,0,0,0,0,0,0,0,0,0,0,0,0,0,0,0,0,0,0,0,0,0,0,0,0,0,0,0,0,0,0,0,0,0,0,0,0,0,0,0,0,0,0,0,0,0,0,0,0,0,0,0,0,0,0,0,0,0,0,0,0,0,0,0,0,0,0,0,0,0,0,0,0,0,0,0,0,0,0,0,0,0,0,0,0,0,0,0,0,0,0,0,0,0,0,0,0,0,0,0,0,0,0,0,0,0,0,0,0,0,0,0,0,0,0,0,0,0,0,0,0…
TCGA-C5-A1BK_X_153282519_C_T	Pass	-		73.0627	TCGA-C5-A1BK_X_153282519_C_T	TCGA-C5-A1BK-01	X	153282519	C	T	3ss	-	Splice_Site	153282513	CTTTGCCACCCCAGACCCAGGCC	CTTTGCCACCCCAAACCCAGGCC	-1.17	4.84	271	TCGA-C5-A1BK_X_153282519_C_T	high_expression	cesc	TCGA-C5-A1BK-01B-11D-A13W-08	IRAK1	X_153282519_C_T	198	0,0,0,0,0,0,0,0,0,0,0,0,0,0,0,0,0,0,0,0,0,0,0,0,0,0,0,0,0,0,0,0,0,0,0,0,0,0,0,0,0,0,0,0,0,0,0,0,0,0,0,0,0,0,0,0,0,0,0,0,0,0,0,0,0,0,0,0,0,0,0,0,0,0,0,0,0,0,0,0,0,0,0,0,0,0,0,0,0,0,0,0,0,0,0,0,0,0,0,0,0,0,0,0,0,0,0,0,0,0,0,0,0,0,0,0,0,0,0,0,0,0,0,0,0,0,0,0,0,0,0,0,0,0,0,0,0,0,0,0,0,0,0,0,0,0,0,0,0,0,0,0,0,0,0,0,0,0,0,0,0,0,0,0,0,0,0,0,0,0,0,0,0,0,0,0,0,0,0,0,0,0,0,0,0,0,0,0,0,0,0,0,0,0,0,0,0,0,0,0…
TCGA-DG-A2KK_6_33631277_G_C	Pass	-		8.21918	TCGA-DG-A2KK_6_33631277_G_C	TCGA-DG-A2KK-01	6	33631277	G	C	3ss	+	Missense_Mutation	33631279	CTTGTATCTCTGTCCAGGAGAAC	CTTGTATCTCTGTCCAGCAGAAC	-10.88	6.3	73	TCGA-DG-A2KK_6_33631277_G_C	high_expression	cesc	TCGA-DG-A2KK-01A-11D-A17W-09	ITPR3	6_33631277_G_C	6	0,0,0,0,0,0,0,0,0,0,0,0,0,0,0,2,0,0,0,0,0,0,0,0,0,0,0,0,0,0,0,0,0,0,0,0,0,0,0,0,0,0,0,0,0,0,0,0,0,0,0,0,0,0,0,0,0,0,0,0,0,0,0,0,0,0,2,0,0,0,0,0,0,0,0,0,0,0,0,0,0,0,0,0,0,0,0,0,0,0,0,0,0,0,0,0,0,0,0,0,0,0,0,0,0,0,0,0,0,0,2,0,0,0,0,0,0,0,0,0,0,0,0,0,0,0,0,0,0,0,0,0,0,0,0,0,0,2,2,0,0,0,0,0,0,0,0,0,0,0,0,0,0,0,0,0,0,0,0,0,0,0,0,0,0,0,0,0,0,0,0,0,0,0,0,0,0,0,0,0,0,0,0,0,0,0,0,0,0,0,0,0,0,0,0,0,0,0,0,0…
TCGA-C5-A1MH_1_45223226_A_C	Pass	-		8.51064	TCGA-C5-A1MH_1_45223226_A_C	TCGA-C5-A1MH-01	1	45223226	A	C	3ss	+	Splice_Site	45223235	CCCCTCTTCTAGGTTCACAGCAA	CCCCTCTTCTCGGTTCACAGCAA	1.7	8.53	94	TCGA-C5-A1MH_1_45223226_A_C	high_expression	cesc	TCGA-C5-A1MH-01A-11D-A14W-08	KIF2C	1_45223226_A_C	8	0,0,0,0,0,0,0,0,0,0,0,0,0,0,0,0,0,0,0,0,0,0,0,0,0,0,0,0,0,0,0,0,0,0,0,0,0,0,0,0,0,0,0,0,0,0,0,0,0,0,0,0,0,0,0,0,0,0,0,0,0,0,0,0,0,0,0,0,0,0,0,0,0,0,0,0,0,0,0,0,0,0,0,0,0,0,0,0,0,0,0,0,0,0,0,0,0,0,0,0,0,0,0,0,0,0,0,0,0,0,0,0,0,0,0,0,0,0,0,0,0,0,0,0,0,0,0,0,0,0,0,0,0,0,0,0,0,0,0,0,0,0,0,0,0,0,0,0,0,0,0,0,0,0,0,0,0,0,0,0,0,0,0,0,0,0,0,0,0,0,0,0,0,0,0,0,0,0,0,0,0,0,0,0,0,0,0,0,0,0,0,0,0,0,0,0,0,0,0,0…
TCGA-C5-A901_5_102345454_G_T	Pass	-		14.3836	TCGA-C5-A901_5_102345454_G_T	TCGA-C5-A901-01	5	102345454	G	T	3ss	+	Splice_Site	102345469	TGCAGGCTTGCTCTTTGCAGTGA	TGCATGCTTGCTCTTTGCAGTGA	5.6	7.28	146	TCGA-C5-A901_5_102345454_G_T	high_expression	cesc	TCGA-C5-A901-01A-11D-A37N-09	PAM	5_102345454_G_T	21	0,0,0,0,0,0,0,0,0,0,0,0,0,0,0,0,0,0,0,0,0,0,0,0,0,0,0,0,0,0,0,0,0,0,0,0,0,0,0,0,0,0,0,0,0,0,0,0,0,0,0,0,0,0,0,0,0,0,0,0,0,0,0,0,0,0,0,0,0,0,0,0,0,0,0,0,0,0,0,0,0,0,0,0,0,0,0,0,0,0,0,0,0,0,0,0,0,0,0,0,0,0,0,0,0,0,0,0,0,0,0,0,0,0,0,0,0,0,0,0,0,0,0,0,0,0,0,0,0,0,0,0,0,0,0,0,0,0,0,0,0,0,0,0,0,0,0,0,0,0,0,0,0,0,0,0,0,0,0,0,0,0,0,0,0,0,0,0,0,0,0,0,0,0,0,0,0,0,0,0,0,0,0,0,0,0,0,0,0,0,0,0,0,0,0,0,0,0,0,0…
TCGA-DS-A1OD_15_72546854_TTC_-	Pass	-		17.3516	TCGA-DS-A1OD_15_72546854_TTC_-	TCGA-DS-A1OD-01	15	72546854	TTC	-	3ss	-	In_Frame_Del	72546859	CCATTGATTCTCCACAGAAGAAG	CCATTGATTCTCCACAGAAGAAG	-2.33	-2.33	219	TCGA-DS-A1OD_15_72546854_TTC_-	high_expression	cesc	TCGA-DS-A1OD-01A-11D-A14W-08	PARP6	15_72546854_TTC_-	38	0,2,0,0,2,0,0,0,5,0,0,0,0,0,0,0,3,0,0,0,0,0,0,2,0,0,3,0,0,2,0,0,0,0,0,0,0,0,0,2,2,0,0,0,0,0,0,0,0,0,0,0,0,0,0,0,0,0,0,0,0,0,0,0,0,0,0,0,0,0,0,3,0,0,0,0,0,0,0,0,0,0,4,0,0,0,0,0,0,0,0,0,0,0,0,0,0,0,0,0,0,0,0,0,0,0,0,2,0,0,0,0,0,0,0,0,0,0,0,0,0,0,0,0,0,0,0,0,0,0,0,0,0,4,0,0,0,0,0,0,0,0,0,0,0,0,3,0,0,0,0,0,0,0,0,0,0,0,0,0,0,0,0,0,0,0,0,0,0,0,0,3,0,0,2,0,0,0,0,0,0,0,0,0,0,0,0,0,0,0,0,0,0,0,0,0,0,0,0,0…
TCGA-C5-A1BL_4_111542526_C_T	Pass	-		25.7143	TCGA-C5-A1BL_4_111542526_C_T	TCGA-C5-A1BL-01	4	111542526	C	T	3ss	-	Splice_Site	111542524	TGTGTGTTTCGTTTTCAGAGAAA	TGTGTGTTTCGTTTTCAAAGAAA	-1.05	6.97	70	TCGA-C5-A1BL_4_111542526_C_T	high_expression	cesc	TCGA-C5-A1BL-01A-11D-A13W-08	PITX2	4_111542526_C_T	18	0,0,0,0,0,0,0,0,0,0,0,0,0,0,0,0,0,0,0,0,0,0,0,0,0,0,0,0,0,0,0,0,0,0,0,0,0,0,0,0,0,0,0,0,0,0,0,0,0,0,0,0,0,0,0,0,0,0,0,0,0,0,0,0,0,0,0,0,0,0,0,0,0,0,0,0,0,0,0,0,0,0,0,0,0,0,0,0,0,0,0,0,0,0,0,0,0,0,0,0,0,0,0,0,0,0,0,0,0,0,0,0,0,0,0,0,0,0,0,0,0,0,0,0,0,0,0,0,0,0,0,0,0,0,0,0,0,0,0,0,0,0,0,0,0,0,0,0,0,0,0,0,0,0,0,0,0,0,0,0,0,0,0,0,0,0,0,0,0,0,0,0,0,0,0,0,0,0,0,0,0,0,0,0,0,0,0,0,0,0,0,0,0,0,0,0,0,0,0,0…
TCGA-DS-A1OC_5_34830792_G_C	Pass	-		15.2542	TCGA-DS-A1OC_5_34830792_G_C	TCGA-DS-A1OC-01	5	34830792	G	C	3ss	+	Splice_Site	34830798	TTTGAATATCCTAGGGCCAGATG	TTTGAATATCCTACGGCCAGATG	-3.3	3.5	59	TCGA-DS-A1OC_5_34830792_G_C	high_expression	cesc	TCGA-DS-A1OC-01A-11D-A14W-08	RAI14	5_34830792_G_C	9	0,0,0,0,0,0,0,0,0,0,0,0,0,0,0,0,0,0,0,0,0,0,0,0,0,0,0,0,0,0,0,0,0,0,0,0,0,0,0,0,0,0,0,0,0,0,0,0,0,0,0,0,0,0,0,0,0,0,0,0,0,0,0,0,0,0,0,0,0,0,0,0,0,0,0,0,0,0,0,0,0,0,0,0,0,0,0,0,0,0,0,0,0,0,0,0,0,0,0,0,0,0,0,0,0,0,0,0,0,0,0,0,0,0,0,0,0,0,0,0,0,0,0,0,0,0,0,0,0,0,0,0,0,0,0,0,0,0,0,0,0,0,0,0,0,0,0,0,0,0,0,0,0,0,0,0,0,0,0,0,0,0,0,0,0,0,0,0,0,0,0,0,0,0,0,0,0,0,0,0,0,0,0,0,0,0,0,0,0,0,0,0,0,0,0,0,0,0,0,0…
TCGA-C5-A1BN_22_20103949_C_G	Pass	-		37.7778	TCGA-C5-A1BN_22_20103949_C_G	TCGA-C5-A1BN-01	22	20103949	C	G	5ss	+	5'Flank	20103947	GATCTCAGA	GATCTGAGA	-12.01	-5.52	45	TCGA-C5-A1BN_22_20103949_C_G	high_expression	cesc	TCGA-C5-A1BN-01B-11D-A14W-08	RANBP1	22_20103949_C_G	17	0,0,0,0,0,0,0,0,0,0,0,0,0,0,0,0,0,0,0,0,0,0,0,0,0,0,0,0,0,0,0,0,0,0,0,0,0,0,0,0,0,0,0,0,0,0,0,0,0,0,0,0,0,0,0,0,0,0,0,0,0,0,0,0,0,0,0,0,0,0,0,0,0,0,0,0,0,0,0,0,0,0,0,0,0,0,0,0,0,0,0,0,0,0,0,0,0,0,0,0,0,0,0,0,0,0,0,0,0,0,0,0,0,0,0,0,0,0,0,0,0,0,0,0,0,0,0,0,0,0,0,0,0,0,0,0,0,0,0,0,0,0,0,0,0,0,0,0,0,0,0,0,0,0,0,0,0,0,0,0,0,0,0,0,0,0,0,0,0,0,0,0,0,0,0,0,0,0,0,0,0,0,0,0,0,0,0,0,0,0,0,0,0,0,0,0,0,0,0,0…
TCGA-C5-A1BN_6_139241454_C_G	Pass	-		8.47458	TCGA-C5-A1BN_6_139241454_C_G	TCGA-C5-A1BN-01	6	139241454	C	G	3ss	-	Splice_Site	139241435	GATCATACAAATCCCACTAGCCC	CATCATACAAATCCCACTAGCCC	1.64	2.07	59	TCGA-C5-A1BN_6_139241454_C_G	high_expression	cesc	TCGA-C5-A1BN-01B-11D-A14W-08	REPS1	6_139241454_C_G	5	0,0,0,0,0,0,0,0,0,0,0,0,0,0,0,0,0,0,0,0,0,0,0,0,0,0,0,0,0,0,0,0,0,0,0,0,0,0,0,0,0,0,0,0,0,0,0,0,0,0,0,0,0,0,0,0,0,0,0,0,0,0,0,0,0,0,0,0,0,0,0,0,0,0,0,0,0,0,0,0,0,0,0,0,0,0,0,0,0,0,0,0,0,0,0,0,0,0,0,0,0,0,0,0,0,0,0,0,0,0,0,0,0,0,0,0,0,0,0,0,0,0,0,0,0,0,0,0,0,0,0,0,0,0,0,0,0,0,0,0,0,0,0,0,0,0,0,0,0,0,0,0,0,0,0,0,0,0,0,0,0,0,0,0,0,0,0,0,0,0,0,0,0,0,0,0,0,0,0,0,0,0,0,0,0,0,0,0,0,0,0,0,0,0,0,0,0,0,0,0…
TCGA-C5-A902_14_24626728_G_A	Pass	-		14.0244	TCGA-C5-A902_14_24626728_G_A	TCGA-C5-A902-01	14	24626728	G	A	3ss	+	Splice_Site	24626745	CAGACTGCCCCAAATGCAAGTTC	CAAACTGCCCCAAATGCAAGTTC	-1.08	-0.22	164	TCGA-C5-A902_14_24626728_G_A	high_expression	cesc	TCGA-C5-A902-01A-11D-A37N-09	RNF31	14_24626728_G_A	23	0,0,0,0,0,0,0,0,0,0,0,0,0,0,0,0,0,0,0,0,0,0,0,0,0,0,0,0,0,0,0,0,0,0,0,0,0,0,0,0,0,0,0,0,0,0,0,0,0,0,0,0,0,0,0,0,0,0,0,0,0,0,0,0,0,0,0,0,0,0,0,0,0,0,0,0,0,0,0,0,0,0,0,0,0,0,0,0,0,0,0,0,0,0,0,0,0,0,0,0,0,0,0,0,0,0,0,0,0,0,0,0,0,0,0,0,0,0,0,0,0,0,0,0,0,0,0,0,0,0,0,0,0,0,0,0,0,0,0,0,0,0,0,0,0,0,0,0,0,0,0,0,0,0,0,0,0,0,0,0,0,0,0,0,0,0,0,0,0,0,0,0,0,0,0,0,0,0,0,0,0,0,0,0,0,0,0,0,0,0,0,0,0,0,0,0,0,0,0,0…
TCGA-C5-A2LX_19_38780921_G_T	Pass	-		7.05532	TCGA-C5-A2LX_19_38780921_G_T	TCGA-C5-A2LX-01	19	38780921	G	T	5ss	+	Splice_Site	38780925	TAAGTCTGC	TAAGTCTGC	-7.82	-7.82	3019	TCGA-C5-A2LX_19_38780921_G_T	high_expression	cesc	TCGA-C5-A2LX-01A-11D-A18J-09	SPINT2	19_38780921_G_T	213	0,0,0,0,0,0,0,0,0,0,0,0,0,0,0,0,0,0,0,0,0,0,0,0,0,0,0,0,0,0,0,0,0,0,0,0,0,0,0,0,0,0,0,0,0,0,0,0,0,0,0,0,0,0,0,0,0,0,0,0,0,0,0,0,0,0,0,0,0,0,0,0,0,0,0,0,0,0,0,0,0,0,0,0,0,0,0,0,0,0,0,0,0,0,0,0,0,0,0,0,0,0,0,0,0,0,0,0,0,0,0,0,0,0,0,0,0,0,0,0,0,0,0,0,0,0,0,0,0,0,0,0,0,0,0,0,0,0,0,0,0,0,0,0,0,0,0,0,0,0,0,0,0,0,0,0,0,0,0,0,0,0,0,0,0,0,0,0,0,0,0,0,0,0,0,0,0,0,0,0,0,0,0,0,0,0,0,0,0,0,0,0,0,0,0,0,0,0,0,0…
TCGA-C5-A902_1_1479355_C_G	Pass	-		8.72865	TCGA-C5-A902_1_1479355_C_G	TCGA-C5-A902-01	1	1479355	C	G	3ss	-	Missense_Mutation	1479353	ATCAGATCTGAATTCCAGAGAAC	ATCAGATCTGAATTCCACAGAAC	-7.5	5.34	527	TCGA-C5-A902_1_1479355_C_G	high_expression	cesc	TCGA-C5-A902-01A-11D-A37N-09	SSU72	1_1479355_C_G	46	0,3,0,0,0,2,2,0,0,0,0,0,0,0,0,0,5,0,0,0,0,0,0,0,0,0,0,0,0,0,0,0,0,4,0,0,0,0,0,0,0,0,0,0,0,0,0,0,0,0,0,0,0,0,0,0,0,0,0,0,0,0,0,0,2,2,0,0,0,0,0,0,0,0,2,0,0,0,0,0,0,0,0,0,0,0,0,0,0,0,0,0,0,0,0,0,0,0,5,0,3,4,0,0,0,0,0,0,0,0,0,0,0,0,0,0,0,0,0,0,0,0,0,0,0,0,0,0,0,0,0,0,5,0,0,0,8,0,0,0,6,2,0,0,0,0,0,0,0,0,0,0,2,2,0,0,0,0,0,0,0,0,0,0,0,0,0,0,0,0,0,0,0,0,0,0,0,0,0,0,0,0,0,0,0,0,0,0,0,0,0,0,0,0,0,0,0,0,0,0…
TCGA-EA-A1QT_12_16043528_C_G	Pass	-		8.125	TCGA-EA-A1QT_12_16043528_C_G	TCGA-EA-A1QT-01	12	16043528	C	G	3ss	+	Intron	16043535	ACTTTGTGTTTTCAGGATAGTAA	ACTTTGTGTTTTGAGGATAGTAA	1.54	-0.64	160	TCGA-EA-A1QT_12_16043528_C_G	high_expression	cesc	TCGA-EA-A1QT-01A-11D-A14W-08	STRAP	12_16043528_C_G	13	0,0,0,0,0,0,0,0,0,0,0,0,0,0,0,0,0,0,0,0,0,0,0,0,0,0,0,0,0,0,0,0,0,0,0,0,0,0,0,0,0,0,0,0,0,0,0,0,0,0,0,0,0,0,0,0,0,0,0,0,0,0,0,0,0,0,0,0,0,0,0,0,0,0,0,0,0,0,0,0,0,0,0,0,0,0,0,0,0,0,0,0,0,0,0,0,0,0,0,0,0,0,0,0,0,0,0,0,0,0,0,0,0,0,0,0,0,0,0,0,0,0,0,0,0,0,0,0,0,0,0,0,0,0,0,0,0,0,0,0,0,0,0,0,0,0,0,0,0,0,0,0,0,0,0,0,0,0,0,0,0,0,0,0,0,0,0,0,0,0,0,0,0,0,0,0,0,0,0,0,0,0,0,0,0,0,0,0,0,0,0,0,0,0,0,0,0,0,0,0…
TCGA-DS-A1OB_7_72988453_C_G	Pass	-		6.94444	TCGA-DS-A1OB_7_72988453_C_G	TCGA-DS-A1OB-01	7	72988453	C	G	3ss	-	Splice_Site	72988451	CTGCCACCCTTCCCCTAGAGCCA	CTGCCACCCTTCCCCTACAGCCA	-2.78	9.76	144	TCGA-DS-A1OB_7_72988453_C_G	high_expression	cesc	TCGA-DS-A1OB-01A-11D-A16Y-08	TBL2	7_72988453_C_G	10	0,0,0,0,0,0,0,0,0,0,0,0,0,0,0,0,0,0,0,0,0,0,0,0,0,0,0,0,0,0,0,0,0,0,0,0,0,0,0,0,0,0,0,0,0,0,0,0,0,0,0,0,0,0,0,0,0,0,0,0,0,0,0,0,0,0,0,0,0,0,0,0,0,0,0,0,0,0,0,0,0,0,0,0,0,0,0,0,0,0,0,0,0,0,0,0,0,0,0,0,0,0,0,0,0,0,0,0,0,0,0,0,0,0,0,0,0,0,0,0,0,0,0,0,0,0,0,0,0,0,0,0,0,0,0,0,0,0,0,0,0,0,0,0,0,0,0,0,0,0,0,0,0,0,0,0,0,0,0,0,0,0,0,0,0,0,0,0,0,0,0,0,0,0,0,0,0,0,0,0,0,0,0,0,0,0,0,0,0,0,0,0,0,0,0,0,0,0,0,0…
TCGA-C5-A902_9_131072155_C_T	Pass	-		30.4569	TCGA-C5-A902_9_131072155_C_T	TCGA-C5-A902-01	9	131072155	C	T	3ss	-	Splice_Site	131072153	ATTGTGTGTCCCTGGCAGAGGTG	ATTGTGTGTCCCTGGCAAAGGTG	-2.31	4.13	197	TCGA-C5-A902_9_131072155_C_T	high_expression	cesc	TCGA-C5-A902-01A-11D-A37N-09	TRUB2	9_131072155_C_T	60	0,0,0,0,0,0,0,0,0,0,0,0,0,0,0,0,0,0,0,0,0,0,0,0,0,0,0,0,0,0,0,0,0,0,0,0,0,0,0,0,0,0,0,0,0,0,0,0,0,0,0,0,0,0,0,0,0,0,0,0,0,0,0,0,0,0,0,0,0,0,0,0,0,0,0,0,0,0,0,0,0,0,0,0,0,0,0,0,0,0,0,0,0,0,0,0,0,0,0,0,0,0,0,0,0,0,0,0,0,0,0,0,0,0,0,0,0,0,0,0,0,0,0,0,0,0,0,0,0,0,0,0,0,0,0,0,0,0,0,0,0,0,0,0,0,0,0,0,0,0,0,0,0,0,0,0,0,0,0,0,0,0,0,0,0,0,0,0,0,0,0,0,0,0,0,0,0,0,0,0,0,0,0,0,0,0,0,0,0,0,0,0,0,0,0,0,0,0,0,0…
TCGA-DS-A1OB_20_33891873_C_G	Pass	-		43.2099	TCGA-DS-A1OB_20_33891873_C_G	TCGA-DS-A1OB-01	20	33891873	C	G	3ss	-	Splice_Site	33891867	TCCCCTGGTTGCAGATACAGTAC	TCCCCTGGTTGCACATACAGTAC	-2.71	4.67	81	TCGA-DS-A1OB_20_33891873_C_G	high_expression	cesc	TCGA-DS-A1OB-01A-11D-A16Y-08	UQCC1	20_33891873_C_G	35	0,0,3,0,0,0,0,0,0,0,0,0,0,0,0,0,0,0,0,0,0,0,0,0,0,0,0,0,0,0,0,0,0,0,0,0,0,0,0,0,0,0,0,0,0,0,0,0,0,0,0,0,0,5,0,0,0,0,0,0,0,0,0,0,0,0,0,2,0,0,0,0,0,0,0,0,0,0,0,0,0,0,0,0,0,0,0,0,0,0,0,0,0,0,0,0,0,0,0,0,0,0,0,0,0,0,0,0,0,0,0,0,0,0,0,0,0,0,0,0,0,0,0,0,0,0,0,0,0,0,0,0,0,0,0,0,0,0,0,0,0,0,0,0,0,0,0,0,0,0,0,0,0,0,0,0,0,0,0,0,0,0,0,0,0,0,0,0,0,0,0,0,0,0,0,0,0,0,0,0,0,0,0,0,0,0,0,0,0,0,0,0,0,0,0,0,0,0,0,0…
TCGA-C5-A8XJ_9_125693726_G_A	Pass	-		100	TCGA-C5-A8XJ_9_125693726_G_A	TCGA-C5-A8XJ-01	9	125693726	G	A	5ss	-	5'UTR	125693719	CGGGTCTGT	CGGGTCTGT	3.55	3.55	5	TCGA-C5-A8XJ_9_125693726_G_A	high_expression	cesc	TCGA-C5-A8XJ-01A-11D-A37N-09	ZBTB26	9_125693726_G_A	5	0,0,0,0,0,0,0,0,0,0,0,0,0,0,0,0,0,0,0,0,0,0,0,0,0,0,0,0,0,0,0,0,0,0,0,0,0,0,0,0,0,0,0,0,0,0,0,0,0,0,0,0,0,0,0,0,4,0,0,0,0,0,0,0,0,0,0,0,0,3,0,0,0,0,0,0,0,0,0,0,0,0,0,0,0,0,0,0,0,0,0,0,3,0,0,0,0,2,0,0,0,0,0,0,0,0,0,0,0,0,0,0,0,0,0,0,0,0,0,0,0,0,0,0,0,0,0,0,0,0,0,0,0,0,0,0,0,0,0,0,0,0,0,0,0,0,0,0,0,0,0,0,0,0,0,0,0,0,0,0,0,4,0,0,0,0,0,2,0,0,0,0,0,0,0,0,0,0,0,0,0,0,0,2,0,0,0,0,0,0,0,0,0,0,0,0,0,0,0,0…
TCGA-DS-A0VM_10_135125334_C_A	Pass	-		10.3448	TCGA-DS-A0VM_10_135125334_C_A	TCGA-DS-A0VM-01	10	135125334	C	A	5ss	+	Silent	135125321	CAGGTGAGA	CAGGTGAGA	9.22	9.22	377	TCGA-DS-A0VM_10_135125334_C_A	high_expression	cesc	TCGA-DS-A0VM-01A-11D-A10S-08	ZNF511	10_135125334_C_A	39	4,6,0,10,3,17,9,7,13,7,7,5,11,10,7,11,10,32,3,7,0,0,13,10,0,0,6,0,7,3,0,34,8,26,21,15,4,7,6,8,0,12,7,4,7,0,8,5,8,5,0,7,10,11,13,7,5,7,11,4,7,0,18,25,0,0,10,9,3,21,2,10,7,8,0,17,11,0,10,4,8,14,26,12,0,12,2,0,14,22,18,0,4,0,5,2,13,6,7,0,13,10,11,4,9,4,10,5,16,12,13,8,9,15,14,11,4,18,22,7,0,10,18,13,12,12,10,8,5,5,7,12,47,5,9,0,12,0,6,19,18,6,6,7,0,8,5,7,7,5,13,13,8,23,18,20,0,18,16,8,15,9,14,6,8,12…
TCGA-W5-AA2X_7_73927158_A_G	Pass	-		21.9298	TCGA-W5-AA2X_7_73927158_A_G	TCGA-W5-AA2X-01	7	73927158	A	G	3ss	+	Splice_Site	73927166	GCCCTTCCCACAGTGCTCAGCGC	GCCCTTCCCACGGTGCTCAGCGC	0.63	4.79	114	TCGA-W5-AA2X_7_73927158_A_G	high_expression	chol	TCGA-W5-AA2X-01A-11D-A417-09	GTF2IRD1	7_73927158_A_G	25	0,0,0,0,0,0,0,0,0,0,0,0,0,0,0,0,0,0,0,0,0,0,0,0,0,0,0,0,0,0,0,0,0
TCGA-W5-AA30_5_179007944_AAAGG_-	Pass	-		17.6471	TCGA-W5-AA30_5_179007944_AAAGG_-	TCGA-W5-AA30-01	5	179007944	AAAGG	-	3ss	+	Splice_Site	179007956	CCTTTTAAAAGGCATGAAAGAAT	ATGCTCCTTTTACATGAAAGAAT	-7.6	1.43	85	TCGA-W5-AA30_5_179007944_AAAGG_-	high_expression	chol	TCGA-W5-AA30-01A-31D-A417-09	RUFY1	5_179007944_AAAGG_-	15	0,0,0,0,0,0,0,0,0,0,0,0,0,0,0,0,0,0,0,0,0,0,0,0,0,0,0,0,0,0,0,0,0
TCGA-ZH-A8Y2_13_45957312_A_C	Pass	-		33.8983	TCGA-ZH-A8Y2_13_45957312_A_C	TCGA-ZH-A8Y2-01	13	45957312	A	C	3ss	+	RNA	45957294	TTCGGACCCCTGTCGGATAGTAA	TTCGGACCCCTGTCGGATAGTAA	-0.24	-0.24	59	TCGA-ZH-A8Y2_13_45957312_A_C	high_expression	chol	TCGA-ZH-A8Y2-01A-11D-A417-09	TPT1-AS1	13_45957312_A_C	20	0,9,0,0,0,0,0,0,0,0,0,0,0,6,0,3,0,0,16,0,0,0,0,0,6,0,3,3,3,0,0,0,0
TCGA-F4-6854_4_8098825_C_G	Pass	-		35.1351	TCGA-F4-6854_4_8098825_C_G	TCGA-F4-6854-01	4	8098825	C	G	5ss	-	Splice_Site	8098821	TGAGTAAGT	TGAGTAAGT	8.82	8.82	37	TCGA-F4-6854_4_8098825_C_G	high_expression	coad	TCGA-F4-6854-01A-11D-1924-10	ABLIM2	4_8098825_C_G	13	0,0,0,0,0,0,0,0,0,0,0,0,0,0,0,0,0,0,0,0,0,0,0,0,0,0,0,0,0,0,0,0,0,0,0,0,0,0,0,0,0,0,0,0,0,0,0,0,0,0,0,0,0,0,0,0,0,0,0,0,0,0,0,0,0,0,0,0,0,0,0,0,0,0,0,0,0,0,0,0,0,0,0,0,0,0,0,0,0,0,0,0,0,0,0,0,0,0,0,0,0,0,0,0,0,0,0,0,0,0,0,0,0,0,0,0,0,0,0,0,0,0,0,0,0,0,0,0,0,0,0,0,0,0,0,0,0,0,0,0,0,2,0,0,0,0,0,0,0,0,0,0,0,0,0,0,0,0,0,0,0,0,0,0,0,0,0,0,0,0,0,0,0,0,0,0,0,0,0,0,0,0,0,0,0,0,0,0,0,0,0,0,0,0,0,0,0,0,0,0…
TCGA-D5-6535_17_40635124_A_G	Pass	-		21.4286	TCGA-D5-6535_17_40635124_A_G	TCGA-D5-6535-01	17	40635124	A	G	5ss	+	Missense_Mutation	40635120	GGAGTGAAT	GGAGTGAGT	-4.66	6.05	70	TCGA-D5-6535_17_40635124_A_G	high_expression	coad	TCGA-D5-6535-01A-11D-1719-10	ATP6V0A1	17_40635124_A_G	15	0,0,0,0,0,0,0,0,0,0,0,0,0,0,0,0,0,0,0,0,0,0,0,0,0,0,0,0,0,0,0,0,0,0,0,0,0,0,0,0,0,0,0,0,0,0,0,0,0,0,0,0,0,0,0,0,0,0,0,0,0,0,0,0,0,0,0,0,0,0,0,0,0,0,0,0,0,0,0,0,0,0,0,0,0,0,0,0,0,0,0,0,0,0,0,0,0,0,0,0,0,0,0,0,0,0,0,0,0,0,0,0,0,0,0,0,0,0,0,0,0,0,0,0,0,0,0,0,0,0,0,0,0,0,0,0,0,0,0,0,0,0,0,0,0,0,0,0,0,0,0,0,0,0,0,0,0,0,0,0,0,0,0,0,0,0,0,0,0,0,0,0,0,0,0,0,0,0,0,0,0,0,0,0,0,0,0,0,0,0,0,0,0,0,0,0,0,0,0,0…
TCGA-DM-A1HA_X_39922049_G_A	Pass	Cancer Gene		76.5957	TCGA-DM-A1HA_X_39922049_G_A	TCGA-DM-A1HA-01	X	39922049	G	A	5ss	-	Missense_Mutation	39922050	CAGGCGGGG	CAGGTGGGG	-0.84	6.92	47	TCGA-DM-A1HA_X_39922049_G_A	high_expression	coad	TCGA-DM-A1HA-01A-11D-A152-10	BCOR	X_39922049_G_A	36	0,0,0,0,0,0,0,0,0,0,0,0,0,0,0,0,0,0,0,0,0,0,0,0,0,0,0,0,0,0,0,0,0,0,0,0,0,0,0,0,0,0,0,0,0,0,0,0,0,0,0,0,0,0,0,0,0,0,0,0,0,0,0,0,0,0,0,0,0,0,0,0,0,0,0,0,0,0,0,0,0,0,0,0,0,0,0,0,0,0,0,0,0,0,0,0,0,0,0,0,0,0,0,0,0,0,0,0,0,0,0,0,0,0,0,0,0,0,0,0,0,0,0,0,0,0,0,0,0,0,0,0,0,0,0,0,0,0,0,0,0,0,0,0,0,0,0,0,0,0,0,0,0,0,0,0,0,0,0,0,0,0,0,0,0,0,0,0,0,0,0,0,0,0,0,0,0,0,0,0,0,0,0,0,0,0,0,0,0,0,0,0,0,0,0,0,0,0,0,0…
TCGA-AA-3712_11_62439425_G_T	Pass	-		31.9635	TCGA-AA-3712_11_62439425_G_T	TCGA-AA-3712-01	11	62439425	G	T	3ss	+	Nonsense_Mutation	62439427	CCCCTTCCTGCCCTCAGGAGATG	CCCCTTCCTGCCCTCAGTAGATG	-7.45	6.61	219	TCGA-AA-3712_11_62439425_G_T	high_expression	coad	TCGA-AA-3712-01A-21D-1719-10	C11orf83	11_62439425_G_T	70	0,0,0,0,0,0,0,0,0,0,0,0,0,0,0,0,0,0,3,0,0,0,0,0,0,0,0,0,0,0,0,0,0,0,0,0,0,0,0,0,0,0,0,0,0,0,0,0,0,0,0,0,0,0,0,0,0,0,0,0,0,0,0,0,0,0,0,0,0,0,0,0,0,0,0,0,0,0,0,0,0,0,0,0,0,0,2,0,0,0,0,0,0,0,0,2,0,0,2,4,0,0,0,0,0,0,0,0,0,0,0,0,0,0,0,0,0,0,0,0,0,0,0,0,0,0,0,0,0,0,0,0,0,0,2,0,0,0,0,0,0,0,2,0,0,0,0,0,0,0,0,0,0,3,0,0,0,0,0,0,0,0,0,0,0,0,0,0,0,0,0,0,0,0,0,0,0,0,0,0,0,0,0,0,0,0,0,0,0,0,0,0,0,0,0,0,0,0,0,0…
TCGA-CM-6675_11_57563201_G_A	Pass	-		46.89	TCGA-CM-6675_11_57563201_G_A	TCGA-CM-6675-01	11	57563201	G	A	5ss	+	Silent	57563214	GACGTGTGT	GACGTGTGT	3.49	3.49	209	TCGA-CM-6675_11_57563201_G_A	high_expression	coad	TCGA-CM-6675-01A-11D-1835-10	CTNND1	11_57563201_G_A	98	0,0,0,0,0,0,0,0,0,3,0,0,0,0,0,0,0,0,4,0,0,3,0,0,0,0,0,3,8,2,0,0,0,0,0,0,0,2,0,0,3,0,0,0,0,0,4,0,2,0,0,0,0,0,0,0,0,0,2,0,0,0,0,0,0,0,0,0,0,0,0,0,0,0,0,0,0,6,0,0,0,0,0,0,0,0,5,4,2,0,0,0,0,0,3,0,0,0,0,0,0,0,0,0,2,0,0,0,0,0,0,0,0,0,0,0,0,0,0,0,0,0,0,0,0,0,0,0,0,0,0,0,0,0,4,3,0,0,0,0,0,0,0,0,2,0,0,3,0,0,0,2,0,0,4,0,0,0,0,0,0,0,0,2,2,2,0,0,0,2,0,0,0,2,0,0,0,0,2,0,0,0,0,0,0,0,0,0,0,2,0,0,0,0,0,5,0,0,0,0…
TCGA-AY-A69D_2_225343064_T_C	Pass	-		41.0658	TCGA-AY-A69D_2_225343064_T_C	TCGA-AY-A69D-01	2	225343064	T	C	3ss	-	Splice_Site	225343048	TTTAGTTGCTGCCAAACAAGGTG	TTTGGTTGCTGCCAAACAAGGTG	-1.03	-0.12	319	TCGA-AY-A69D_2_225343064_T_C	high_expression	coad	TCGA-AY-A69D-01A-11D-A36X-10	CUL3	2_225343064_T_C	131	0,0,0,0,0,0,0,0,0,0,0,0,0,0,0,0,0,0,0,0,0,0,0,0,0,0,0,0,0,0,0,0,0,0,0,0,0,0,0,0,0,0,0,0,0,0,0,0,0,0,0,0,0,0,0,0,0,0,0,0,0,0,0,0,0,0,0,0,0,0,0,0,0,0,0,0,0,0,0,0,0,0,0,0,0,0,0,0,0,0,0,0,0,0,0,0,0,0,0,0,0,0,0,0,0,0,0,0,0,0,0,0,0,0,0,0,0,0,0,0,0,0,0,0,0,0,0,0,0,0,0,0,0,0,0,0,0,0,0,0,0,0,0,0,0,0,0,0,0,0,0,0,0,0,0,0,0,0,0,0,0,0,0,0,0,0,0,0,0,0,0,0,0,0,0,0,0,0,0,0,0,0,0,0,0,0,0,0,0,0,0,0,0,0,0,0,0,0,0,0…
TCGA-QL-A97D_12_51089049_G_T	Pass	-		36	TCGA-QL-A97D_12_51089049_G_T	TCGA-QL-A97D-01	12	51089049	G	T	3ss	+	Splice_Site	51089064	TTCAGAATGTAATGAATAAGATG	TTCATAATGTAATGAATAAGATG	-4.51	-1.71	25	TCGA-QL-A97D_12_51089049_G_T	high_expression	coad	TCGA-QL-A97D-01A-12D-A40P-10	DIP2B	12_51089049_G_T	9	0,0,0,0,0,0,0,0,0,0,0,0,0,0,0,0,0,0,0,0,0,0,0,0,0,0,0,0,0,0,0,0,0,0,0,0,0,0,0,0,0,0,0,0,0,0,0,0,0,0,0,0,0,0,0,0,0,0,0,0,0,0,0,0,0,0,0,0,0,0,0,0,0,0,0,0,0,0,0,0,0,0,0,0,0,0,0,0,0,0,0,0,0,0,0,0,0,0,0,0,0,0,0,0,0,0,0,0,0,0,0,0,0,0,0,0,0,0,0,0,0,0,0,0,0,0,0,0,0,0,0,0,0,0,0,0,0,0,0,0,0,0,0,0,0,0,0,0,0,0,0,0,0,0,0,0,0,0,0,0,0,0,0,0,0,0,0,0,0,0,0,0,0,0,0,0,0,0,0,0,0,0,0,0,0,0,0,0,0,0,0,0,0,0,0,0,0,0,0,0…
TCGA-F4-6569_17_18003881_A_G	Pass	-		16.4835	TCGA-F4-6569_17_18003881_A_G	TCGA-F4-6569-01	17	18003881	A	G	3ss	+	Splice_Site	18003888	TTCTCCTCTTTCAGCCCAAGAAA	TTCTCCTCTTTCGGCCCAAGAAA	-1.58	4.55	91	TCGA-F4-6569_17_18003881_A_G	high_expression	coad	TCGA-F4-6569-01A-11D-1771-10	DRG2	17_18003881_A_G	15	0,0,0,0,0,0,0,0,0,0,0,0,0,0,0,0,0,0,0,0,0,0,0,0,0,0,0,0,0,0,0,0,0,0,0,0,0,0,0,0,0,0,0,0,0,0,0,0,0,0,0,0,0,0,0,0,0,0,0,0,0,0,0,0,0,0,0,0,0,0,0,0,0,0,0,0,0,0,0,0,0,0,0,0,0,0,0,0,0,0,0,0,0,0,0,0,0,0,0,0,0,0,0,0,0,0,0,0,0,0,0,0,0,0,0,0,0,0,0,0,0,0,0,0,0,0,0,0,0,0,0,0,0,0,0,0,0,0,0,0,0,0,0,0,0,0,0,0,0,0,0,0,0,0,0,0,0,0,0,0,0,0,0,0,0,0,0,0,0,0,0,0,0,0,0,0,0,0,0,0,0,0,0,0,0,0,0,0,0,0,0,0,0,0,0,0,0,0,0,0…
TCGA-AZ-6608_3_56658672_C_G	Pass	-		16.3934	TCGA-AZ-6608_3_56658672_C_G	TCGA-AZ-6608-01	3	56658672	C	G	3ss	-	Splice_Site	56658670	CTTTTTTTCTTAATTTAGAGAAG	CTTTTTTTCTTAATTTACAGAAG	1.03	9.82	61	TCGA-AZ-6608_3_56658672_C_G	high_expression	coad	TCGA-AZ-6608-01A-11D-1835-10	FAM208A	3_56658672_C_G	10	0,0,0,0,0,0,0,0,0,0,0,0,0,0,0,0,0,0,0,0,0,0,0,0,0,0,0,0,0,0,0,0,0,0,0,0,0,0,0,0,0,0,0,0,0,0,0,0,0,0,0,0,0,0,0,0,0,0,0,0,0,0,0,0,0,0,0,0,0,0,0,0,0,0,0,0,0,0,0,0,0,0,0,0,0,0,0,0,0,0,0,0,0,0,0,0,0,0,0,0,0,0,0,0,0,0,0,0,0,0,0,0,0,0,0,0,0,0,0,0,0,0,0,0,0,0,0,0,0,0,0,0,0,0,0,0,0,0,0,0,0,0,0,0,0,0,0,0,0,0,0,0,0,0,0,0,0,0,0,0,0,0,0,0,0,0,0,0,0,0,0,0,0,0,0,0,0,0,0,0,0,0,0,0,0,0,0,0,0,0,0,0,0,0,0,0,0,0,0,0…
TCGA-DM-A288_10_82187087_G_A	Pass	-		22.6562	TCGA-DM-A288_10_82187087_G_A	TCGA-DM-A288-01	10	82187087	G	A	3ss	+	Splice_Site	82187093	TTCTCACTCCATAGAAAAAGTTC	TTCTCACTCCATAAAAAAAGTTC	-6.08	0.05	128	TCGA-DM-A288_10_82187087_G_A	high_expression	coad	TCGA-DM-A288-01A-11D-A16V-10	FAM213A	10_82187087_G_A	29	0,0,0,0,0,0,0,0,0,0,0,0,0,0,0,0,0,0,0,0,0,0,0,0,0,0,0,0,0,0,0,0,0,0,0,0,0,0,0,0,0,0,0,0,0,0,0,0,0,0,0,0,0,0,0,0,0,0,0,0,0,0,0,0,0,0,0,0,0,0,0,0,0,0,0,0,0,0,0,0,0,0,0,0,0,0,0,0,0,0,0,0,0,0,0,0,0,0,0,0,0,0,0,0,0,0,0,0,0,0,0,0,0,0,0,0,0,0,0,0,0,0,0,0,0,0,0,0,0,0,0,0,0,0,0,0,0,0,0,0,0,0,0,0,0,0,0,0,0,0,0,0,0,0,0,0,0,0,0,0,0,0,0,0,0,0,0,0,0,0,0,0,0,0,0,0,0,0,0,0,0,0,0,0,0,0,0,0,0,0,0,0,0,0,0,0,0,0,0,0…
TCGA-G4-6323_19_34706500_G_C	Pass	-		8.19672	TCGA-G4-6323_19_34706500_G_C	TCGA-G4-6323-01	19	34706500	G	C	3ss	+	Splice_Site	34706506	GTCTTCTTCTGTAGCTGAAGTAC	GTCTTCTTCTGTACCTGAAGTAC	-4.7	3.68	122	TCGA-G4-6323_19_34706500_G_C	high_expression	coad	TCGA-G4-6323-01A-11D-1719-10	LSM14A	19_34706500_G_C	10	0,0,0,0,0,0,0,0,0,0,0,0,0,0,0,0,0,0,0,0,0,0,0,0,0,0,0,0,0,0,0,0,0,0,0,0,0,0,0,0,0,0,0,0,0,0,0,0,0,0,0,0,0,0,0,0,0,0,0,0,0,0,0,0,0,0,0,0,0,0,0,0,0,0,0,0,0,0,0,0,0,0,0,0,0,0,0,0,0,0,0,0,0,0,0,0,0,0,0,0,0,0,0,0,0,0,0,0,0,0,0,0,0,0,0,0,0,0,0,0,0,0,0,0,0,0,0,0,0,0,0,0,0,0,0,0,0,0,0,0,0,0,0,0,0,0,0,0,0,0,0,0,0,0,0,0,0,0,0,0,0,0,0,0,0,0,0,0,0,0,0,0,0,0,0,0,0,0,0,0,0,0,0,0,0,0,0,0,0,0,0,0,0,0,0,0,0,0,0,0…
TCGA-AZ-6599_6_91296554_C_T	Pass	-		38.0952	TCGA-AZ-6599_6_91296554_C_T	TCGA-AZ-6599-01	6	91296554	C	T	5ss	-	Missense_Mutation	91296556	CCGGTGAGA	CCGGTAAGA	8.72	10.1	21	TCGA-AZ-6599_6_91296554_C_T	high_expression	coad	TCGA-AZ-6599-01A-11D-1771-10	MAP3K7	6_91296554_C_T	8	0,0,0,0,0,0,0,0,0,0,0,0,0,0,0,0,0,0,0,0,0,0,0,0,0,0,0,0,0,0,0,0,0,0,0,0,0,0,0,0,0,0,0,0,0,0,0,0,0,0,3,0,0,0,0,0,0,0,0,0,0,2,0,0,2,0,0,0,0,0,0,0,0,2,0,0,0,2,0,0,0,0,0,0,0,0,0,0,0,0,0,0,0,0,0,0,0,0,0,0,0,0,0,0,0,0,0,3,0,0,0,0,0,0,0,0,0,0,0,0,0,0,0,0,0,0,0,0,2,0,0,0,0,2,0,0,0,0,0,3,2,0,2,0,0,0,0,0,0,0,0,0,0,0,0,0,0,0,0,0,0,0,0,0,0,2,0,0,0,0,0,3,0,5,0,0,0,0,0,0,0,0,0,0,2,0,0,0,0,0,0,0,0,0,0,0,0,0,0,7…
TCGA-DM-A0XD_12_121134118_G_A	Pass	-		19.2469	TCGA-DM-A0XD_12_121134118_G_A	TCGA-DM-A0XD-01	12	121134118	G	A	3ss	+	Splice_Site	121134129	TTGTGTTAGATGTACCAAAGCTT	TTGTGTTAAATGTACCAAAGCTT	-2.31	2.14	478	TCGA-DM-A0XD_12_121134118_G_A	high_expression	coad	TCGA-DM-A0XD-01A-12D-A152-10	MLEC	12_121134118_G_A	92	0,0,0,0,0,0,0,0,0,0,0,0,0,0,0,0,0,0,0,0,0,0,0,0,0,0,0,0,0,0,0,0,0,0,0,0,0,0,0,0,0,0,0,0,0,0,0,0,0,0,0,0,0,0,0,0,0,0,0,0,0,0,0,0,0,0,0,0,0,0,0,0,0,0,0,0,0,0,0,0,0,0,0,0,0,0,0,0,0,0,0,0,0,0,0,0,0,0,0,0,0,0,0,0,0,0,0,0,0,0,0,0,0,0,0,0,0,0,0,0,0,0,0,0,0,0,0,0,0,0,0,0,0,0,0,0,0,0,0,0,0,0,0,0,0,0,0,0,0,0,0,0,0,0,0,0,0,0,0,0,0,0,0,0,0,0,0,0,0,0,0,0,0,0,0,0,0,0,0,0,0,0,0,0,0,0,0,0,0,0,0,0,0,0,0,0,0,0,0,0…
TCGA-F4-6809_11_62363580_C_T	Pass	-		7.00637	TCGA-F4-6809_11_62363580_C_T	TCGA-F4-6809-01	11	62363580	C	T	3ss	-	Splice_Site	62363573	CCTTCCCCGTTAGCACTAAGCCA	CCTTCCCCGTTAACACTAAGCCA	-4.85	0.27	157	TCGA-F4-6809_11_62363580_C_T	high_expression	coad	TCGA-F4-6809-01A-11D-1835-10	MTA2	11_62363580_C_T	11	0,0,0,0,0,0,0,0,0,0,0,0,0,0,0,0,0,0,0,0,0,0,0,0,0,0,0,0,0,0,0,0,0,0,0,0,0,0,0,0,0,0,0,0,0,0,0,0,0,0,0,0,0,0,0,0,0,0,0,0,0,0,0,0,0,0,0,0,0,0,0,0,0,0,0,0,0,0,0,0,0,0,0,0,0,0,0,0,0,0,0,0,0,0,0,0,0,0,0,0,0,0,0,0,0,0,0,0,0,0,0,0,0,0,0,0,0,0,0,0,0,0,0,0,0,0,0,0,0,0,0,0,0,0,0,0,0,0,0,0,0,0,0,0,0,0,0,0,0,0,0,0,0,0,0,0,0,0,0,0,0,0,0,0,0,0,0,0,0,0,0,0,0,0,0,0,0,0,0,0,0,0,0,0,0,0,0,0,0,0,0,0,0,0,0,0,0,0,0,0…
TCGA-CA-5254_11_61537864_C_T	Pass	-		15.2174	TCGA-CA-5254_11_61537864_C_T	TCGA-CA-5254-01	11	61537864	C	T	3ss	+	Missense_Mutation	61537863	CTCACTACCCTGTCCTGCAGCGG	CTCACTACCCTGTCCTGCAGTGG	8.32	7	46	TCGA-CA-5254_11_61537864_C_T	high_expression	coad	TCGA-CA-5254-01A-21D-1835-10	MYRF	11_61537864_C_T	7	2,0,0,0,0,0,0,0,0,0,0,0,0,0,0,0,0,0,2,0,0,0,4,0,0,0,0,4,0,12,0,3,0,0,0,0,0,0,0,0,0,0,0,0,0,0,0,2,0,0,0,0,0,2,0,0,0,0,0,0,0,0,0,0,0,0,0,0,0,3,0,0,0,0,4,0,0,0,0,0,6,0,2,0,2,0,0,0,0,0,7,0,0,0,0,0,3,0,0,0,0,0,0,2,0,0,0,0,0,0,0,3,0,0,0,0,0,4,0,0,0,0,0,0,5,0,0,0,0,0,0,0,0,0,0,0,5,0,0,5,4,0,0,0,0,0,0,0,0,0,0,0,3,0,0,0,2,0,0,0,3,0,0,0,0,0,0,0,0,0,0,0,0,5,0,0,0,0,0,0,4,3,0,4,0,6,0,0,0,0,0,4,0,3,0,2,3,0,2,…
TCGA-RU-A8FL_20_23334617_G_T	Pass	-		81.4815	TCGA-RU-A8FL_20_23334617_G_T	TCGA-RU-A8FL-01	20	23334617	G	T	3ss	+	Splice_Site	23334633	GCAGCCCCTGGTTCCCCAAGGCA	GCATCCCCTGGTTCCCCAAGGCA	2.39	3.68	27	TCGA-RU-A8FL_20_23334617_G_T	high_expression	coad	TCGA-RU-A8FL-01A-11D-A36X-10	NXT1	20_23334617_G_T	22	0,0,0,0,0,0,0,0,0,0,0,0,0,0,0,0,0,0,0,0,0,0,0,0,0,0,0,0,0,0,0,0,0,0,0,0,0,0,0,0,0,0,0,0,0,0,0,0,0,0,0,0,0,0,0,0,0,0,0,0,0,0,0,0,0,0,0,0,0,0,0,0,0,0,0,0,0,0,0,0,0,0,0,0,0,0,0,0,0,0,0,0,0,0,0,0,0,0,0,0,0,0,0,0,0,0,0,0,0,0,0,0,0,0,0,0,0,0,0,0,0,0,0,0,0,0,0,0,0,0,0,0,0,0,0,0,0,0,0,0,0,0,0,0,0,0,0,0,0,0,0,0,0,0,0,0,0,0,0,0,0,0,0,0,0,0,0,0,0,0,0,0,0,0,0,0,0,0,0,0,0,0,0,0,0,0,0,0,0,0,0,0,0,0,0,0,0,0,0,0…
TCGA-AZ-4323_10_74813221_G_A	Pass	-		41.6667	TCGA-AZ-4323_10_74813221_G_A	TCGA-AZ-4323-01	10	74813221	G	A	5ss	-	Silent	74813222	AAGGCGAGA	AAGGTGAGA	0.93	8.68	60	TCGA-AZ-4323_10_74813221_G_A	high_expression	coad	TCGA-AZ-4323-01A-21D-1835-10	P4HA1	10_74813221_G_A	25	0,0,0,0,0,0,0,0,0,0,0,0,0,0,0,0,0,0,0,0,0,0,0,0,0,0,0,0,0,0,0,0,0,0,0,0,0,0,0,0,0,0,0,0,0,0,0,0,0,0,0,0,0,0,0,0,0,0,0,0,0,0,0,0,0,0,0,0,0,0,0,0,0,0,0,0,0,0,0,0,0,0,0,0,0,0,0,0,0,0,0,0,0,0,0,0,0,0,0,0,0,0,0,0,0,0,0,0,0,0,0,0,0,0,0,0,0,0,0,0,0,0,0,0,0,0,0,0,0,0,0,0,0,0,0,0,0,0,0,0,0,0,0,0,0,0,0,0,0,0,0,0,0,0,0,0,0,0,0,0,0,0,0,0,0,0,0,0,0,0,0,0,0,0,0,0,0,0,0,0,0,0,0,0,0,0,0,0,0,0,0,0,0,0,0,0,0,0,0,0…
TCGA-AZ-6599_1_204415137_C_T	Pass	-		14.0351	TCGA-AZ-6599_1_204415137_C_T	TCGA-AZ-6599-01	1	204415137	C	T	3ss	-	Silent	204415134	ACATCTATGTTCTCCTGAAGCAG	ACATCTATGTTCTCCTAAAGCAG	4.59	4.67	57	TCGA-AZ-6599_1_204415137_C_T	high_expression	coad	TCGA-AZ-6599-01A-11D-1771-10	PIK3C2B	1_204415137_C_T	8	0,0,0,0,0,0,0,0,0,0,0,0,0,0,0,0,0,0,0,0,0,6,3,0,0,7,0,0,4,12,0,14,0,0,0,0,0,0,7,2,0,0,5,0,0,0,0,0,0,0,0,0,0,3,0,4,3,0,7,0,0,0,0,0,6,0,0,0,0,0,0,0,0,0,0,0,0,0,7,0,2,2,4,0,0,0,3,5,0,7,2,3,5,5,0,2,0,0,0,0,0,0,0,0,0,0,0,0,0,0,0,3,0,0,0,2,2,3,0,2,0,0,0,2,4,0,0,0,0,3,4,4,7,0,0,3,3,0,3,0,4,10,4,4,3,4,0,6,6,0,0,0,4,2,0,9,0,0,0,5,0,0,3,0,4,0,0,0,0,0,0,4,5,5,2,0,2,0,0,0,0,5,0,3,0,2,0,0,0,0,0,0,0,5,0,0,4,4,…
TCGA-CK-5915_12_32949048_G_A	Pass	-		40.1015	TCGA-CK-5915_12_32949048_G_A	TCGA-CK-5915-01	12	32949048	G	A	5ss	-	Silent	32949049	CAGGCGATG	CAGGTGATG	-1.76	5.99	197	TCGA-CK-5915_12_32949048_G_A	high_expression	coad	TCGA-CK-5915-01A-11D-1650-10	PKP2	12_32949048_G_A	79	0,0,0,0,0,0,0,0,0,0,0,0,0,0,0,0,0,0,0,0,0,0,0,0,0,0,0,0,0,0,0,0,0,0,0,0,0,0,0,0,0,0,0,0,0,0,0,0,0,0,0,0,0,0,0,0,0,0,0,0,0,0,0,0,0,0,0,0,0,0,0,0,0,0,0,0,0,0,0,0,0,0,0,0,0,0,0,0,0,0,0,0,0,0,0,0,0,0,0,0,0,0,0,0,0,0,0,0,0,0,0,0,0,0,0,0,0,0,0,0,0,0,0,0,0,0,0,0,0,0,0,0,0,0,0,0,0,0,0,0,0,0,0,0,0,0,0,0,0,0,0,0,0,0,0,0,0,0,0,0,0,0,0,0,0,0,0,0,0,0,0,0,0,0,0,0,0,0,0,0,0,0,0,0,0,0,0,0,0,0,0,0,0,0,0,0,0,0,0,0…
TCGA-A6-6138_19_50919913_C_T	Pass	Cancer Gene		11.25	TCGA-A6-6138_19_50919913_C_T	TCGA-A6-6138-01	19	50919913	C	T	5ss	+	Silent	50919908	AAGGTGGGC	AAGGTGGGT	7.93	8.23	80	TCGA-A6-6138_19_50919913_C_T	high_expression	coad	TCGA-A6-6138-01A-11D-1771-10	POLD1	19_50919913_C_T	9	0,0,0,0,0,0,0,0,0,0,0,0,0,0,0,0,0,0,0,0,0,0,0,0,0,0,0,0,0,0,0,0,0,0,0,0,0,0,0,0,0,0,0,0,0,0,0,0,0,0,0,0,0,0,0,0,0,0,0,0,0,0,0,0,0,0,0,0,0,0,0,0,0,0,0,0,0,0,0,0,0,0,0,0,0,0,0,0,0,0,0,0,0,0,0,0,0,0,0,0,0,0,0,0,0,0,0,0,0,0,0,0,0,0,0,0,0,0,0,0,0,0,0,0,0,0,0,0,0,0,0,0,0,0,0,0,0,0,0,0,0,0,0,0,0,0,0,0,0,0,0,0,0,0,0,0,0,0,0,0,0,0,0,0,0,0,0,0,0,0,0,0,0,0,0,0,0,0,0,0,0,0,0,0,0,0,0,0,0,0,0,0,0,0,0,0,0,0,0,0…
TCGA-D5-6541_14_64006397_A_G	Pass	-		20.8333	TCGA-D5-6541_14_64006397_A_G	TCGA-D5-6541-01	14	64006397	A	G	3ss	-	Missense_Mutation	64006408	TACTTCTTTCTCTTCAGTAGGGA	TACTTCTTTCTCTTCAGTAGGGA	5.72	5.72	24	TCGA-D5-6541_14_64006397_A_G	high_expression	coad	TCGA-D5-6541-01A-11D-1719-10	PPP2R5E	14_64006397_A_G	5	4,0,0,0,0,0,0,0,0,0,0,0,0,0,0,0,0,0,0,0,0,4,0,0,5,6,0,0,0,2,0,0,0,0,2,0,0,0,0,0,0,0,2,0,0,8,4,0,0,2,0,0,3,0,0,0,0,0,0,0,0,0,0,0,7,0,0,0,0,0,0,0,0,8,0,2,0,0,0,0,3,0,0,0,0,0,0,0,0,0,4,0,0,0,0,0,8,0,4,0,2,0,0,0,0,0,0,3,0,0,0,0,3,0,3,0,0,0,0,0,0,0,0,5,4,0,0,0,0,0,0,0,0,0,0,0,2,3,0,0,0,8,3,0,3,8,0,4,0,0,0,0,5,4,3,0,0,0,0,0,0,0,3,0,0,0,0,0,0,0,0,0,0,0,0,0,2,0,0,0,0,0,0,6,0,5,0,0,4,0,0,0,0,3,0,4,0,0,5,0…
TCGA-F4-6703_1_171535370_A_G	Pass	-		6.36943	TCGA-F4-6703_1_171535370_A_G	TCGA-F4-6703-01	1	171535370	A	G	3ss	+	Splice_Site	171535380	TCTTTTACTAGGGAGCGAAGAAT	TCTTTTACTGGGGAGCGAAGAAT	-13.26	-6.63	157	TCGA-F4-6703_1_171535370_A_G	high_expression	coad	TCGA-F4-6703-01A-11D-1835-10	PRRC2C	1_171535370_A_G	10	0,0,0,0,0,0,0,0,0,0,0,0,0,0,0,0,0,0,0,0,0,0,0,0,0,0,0,0,4,0,0,0,0,0,0,0,0,0,0,0,0,0,0,0,0,0,0,0,0,0,0,0,0,0,0,0,0,0,0,0,0,0,0,0,0,0,0,0,0,0,0,0,0,0,0,0,3,0,0,0,0,0,0,0,0,0,0,0,0,0,0,0,0,0,0,0,0,0,0,0,0,0,0,0,0,0,0,0,0,0,0,0,0,0,0,0,0,0,0,0,0,0,0,0,0,0,0,0,0,0,0,0,0,0,0,0,0,0,0,0,0,0,0,0,0,0,0,0,0,0,0,0,0,0,0,0,0,0,0,0,0,0,0,0,0,0,0,0,0,0,0,0,0,0,2,0,0,0,0,0,0,0,0,0,0,0,0,0,0,0,0,0,0,0,0,0,0,0,0,0…
TCGA-F4-6807_10_89717609_G_T	Pass	Cancer Gene		31.746	TCGA-F4-6807_10_89717609_G_T	TCGA-F4-6807-01	10	89717609	G	T	3ss	+	Splice_Site	89717617	TTAACCATGCAGATCCTCAGTTT	TTAACCATGCATATCCTCAGTTT	-3.29	4.3	63	TCGA-F4-6807_10_89717609_G_T	high_expression	coad	TCGA-F4-6807-01A-11D-1835-10	PTEN	10_89717609_G_T	20	0,0,0,0,0,0,0,0,0,0,0,0,0,0,0,0,0,0,0,0,0,0,0,0,0,0,0,0,0,0,0,0,0,0,0,0,0,0,0,0,0,0,0,0,0,0,0,0,0,0,0,0,0,0,0,0,0,0,0,0,0,0,0,0,0,0,0,0,0,0,0,0,0,0,0,0,0,0,0,0,0,0,0,0,0,0,0,0,0,0,0,0,0,0,0,0,0,0,0,0,0,0,0,0,0,0,0,0,0,0,0,0,0,0,0,0,0,0,0,0,0,0,0,0,0,0,0,0,0,0,0,0,0,0,0,0,0,0,0,0,0,0,0,0,0,0,0,0,0,0,0,0,0,0,0,0,0,0,0,0,0,0,0,0,0,0,0,0,0,0,0,0,0,0,0,0,0,0,0,0,0,0,0,0,0,0,0,0,0,0,0,0,0,0,0,0,0,0,0,0…
TCGA-D5-6932_12_108079699_C_G	Pass	-		10.3896	TCGA-D5-6932_12_108079699_C_G	TCGA-D5-6932-01	12	108079699	C	G	5ss	+	Missense_Mutation	108079695	CAGGTGACG	CAGGTGAGG	7.66	10.07	77	TCGA-D5-6932_12_108079699_C_G	high_expression	coad	TCGA-D5-6932-01A-11D-1924-10	PWP1	12_108079699_C_G	8	0,0,0,0,0,0,0,0,0,0,0,0,0,0,0,0,0,0,0,0,0,0,0,0,0,0,0,0,0,0,0,0,0,0,0,0,0,0,0,0,0,0,0,0,0,0,0,0,0,0,0,0,0,0,0,0,0,0,0,0,0,0,0,0,0,0,0,0,0,0,0,0,0,0,0,0,0,0,0,0,0,0,0,0,0,0,0,0,0,0,0,0,0,0,0,0,0,0,0,0,0,0,0,0,0,0,0,0,0,0,0,0,0,0,0,0,0,0,0,0,0,0,0,0,0,0,0,0,0,0,0,0,0,0,0,0,0,0,0,0,0,0,0,0,0,0,0,0,0,0,0,0,0,0,0,0,0,0,0,0,0,0,0,0,0,0,0,0,0,0,0,0,0,0,0,0,0,0,0,0,0,0,0,0,0,0,0,0,0,0,0,0,0,0,0,0,0,0,0,0…
TCGA-DM-A1D7_12_108102886_A_T	Pass	-		15.2381	TCGA-DM-A1D7_12_108102886_A_T	TCGA-DM-A1D7-01	12	108102886	A	T	3ss	+	Splice_Site	108102900	CCTTTAGGTCTTGATCTTAGCAG	CCTTTTGGTCTTGATCTTAGCAG	1.83	4.43	105	TCGA-DM-A1D7_12_108102886_A_T	high_expression	coad	TCGA-DM-A1D7-01A-11D-A152-10	PWP1	12_108102886_A_T	16	0,0,0,0,0,0,0,0,0,0,0,0,0,0,0,0,0,0,0,0,0,0,0,0,0,0,0,0,0,0,0,0,0,0,0,0,0,0,0,0,0,0,0,0,0,0,0,0,0,0,0,0,0,0,0,0,0,0,0,0,0,0,0,0,0,0,0,0,0,0,0,0,0,0,0,0,0,0,0,0,0,0,0,0,0,0,0,0,0,0,0,0,0,0,0,0,0,0,0,0,0,0,0,0,0,0,0,0,0,0,0,0,0,0,0,0,0,0,0,0,0,0,0,0,0,0,0,0,0,0,0,0,0,0,0,0,0,0,0,0,0,0,0,0,0,0,0,0,0,0,0,0,0,0,0,0,0,0,0,0,0,0,0,0,0,0,0,0,0,0,0,0,0,0,0,0,0,0,0,0,0,0,0,0,0,0,0,0,0,0,0,0,0,0,0,0,0,0,0,0…
TCGA-AA-3712_19_49994985_G_A	Pass	-		59.642	TCGA-AA-3712_19_49994985_G_A	TCGA-AA-3712-01	19	49994985	G	A	3ss	+	Splice_Site	49994987	TGCACTTATTCTTGGCAGAGGCT	TGCACTTATTCTTGGCAAAGGCT	-3.16	1.84	3687	TCGA-AA-3712_19_49994985_G_A	high_expression	coad	TCGA-AA-3712-01A-21D-1719-10	RPL13A	19_49994985_G_A	2199	4,5,0,28,31,6,4,0,0,14,0,0,0,0,0,10,0,0,12,0,26,12,33,19,0,4,4,0,18,5,0,4,0,8,16,7,14,17,14,19,35,0,22,0,0,13,6,0,4,9,4,8,13,16,20,18,40,5,0,31,2,6,14,24,30,0,0,11,6,34,0,11,19,12,15,18,3,0,12,0,7,0,12,0,11,16,4,4,0,0,0,0,8,9,32,0,10,16,8,43,0,0,0,9,0,0,8,0,19,21,4,17,0,8,28,19,4,4,21,8,15,2,12,16,0,4,15,9,17,21,18,13,28,67,6,22,9,0,0,11,10,0,12,13,3,20,8,5,0,0,9,15,14,7,14,39,13,3,3,11,34,23,33,…
TCGA-AZ-5403_20_36685933_G_C	Pass	-		49.1525	TCGA-AZ-5403_20_36685933_G_C	TCGA-AZ-5403-01	20	36685933	G	C	3ss	+	Splice_Site	36685939	TCTCTTTTGTCTAGCAACAGAAG	TCTCTTTTGTCTACCAACAGAAG	0.79	9.34	59	TCGA-AZ-5403_20_36685933_G_C	high_expression	coad	TCGA-AZ-5403-01A-01D-1650-10	RPRD1B	20_36685933_G_C	29	0,0,0,0,0,0,0,0,0,3,0,0,0,0,0,0,0,0,3,0,0,0,0,0,0,2,3,0,8,0,0,0,2,0,0,0,0,0,0,0,0,0,3,0,0,0,0,0,3,4,0,0,0,0,0,0,0,0,0,3,0,0,0,0,0,0,0,0,0,0,0,0,0,0,0,0,0,0,3,0,0,0,0,0,0,0,0,0,0,0,0,0,6,3,5,4,0,0,0,0,0,0,0,0,0,0,0,0,0,0,0,0,0,0,0,0,0,0,0,0,0,0,0,0,0,0,0,0,0,0,0,0,0,0,0,0,0,3,0,0,0,0,0,0,0,0,0,0,0,0,0,0,0,0,2,0,0,0,0,0,2,0,0,0,0,3,0,0,0,0,0,0,0,0,0,2,0,0,0,0,0,0,0,0,0,0,0,0,0,0,0,2,0,2,0,0,3,0,0,5…
TCGA-CM-6168_10_75528789_G_C	Pass	-		35.2	TCGA-CM-6168_10_75528789_G_C	TCGA-CM-6168-01	10	75528789	G	C	3ss	+	Missense_Mutation	75528779	CTCAGGTATCCGTGCTGTAGATT	CTCAGGTATCCGTGCTGTAGATT	4.34	4.34	125	TCGA-CM-6168_10_75528789_G_C	high_expression	coad	TCGA-CM-6168-01A-11D-1650-10	SEC24C	10_75528789_G_C	44	0,0,0,0,0,0,0,0,0,0,0,0,0,0,0,0,0,0,0,0,0,0,0,0,0,0,0,0,0,0,0,0,0,0,0,0,0,0,0,0,0,0,0,0,0,0,0,0,0,0,0,0,0,0,0,0,0,0,0,0,0,0,0,0,0,0,0,0,0,0,0,0,0,0,0,0,0,0,0,0,0,0,0,0,0,0,0,0,0,0,0,0,0,0,0,0,0,0,0,0,0,0,0,0,0,0,0,0,0,0,0,0,0,0,0,0,0,0,0,0,0,0,0,0,0,0,0,0,0,0,0,0,0,0,0,0,0,0,0,0,0,0,0,0,0,0,0,0,0,0,0,0,0,2,0,0,0,0,0,0,0,0,0,0,0,0,0,0,0,0,0,0,0,0,0,0,0,0,0,0,0,0,0,0,0,0,0,0,0,0,0,0,0,0,0,0,0,0,0,0…
TCGA-CM-5860_9_37956053_T_C	Pass	-		50	TCGA-CM-5860_9_37956053_T_C	TCGA-CM-5860-01	9	37956053	T	C	3ss	-	Splice_Site	37956047	TCTCTCTCCCCACAGCACAGTTT	TCTCTCTCCCCACGGCACAGTTT	0.59	4.42	24	TCGA-CM-5860_9_37956053_T_C	high_expression	coad	TCGA-CM-5860-01A-01D-1650-10	SHB	9_37956053_T_C	12	0,0,0,0,0,0,0,0,0,0,0,0,0,0,0,0,0,0,0,0,0,0,0,0,0,0,0,0,0,0,0,0,0,0,0,0,0,0,0,0,0,0,0,0,0,0,0,0,0,0,0,0,0,0,0,0,0,0,0,0,0,0,0,0,0,0,0,0,0,0,0,0,0,0,0,0,0,0,0,0,0,0,0,0,0,0,0,0,0,0,0,0,0,0,0,0,0,0,0,0,0,0,0,0,0,0,0,0,0,0,0,0,0,0,0,0,0,0,0,0,0,0,0,0,0,0,0,0,0,0,0,0,0,0,0,0,0,0,0,0,0,0,0,0,0,0,0,0,0,0,0,0,0,0,0,0,0,0,3,0,0,0,0,0,0,0,0,0,0,0,0,0,0,0,0,0,0,0,0,0,0,0,0,0,0,2,0,0,0,0,0,0,0,0,0,0,0,0,0,0…
TCGA-DM-A1D9_18_48603147_G_C	Pass	Cancer Gene		78.2609	TCGA-DM-A1D9_18_48603147_G_C	TCGA-DM-A1D9-01	18	48603147	G	C	5ss	+	Splice_Site	48603151	TAAGTATGC	TAAGTATGC	2.72	2.72	46	TCGA-DM-A1D9_18_48603147_G_C	high_expression	coad	TCGA-DM-A1D9-01A-11D-A152-10	SMAD4	18_48603147_G_C	36	0,0,0,0,0,0,0,0,0,0,0,0,0,0,0,0,0,0,0,0,0,0,0,0,0,0,0,0,0,0,0,0,0,0,0,0,0,0,0,0,0,0,0,0,0,0,0,0,0,0,0,0,0,0,0,0,0,0,0,0,0,0,0,0,0,0,0,0,0,0,0,0,0,0,0,0,0,0,0,0,0,0,0,0,0,0,0,0,0,0,0,0,0,0,0,0,0,0,0,0,0,0,0,0,0,0,0,0,0,0,0,0,0,0,0,0,0,0,0,0,0,0,0,0,0,0,0,0,0,0,0,0,0,0,0,0,0,0,0,0,0,0,0,0,0,0,0,0,0,0,0,0,0,0,0,0,0,0,0,0,0,0,0,0,0,0,0,0,0,0,0,0,0,0,0,0,0,0,0,4,0,0,0,0,0,0,0,0,0,0,0,0,0,0,0,0,0,0,0,0…
TCGA-D5-6924_1_183518342_G_A	Pass	-		11.2903	TCGA-D5-6924_1_183518342_G_A	TCGA-D5-6924-01	1	183518342	G	A	3ss	+	Splice_Site	183518360	AGAAATCCTTATTGGAGAAGCCC	AAAAATCCTTATTGGAGAAGCCC	-5.77	-4.45	62	TCGA-D5-6924_1_183518342_G_A	high_expression	coad	TCGA-D5-6924-01A-11D-1924-10	SMG7	1_183518342_G_A	7	0,0,0,0,0,0,0,0,0,0,0,0,0,0,0,0,0,0,0,0,0,0,0,0,0,0,0,0,0,0,0,0,0,0,0,0,0,0,0,0,0,0,0,0,0,0,0,0,0,0,0,0,0,0,0,0,0,0,0,0,0,0,0,0,0,0,0,0,0,0,0,0,0,0,0,0,0,0,0,0,0,0,0,0,0,0,0,0,0,0,0,0,0,0,0,0,0,0,0,0,0,0,0,0,0,0,0,0,0,0,0,0,0,0,0,0,0,0,0,0,0,0,0,0,0,0,0,0,0,0,0,0,0,0,0,0,0,0,0,0,0,0,0,0,0,0,0,0,0,0,0,0,0,0,0,0,0,0,0,0,0,0,0,0,0,0,0,0,0,0,0,0,0,0,0,0,0,0,0,0,0,0,0,0,0,0,0,0,0,0,0,0,0,0,0,0,0,0,0,0…
TCGA-D5-6534_12_115114276_C_A	Pass	Cancer Gene		22.5806	TCGA-D5-6534_12_115114276_C_A	TCGA-D5-6534-01	12	115114276	C	A	3ss	-	Splice_Site	115114269	GCTTCTGCCACAGAAAACAGCTC	GCTTCTGCCACATAAAACAGCTC	-4.9	3.39	31	TCGA-D5-6534_12_115114276_C_A	high_expression	coad	TCGA-D5-6534-01A-21D-1924-10	TBX3	12_115114276_C_A	7	0,0,0,0,0,0,0,0,0,0,0,0,0,0,0,0,0,0,0,0,0,0,0,0,0,0,0,0,0,0,0,0,0,0,0,0,0,0,0,0,0,0,0,0,0,0,0,0,0,0,0,0,0,0,0,0,0,0,0,0,0,0,0,0,0,0,0,0,0,0,0,0,0,0,0,0,0,0,0,0,0,0,0,0,0,0,0,0,0,0,0,0,0,0,0,0,0,0,0,0,0,0,0,0,0,0,0,0,0,0,0,0,0,0,0,0,0,0,0,0,0,0,0,0,0,0,0,0,0,0,0,0,0,0,0,0,0,0,0,0,0,0,0,0,0,0,0,0,0,0,0,0,0,0,0,0,0,0,0,0,0,0,0,0,0,0,0,0,0,0,0,0,0,0,0,0,0,0,0,0,0,0,0,0,0,0,0,0,0,0,0,0,0,0,0,0,0,0,0,0…
TCGA-D5-6926_9_71833276_-_T	Pass	-		33.3333	TCGA-D5-6926_9_71833276_-_T	TCGA-D5-6926-01	9	71833276	-	T	5ss	+	Splice_Site	71833264	AAGGTCGCT	AAGGTCGCT	0.32	0.32	96	TCGA-D5-6926_9_71833276_-_T	high_expression	coad	TCGA-D5-6926-01A-11D-1924-10	TJP2	9_71833276_-_T	32	0,0,0,0,0,0,0,0,0,0,0,0,0,0,0,0,0,0,0,0,0,0,0,0,0,0,0,0,0,0,0,0,0,0,0,0,0,0,0,0,0,0,0,0,0,0,0,0,0,0,0,0,0,0,0,0,0,0,0,0,0,0,0,0,0,0,0,0,0,0,0,0,0,0,0,0,0,0,0,0,0,0,0,0,0,0,0,0,0,0,0,0,0,0,0,0,0,0,0,0,0,0,0,0,0,0,0,0,0,0,0,0,0,0,0,0,0,0,0,0,0,0,0,0,0,0,0,0,0,0,0,0,0,0,0,0,0,0,0,0,0,0,0,0,0,0,0,0,0,0,0,0,0,0,0,0,0,0,0,0,0,0,0,0,0,0,0,0,0,0,0,0,0,0,0,0,0,0,0,0,0,0,0,0,0,0,0,0,0,0,0,0,0,0,0,0,0,0,0,0…
TCGA-G4-6310_19_49703689_G_A	Pass	-		34.4828	TCGA-G4-6310_19_49703689_G_A	TCGA-G4-6310-01	19	49703689	G	A	5ss	+	Missense_Mutation	49703678	ATCGTGAGC	ATCGTGAGC	4.42	4.42	58	TCGA-G4-6310_19_49703689_G_A	high_expression	coad	TCGA-G4-6310-01A-11D-1719-10	TRPM4	19_49703689_G_A	20	0,0,0,0,0,0,0,0,0,0,0,0,0,0,0,0,0,0,0,0,0,0,0,0,0,0,0,0,0,0,0,0,0,0,0,0,0,0,0,0,0,0,0,0,0,0,0,0,0,0,0,0,0,0,0,0,0,0,0,0,0,0,0,0,0,0,0,0,0,0,0,0,0,0,0,0,0,0,0,0,0,0,0,0,0,0,0,0,0,0,0,0,0,0,0,0,0,0,0,0,0,0,0,0,0,0,0,0,0,0,0,0,0,0,0,0,0,0,0,0,0,0,0,0,0,0,0,0,0,0,0,0,0,0,0,0,0,0,0,0,0,0,0,0,0,0,0,0,0,0,0,0,0,0,0,0,0,0,0,0,0,0,0,0,0,0,0,0,0,0,0,0,0,0,0,0,0,0,0,0,0,0,0,0,0,0,0,0,0,0,0,0,0,0,0,0,0,0,0,0…
TCGA-G4-6311_21_38528956_G_C	Pass	-		16.6667	TCGA-G4-6311_21_38528956_G_C	TCGA-G4-6311-01	21	38528956	G	C	3ss	+	Splice_Site	38528962	TGTTTTTATTACAGGCTTAGATG	TGTTTTTATTACACGCTTAGATG	-1.71	3.86	84	TCGA-G4-6311_21_38528956_G_C	high_expression	coad	TCGA-G4-6311-01A-11D-1719-10	TTC3	21_38528956_G_C	14	0,0,0,0,0,0,0,0,0,0,0,0,0,0,0,0,0,0,0,0,0,0,0,0,0,0,0,0,0,0,0,0,0,0,0,0,0,0,0,0,0,0,0,0,0,0,0,0,0,0,0,0,0,0,0,0,0,0,0,0,0,0,0,0,0,0,0,0,0,0,0,0,0,0,0,0,0,0,0,0,0,0,0,0,0,0,0,0,0,0,0,0,0,0,0,0,0,0,0,0,0,0,0,0,0,0,0,0,0,0,0,0,0,0,0,0,0,0,0,0,0,0,0,0,0,0,0,0,0,0,0,0,0,0,0,0,0,0,0,0,0,0,0,0,0,0,0,0,0,0,0,0,0,0,0,0,0,0,0,0,0,0,0,0,0,0,0,0,0,0,0,0,0,0,0,0,0,0,0,0,0,0,0,0,0,0,0,0,0,0,0,0,0,0,0,0,0,0,0,0…
TCGA-DM-A28G_6_30891010_T_C	Pass	-		9.25926	TCGA-DM-A28G_6_30891010_T_C	TCGA-DM-A28G-01	6	30891010	T	C	5ss	+	Splice_Site	30891025	GAGGTGCTT	GAGGTGCTT	3.62	3.62	54	TCGA-DM-A28G_6_30891010_T_C	high_expression	coad	TCGA-DM-A28G-01A-11D-A16V-10	VARS2	6_30891010_T_C	5	0,0,0,0,0,0,0,0,0,0,0,0,0,0,0,0,0,0,0,0,0,0,0,0,0,0,0,0,0,0,0,0,0,0,0,0,0,0,0,0,0,0,0,0,0,0,0,0,0,0,0,0,0,0,0,0,0,0,0,0,0,0,0,0,0,0,0,0,0,0,0,0,0,0,0,0,0,0,0,0,0,0,0,0,0,0,0,0,0,0,0,0,0,0,0,0,0,0,0,0,0,0,0,0,0,0,0,0,0,0,0,0,0,0,0,0,0,0,0,0,0,0,0,0,0,0,0,0,0,0,0,0,0,0,0,0,0,0,0,0,0,0,0,0,0,0,0,0,0,0,0,0,0,0,0,0,0,0,0,0,0,0,0,0,0,0,0,0,0,0,0,0,0,0,0,0,0,0,0,0,0,0,0,0,0,0,0,0,0,0,0,0,0,0,0,0,0,0,0,0…
TCGA-AZ-6600_1_180832843_G_A	Pass	-		13.6364	TCGA-AZ-6600_1_180832843_G_A	TCGA-AZ-6600-01	1	180832843	G	A	3ss	+	Splice_Site	180832849	TCTTCTTTCTTCAGAACGAGGTC	TCTTCTTTCTTCAAAACGAGGTC	-11.62	-3.66	44	TCGA-AZ-6600_1_180832843_G_A	high_expression	coad	TCGA-AZ-6600-01A-11D-1771-10	XPR1	1_180832843_G_A	6	0,0,0,0,0,0,0,0,0,0,0,0,0,0,0,0,0,0,0,0,0,0,0,0,0,0,0,0,0,0,0,0,0,0,0,0,0,0,0,0,0,0,0,0,0,0,0,0,0,0,0,0,0,0,0,0,0,0,0,0,0,0,0,0,0,0,0,0,0,0,0,0,0,0,0,0,0,0,0,0,0,0,0,0,0,0,0,0,0,0,0,0,0,0,0,0,0,0,0,0,0,0,0,0,0,0,0,0,0,0,0,0,0,0,0,0,0,0,0,0,0,0,0,0,0,0,0,0,0,0,0,0,0,0,0,0,0,0,0,0,0,0,0,0,0,0,0,0,0,0,0,0,0,0,0,0,0,0,0,0,0,0,0,0,0,0,0,0,0,0,0,0,0,0,0,0,0,0,0,0,0,0,0,0,0,0,0,0,0,0,0,0,0,0,0,0,0,0,0,0…
TCGA-CM-6167_19_4053968_C_T	Pass	-		20.7317	TCGA-CM-6167_19_4053968_C_T	TCGA-CM-6167-01	19	4053968	C	T	5ss	-	Splice_Site	4053982	AAGGTCCGC	AAGGTCCGC	5.01	5.01	82	TCGA-CM-6167_19_4053968_C_T	high_expression	coad	TCGA-CM-6167-01A-11D-1650-10	ZBTB7A	19_4053968_C_T	17	0,0,0,0,0,0,0,0,0,0,0,0,0,0,0,2,0,0,0,0,0,0,0,0,0,4,0,0,7,0,0,0,0,0,0,0,0,0,0,0,0,0,0,0,0,0,0,0,0,0,0,0,2,0,0,0,0,0,0,0,0,0,0,0,0,3,0,0,0,0,0,0,0,0,0,0,0,0,0,0,0,0,0,0,0,0,0,0,0,0,0,0,0,0,0,0,0,0,0,0,0,0,0,0,0,0,0,0,0,0,0,0,0,0,2,0,0,0,0,0,0,0,0,0,0,0,0,0,0,0,0,0,0,0,0,0,0,0,0,0,0,0,0,0,0,0,0,0,0,0,0,0,0,0,0,0,0,0,0,0,0,0,0,0,0,0,0,0,0,0,0,0,0,0,0,0,0,0,0,0,0,0,0,0,0,0,0,0,0,0,2,0,0,2,0,0,0,0,0,0…
TCGA-RQ-AAAT_7_2409105_A_C	Pass	-		10	TCGA-RQ-AAAT_7_2409105_A_C	TCGA-RQ-AAAT-01	7	2409105	A	C	3ss	+	Splice_Site	2409108	TATTTTCCTGTTCTGCAGAGACT	TATTTTCCTGTTCTGCCGAGACT	-1.87	0.46	60	TCGA-RQ-AAAT_7_2409105_A_C	high_expression	dlbc	TCGA-RQ-AAAT-01A-11D-A38X-10	EIF3B	7_2409105_A_C	6	0,0,0,0,0,0,0,0,0,0,0,0,0,0,0,0,0,0,0,0,0,0,0,2,0,0,0,0,0,0,0,0,0,0,0,0
TCGA-FF-8061_14_106173564_T_C	Pass	-		52.6388	TCGA-FF-8061_14_106173564_T_C	TCGA-FF-8061-01	14	106173564	T	C	5ss	-	Missense_Mutation	106173566	CGGGTAAAC	CGGGTGAAC	4.58	1.64	8034	TCGA-FF-8061_14_106173564_T_C	high_expression	dlbc	TCGA-FF-8061-01A-11D-2210-10	IGHA1	14_106173564_T_C	4229	43,19,268,0,321,102,2,198,174,2,272,764,102,7,84,130,164,0,3,175,406,0,5,0,28,29,856,27,256,55,49,9,0,2,3,68
[truncated: 1,480 more rows]

## Sheet: Passed Manual Review
Site	GeneName	Manual Review	Cancer Gene	Comments	Exon	Intron	VAF	Junction Allele Fraction	Site	Chromosome	Position	Reference	MutationType	Conventional Annotation	NovelJunctionPosition	BeforeMutation	AfterMutation	ScoreBeforeMutation	ScoreAfterMutation	Total Reads	Expression	Cancer	SampleFullName	GeneName	CaseReads	ControlReads
[truncated: 1,964 more rows]

[truncated: 3 more sheets: MaxEntScan Score, Junction Allele Fraction, Cancer Gene]
