# Supplementary material for: Systematic Analysis of Splice-Site-Creating Mutations in Cancer
Source: Cell Rep. Author manuscript; Available in PMC 2018 Jul 23. (PMC6055527; doi:10.1016/j.celrep.2018.03.052)
Supplement: 3 [file NIHMS958979-supplement-3.xlsx]

## Sheet: BAP1 RPPA
Sample	BAP1	Type
TCGA-B0-5107-01A-21-1740-20	-0.404427	Case
TCGA-A3-3308-01A-03-1737-20	-0.127227	Control
TCGA-A3-3311-01A-03-1737-20	0.10044	Control
TCGA-A3-3316-01A-03-1737-20	0.140837	Control
TCGA-A3-3319-01A-03-1737-20	-0.0178994	Control
TCGA-A3-3320-01A-03-1737-20	0.138608	Control
TCGA-A3-3322-01A-03-1737-20	0.0145619	Control
TCGA-A3-3323-01A-03-1737-20	0.139326	Control
TCGA-A3-3326-01A-03-1737-20	0.307876	Control
TCGA-A3-3346-01A-03-1737-20	0.108457	Control
TCGA-A3-3347-01A-03-1737-20	0.295456	Control
TCGA-A3-3349-01A-03-1737-20	0.0565383	Control
TCGA-A3-3357-01A-03-1737-20	-0.26702	Control
TCGA-A3-3362-01A-03-1737-20	-0.0106048	Control
TCGA-A3-3363-01A-03-1737-20	0.298506	Control
TCGA-A3-3365-01A-03-1737-20	0.106779	Control
TCGA-A3-3367-01A-03-1737-20	0.199641	Control
TCGA-A3-3370-01A-03-1737-20	0.0928917	Control
TCGA-A3-3372-01A-03-1737-20	0.193203	Control
TCGA-A3-3373-01A-03-1737-20	0.210603	Control
TCGA-A3-3376-01A-03-1737-20	0.0591129	Control
TCGA-A3-3378-01A-03-1737-20	-0.153433	Control
TCGA-A3-3380-01A-03-1737-20	0.203939	Control
TCGA-A3-3382-01A-03-1737-20	-0.340287	Control
TCGA-A3-3383-01A-03-1737-20	0.17682	Control
TCGA-A3-3385-01A-03-1737-20	0.279543	Control
TCGA-A3-3387-01A-02-1737-20	-0.0381029	Control
TCGA-AK-3428-01A-03-1737-20	0.0391174	Control
TCGA-AK-3434-01A-03-1737-20	0.21807	Control
TCGA-AK-3436-01A-03-1737-20	-0.216221	Control
TCGA-AK-3444-01A-03-1737-20	0.212443	Control
TCGA-AK-3456-01A-03-1737-20	0.289406	Control
TCGA-B0-4690-01A-02-1738-20	0.312251	Control
TCGA-B0-4693-01A-02-1738-20	-0.0678445	Control
TCGA-B0-4694-01A-02-1738-20	0.0602173	Control
TCGA-B0-4697-01A-02-1738-20	-0.0836123	Control
TCGA-B0-4700-01A-11-1738-20	-0.117324	Control
TCGA-B0-4703-01A-02-1738-20	-0.123313	Control
TCGA-B0-4706-01A-02-1738-20	-0.119429	Control
TCGA-B0-4707-01A-02-1738-20	-0.607595	Control
TCGA-B0-4710-01A-02-1738-20	0.10253	Control
TCGA-B0-4712-01A-02-1738-20	-0.130472	Control
TCGA-B0-4713-01A-02-1738-20	-0.481369	Control
TCGA-B0-4714-01A-02-1738-20	-0.0170731	Control
TCGA-B0-4718-01A-02-1738-20	-0.0602106	Control
TCGA-B0-4810-01A-21-1738-20	-0.156842	Control
TCGA-B0-4811-01A-21-1738-20	0.427344	Control
TCGA-B0-4813-01A-21-1738-20	0.00221057	Control
TCGA-B0-4814-01A-21-1738-20	0.326531	Control
TCGA-B0-4815-01A-21-1738-20	0.161299	Control
TCGA-B0-4816-01A-21-1738-20	0.273951	Control
TCGA-B0-4817-01A-21-1738-20	-0.512248	Control
TCGA-B0-4818-01A-21-1739-20	0.145281	Control
TCGA-B0-4819-01A-21-1739-20	0.0275382	Control
TCGA-B0-4822-01A-21-1739-20	0.0384654	Control
TCGA-B0-4823-01A-03-1738-20	-0.299793	Control
TCGA-B0-4824-01A-21-1739-20	0.219384	Control
TCGA-B0-4828-01A-21-1739-20	0.323408	Control
TCGA-B0-4833-01A-21-1739-20	0.22525	Control
TCGA-B0-4836-01A-21-1739-20	-0.0210984	Control
TCGA-B0-4837-01A-21-1739-20	0.0483575	Control
TCGA-B0-4838-01A-21-1739-20	0.191797	Control
TCGA-B0-4839-01A-21-1739-20	0.0130362	Control
TCGA-B0-4841-01A-21-1739-20	0.0126084	Control
TCGA-B0-4842-01A-03-1738-20	-0.661845	Control
TCGA-B0-4843-01A-21-1739-20	-0.190919	Control
TCGA-B0-4844-01A-21-1739-20	-0.0289802	Control
TCGA-B0-4845-01A-21-1739-20	0.400711	Control
TCGA-B0-4846-01A-21-1739-20	-0.0145474	Control
TCGA-B0-4847-01A-21-1739-20	0.17412	Control
TCGA-B0-4848-01A-21-1739-20	0.186559	Control
TCGA-B0-4849-01A-21-1739-20	0.15569	Control
TCGA-B0-4852-01A-21-1739-20	0.154574	Control
TCGA-B0-4945-01A-21-1739-20	0.127846	Control
TCGA-B0-5077-01A-21-1740-20	0.310037	Control
TCGA-B0-5080-01A-21-1740-20	-0.186345	Control
TCGA-B0-5081-01A-21-1740-20	0.0410696	Control
TCGA-B0-5085-01A-21-1740-20	-0.0408815	Control
TCGA-B0-5094-01A-21-1740-20	0.10424	Control
TCGA-B0-5099-01A-21-1740-20	0.230331	Control
TCGA-B0-5100-01A-21-1740-20	-0.137169	Control
TCGA-B0-5102-01A-21-1740-20	-0.0164356	Control
TCGA-B0-5104-01A-21-1740-20	0.0074616	Control
TCGA-B0-5106-01A-21-1740-20	-0.0485641	Control
TCGA-B0-5108-01A-21-1740-20	-0.0772652	Control
TCGA-B0-5109-01A-03-1740-20	-0.0184712	Control
TCGA-B0-5110-01A-21-1740-20	0.0870569	Control
TCGA-B0-5113-01A-21-1740-20	0.0557422	Control
TCGA-B0-5115-01A-21-1740-20	0.102458	Control
TCGA-B0-5116-01A-03-1740-20	0.0861923	Control
TCGA-B0-5119-01A-03-1740-20	0.004878	Control
TCGA-B0-5120-01A-21-1740-20	-0.128165	Control
TCGA-B0-5121-01A-03-1740-20	0.25841	Control
TCGA-B0-5399-01A-21-1741-20	0.309346	Control
TCGA-B0-5400-01A-21-1741-20	-0.479835	Control
TCGA-B0-5402-01A-21-1741-20	0.073202	Control
TCGA-B0-5691-01A-13-1741-20	0.411575	Control
TCGA-B0-5692-01A-13-1741-20	0.107627	Control
TCGA-B0-5693-01A-13-1741-20	-0.0492939	Control
TCGA-B0-5694-01A-13-1741-20	-0.0260011	Control
TCGA-B0-5695-01A-13-1741-20	0.00748609	Control
TCGA-B0-5696-01A-13-1741-20	0.0937853	Control
TCGA-B0-5697-01A-13-1742-20	-0.049821	Control
TCGA-B0-5698-01A-13-1741-20	0.183163	Control
TCGA-B0-5701-01A-13-1741-20	-0.00233734	Control
TCGA-B0-5702-01A-13-1741-20	-0.0464292	Control
TCGA-B0-5703-01A-13-1742-20	0.250227	Control
TCGA-B0-5705-01A-13-1742-20	0.264889	Control
TCGA-B0-5706-01A-13-1742-20	-0.119733	Control
TCGA-B0-5707-01A-13-1742-20	0.18303	Control
TCGA-B0-5709-01A-13-1742-20	0.289601	Control
TCGA-B0-5710-01A-13-1742-20	0.281821	Control
TCGA-B0-5711-01A-13-1742-20	0.0821716	Control
TCGA-B0-5713-01A-13-1742-20	0.321172	Control
TCGA-B0-5812-01A-13-1742-20	-0.085817	Control
TCGA-B2-3924-01A-03-1737-20	-0.0376611	Control
TCGA-B2-4098-01A-03-1737-20	-0.0926973	Control
TCGA-B2-4099-01A-11-1738-20	-0.111724	Control
TCGA-B2-4101-01A-03-1737-20	-0.0338916	Control
TCGA-B2-5633-01A-21-1741-20	0.035559	Control
TCGA-B2-5635-01A-21-1741-20	0.138975	Control
TCGA-B2-5641-01A-21-1741-20	0.0391666	Control
TCGA-B4-5377-01A-21-1741-20	0.073403	Control
TCGA-B8-4146-01B-13-1738-20	-0.0503266	Control
TCGA-B8-4153-01B-13-1738-20	0.00138131	Control
TCGA-B8-4620-01A-03-1738-20	-0.262599	Control
TCGA-B8-4621-01A-03-1738-20	-0.157714	Control
TCGA-B8-4622-01A-03-1738-20	-0.0203483	Control
TCGA-B8-5158-01A-21-1740-20	-0.0927889	Control
TCGA-B8-5159-01A-21-1740-20	0.21341	Control
TCGA-B8-5163-01A-21-1740-20	-0.0938105	Control
TCGA-B8-5164-01A-21-1740-20	-0.000925406	Control
TCGA-B8-5165-01A-21-1740-20	0.161115	Control
TCGA-B8-5545-01A-03-1741-20	0.187984	Control
TCGA-B8-5546-01A-21-1741-20	0.152362	Control
TCGA-B8-5549-01A-21-1741-20	0.0160647	Control
TCGA-B8-5550-01A-21-1741-20	-0.390423	Control
TCGA-B8-5552-01B-21-1741-20	0.189101	Control
TCGA-B8-5553-01A-21-1741-20	0.0152494	Control
TCGA-BP-4158-01A-03-1737-20	0.0194146	Control
TCGA-BP-4161-01A-03-1737-20	0.202681	Control
TCGA-BP-4164-01A-03-1737-20	0.0598632	Control
TCGA-BP-4165-01A-03-1737-20	-0.403109	Control
TCGA-BP-4169-01A-03-1737-20	-0.54236	Control
TCGA-BP-4170-01A-03-1737-20	0.0759408	Control
TCGA-BP-4173-01A-03-1737-20	0.0744122	Control
TCGA-BP-4174-01A-03-1737-20	-0.154382	Control
TCGA-BP-4326-01A-03-1737-20	-0.0125035	Control
TCGA-BP-4329-01A-03-1737-20	0.186234	Control
TCGA-BP-4330-01A-03-1737-20	0.0317891	Control
TCGA-BP-4331-01A-03-1737-20	-0.0197774	Control
TCGA-BP-4338-01A-03-1737-20	-0.420752	Control
TCGA-BP-4341-01A-03-1737-20	-0.00739576	Control
TCGA-BP-4342-01A-03-1737-20	-0.001087	Control
TCGA-BP-4343-01A-03-1737-20	0.0103835	Control
TCGA-BP-4345-01A-03-1737-20	-0.0465023	Control
TCGA-BP-4346-01A-03-1737-20	0.30381	Control
TCGA-BP-4347-01A-03-1737-20	0.147358	Control
TCGA-BP-4349-01A-03-1737-20	-0.00890133	Control
TCGA-BP-4351-01A-03-1737-20	0.149245	Control
TCGA-BP-4354-01A-03-1737-20	-0.384032	Control
TCGA-BP-4355-01A-03-1738-20	-0.164693	Control
TCGA-BP-4756-01A-21-1738-20	0.272033	Control
TCGA-BP-4758-01A-21-1738-20	-0.24503	Control
TCGA-BP-4759-01A-21-1738-20	-0.0562753	Control
TCGA-BP-4761-01A-21-1738-20	-0.700711	Control
TCGA-BP-4762-01A-11-1738-20	-0.126678	Control
TCGA-BP-4763-01A-21-1738-20	-0.0312364	Control
TCGA-BP-4765-01A-21-1738-20	-0.152877	Control
TCGA-BP-4766-01A-21-1738-20	0.0629	Control
TCGA-BP-4768-01A-21-1738-20	0.117988	Control
TCGA-BP-4770-01A-21-1738-20	0.333943	Control
TCGA-BP-4771-01A-21-1738-20	-0.261806	Control
TCGA-BP-4774-01A-21-1738-20	-0.0222902	Control
TCGA-BP-4775-01A-21-1738-20	-0.420146	Control
TCGA-BP-4777-01A-21-1738-20	-0.337762	Control
TCGA-BP-4781-01A-21-1738-20	-0.00456196	Control
TCGA-BP-4787-01A-21-1738-20	-0.1056	Control
TCGA-BP-4789-01A-21-1738-20	-0.0784138	Control
TCGA-BP-4790-01A-21-1738-20	-0.235186	Control
TCGA-BP-4797-01A-21-1738-20	-0.371381	Control
TCGA-BP-4798-01A-21-1738-20	-0.25512	Control
TCGA-BP-4799-01A-21-1738-20	-0.440568	Control
TCGA-BP-4801-01A-03-1738-20	-0.314195	Control
TCGA-BP-4803-01A-21-1739-20	0.0426548	Control
TCGA-BP-4804-01A-11-1739-20	-0.0966643	Control
TCGA-BP-4807-01A-21-1739-20	-0.0497635	Control
TCGA-BP-4960-01A-21-1739-20	-0.109494	Control
TCGA-BP-4961-01A-21-1739-20	0.121708	Control
TCGA-BP-4963-01A-21-1739-20	0.205264	Control
TCGA-BP-4964-01A-21-1739-20	-0.16525	Control
TCGA-BP-4967-01A-21-1739-20	-0.075032	Control
TCGA-BP-4968-01A-21-1739-20	0.0907038	Control
TCGA-BP-4970-01A-21-1739-20	-0.0544015	Control
TCGA-BP-4971-01A-21-1739-20	-0.268642	Control
TCGA-BP-4972-01A-21-1740-20	0.0942294	Control
TCGA-BP-4973-01A-21-1740-20	0.211936	Control
TCGA-BP-4974-01A-21-1740-20	0.333813	Control
TCGA-BP-4975-01A-21-1740-20	0.183755	Control
TCGA-BP-4976-01A-21-1740-20	0.341581	Control
TCGA-BP-4977-01A-21-1740-20	0.247709	Control
TCGA-BP-4981-01A-21-1740-20	0.101098	Control
TCGA-BP-4982-01A-21-1740-20	0.0470648	Control
TCGA-BP-4983-01A-21-1740-20	-0.0135897	Control
TCGA-BP-4985-01A-21-1740-20	-0.159808	Control
TCGA-BP-4986-01A-21-1740-20	0.105864	Control
TCGA-BP-4987-01A-21-1740-20	0.164871	Control
TCGA-BP-4988-01A-21-1740-20	0.223952	Control
TCGA-BP-4989-01A-21-1740-20	0.282741	Control
TCGA-BP-4991-01A-21-1740-20	0.263894	Control
TCGA-BP-4992-01A-21-1740-20	0.20641	Control
TCGA-BP-4993-01A-03-1739-20	0.00540951	Control
TCGA-BP-4995-01A-21-1740-20	0.282737	Control
TCGA-BP-4998-01A-21-1740-20	0.0434805	Control
TCGA-BP-4999-01A-21-1740-20	-0.00727972	Control
TCGA-BP-5000-01A-21-1740-20	-0.184588	Control
TCGA-BP-5001-01A-21-1740-20	-0.0031089	Control
TCGA-BP-5004-01A-21-1740-20	0.196511	Control
TCGA-BP-5006-01A-21-1740-20	0.12794	Control
TCGA-BP-5007-01A-21-1740-20	-0.0308394	Control
TCGA-BP-5008-01A-21-1740-20	-0.0257333	Control
TCGA-BP-5009-01A-21-1740-20	-0.0230044	Control
TCGA-BP-5010-01A-03-1739-20	-0.197154	Control
TCGA-BP-5168-01A-21-1740-20	0.0125832	Control
TCGA-BP-5169-01A-21-1740-20	0.0703773	Control
TCGA-BP-5170-01A-21-1740-20	-0.0960077	Control
TCGA-BP-5173-01A-21-1740-20	0.0666166	Control
TCGA-BP-5175-01A-21-1740-20	0.306102	Control
TCGA-BP-5176-01A-21-1740-20	0.121793	Control
TCGA-BP-5177-01A-21-1740-20	-0.0397952	Control
TCGA-BP-5178-01A-21-1740-20	-0.13439	Control
TCGA-BP-5180-01A-21-1740-20	-0.145124	Control
TCGA-BP-5183-01A-21-1740-20	-0.0584861	Control
TCGA-BP-5184-01A-21-1740-20	0.0183989	Control
TCGA-BP-5185-01A-21-1740-20	-0.107607	Control
TCGA-BP-5186-01A-21-1740-20	-0.0240165	Control
TCGA-BP-5187-01A-21-1741-20	0.0730197	Control
TCGA-BP-5189-01A-03-1740-20	0.00106839	Control
TCGA-BP-5190-01A-21-1741-20	-0.163507	Control
TCGA-BP-5191-01A-21-1741-20	-0.187845	Control
TCGA-BP-5192-01A-21-1741-20	-0.148553	Control
TCGA-BP-5194-01A-03-1740-20	-0.0707534	Control
TCGA-BP-5195-01A-03-1741-20	0.0494202	Control
TCGA-BP-5196-01A-21-1741-20	-0.576442	Control
TCGA-BP-5198-01A-21-1741-20	0.131933	Control
TCGA-BP-5199-01A-21-1741-20	0.143928	Control
TCGA-BP-5200-01A-21-1741-20	-0.0893675	Control
TCGA-BP-5201-01A-21-1741-20	0.0216343	Control
TCGA-BP-5202-01A-03-1741-20	-0.057649	Control
TCGA-CJ-4634-01A-03-1738-20	0.0255769	Control
TCGA-CJ-4635-01A-03-1738-20	0.100438	Control
TCGA-CJ-4640-01A-03-1738-20	0.0752697	Control
TCGA-CJ-4868-01A-21-1739-20	0.0103796	Control
TCGA-CJ-4870-01A-21-1739-20	0.367279	Control
TCGA-CJ-4871-01A-21-1739-20	0.0634845	Control
TCGA-CJ-4872-01A-21-1739-20	-0.0185218	Control
TCGA-CJ-4874-01A-21-1739-20	-0.0464121	Control
TCGA-CJ-4875-01A-21-1739-20	-0.0860572	Control
TCGA-CJ-4876-01A-21-1739-20	0.241726	Control
TCGA-CJ-4878-01A-21-1739-20	0.254882	Control
TCGA-CJ-4884-01A-21-1739-20	-0.479388	Control
TCGA-CJ-4885-01A-21-1739-20	0.0847417	Control
TCGA-CJ-4886-01A-21-1739-20	0.0651918	Control
TCGA-CJ-4887-01A-21-1739-20	0.044464	Control
TCGA-CJ-4888-01A-21-1739-20	0.107284	Control
TCGA-CJ-4889-01A-21-1739-20	-0.135236	Control
TCGA-CJ-4890-01A-21-1739-20	-0.0828264	Control
TCGA-CJ-4891-01A-21-1739-20	-0.448322	Control
TCGA-CJ-4892-01A-21-1739-20	0.0508474	Control
TCGA-CJ-4893-01A-21-1739-20	0.00543568	Control
TCGA-CJ-4894-01A-21-1739-20	0.178222	Control
TCGA-CJ-4895-01A-21-1739-20	-0.372262	Control
TCGA-CJ-4897-01A-04-1739-20	0.265043	Control
TCGA-CJ-4899-01A-21-1739-20	-0.157588	Control
TCGA-CJ-4901-01A-21-1739-20	-0.00740957	Control
TCGA-CJ-4902-01A-21-1739-20	-0.253917	Control
TCGA-CJ-4903-01A-21-1739-20	0.0941714	Control
TCGA-CJ-4904-01A-03-1739-20	0.212676	Control
TCGA-CJ-4905-01A-03-1739-20	-0.166843	Control
TCGA-CJ-4907-01A-21-1739-20	0.211553	Control
TCGA-CJ-4908-01A-21-1739-20	-0.0695656	Control
TCGA-CJ-4912-01A-21-1739-20	0.241058	Control
TCGA-CJ-4916-01A-21-1739-20	0.0292288	Control
TCGA-CJ-4918-01A-21-1739-20	-0.0862103	Control
TCGA-CJ-4920-01A-21-1739-20	-0.031836	Control
TCGA-CJ-5671-01A-13-1742-20	-0.0868981	Control
TCGA-CJ-5672-01A-13-1742-20	-0.0271065	Control
TCGA-CJ-5675-01A-13-1742-20	0.151628	Control
TCGA-CJ-5676-01A-13-1742-20	-0.147996	Control
TCGA-CJ-5677-01A-13-1742-20	-0.47553	Control
TCGA-CJ-5678-01A-13-1742-20	0.156283	Control
TCGA-CJ-5679-01A-13-1742-20	-0.245613	Control
TCGA-CJ-5681-01A-13-1742-20	0.155306	Control
TCGA-CJ-5682-01A-13-1742-20	0.168028	Control
TCGA-CJ-5683-01A-13-1742-20	0.0580767	Control
TCGA-CJ-5684-01A-13-1742-20	-0.191354	Control
TCGA-CJ-5686-01A-13-1742-20	-0.183866	Control
TCGA-CJ-6027-01A-13-1742-20	0.098188	Control
TCGA-CJ-6028-01A-13-1742-20	-0.0719038	Control
TCGA-CJ-6030-01A-13-1742-20	-0.114802	Control
TCGA-CJ-6031-01A-13-1742-20	-0.0203718	Control
TCGA-CJ-6032-01A-13-1742-20	-0.202369	Control
TCGA-CJ-6033-01A-13-1741-20	-0.144796	Control
TCGA-CW-5581-01A-03-1741-20	0.0306963	Control
TCGA-CW-5583-01A-03-1741-20	-0.0904728	Control
TCGA-CW-5585-01A-21-1741-20	0.0767593	Control
TCGA-CW-5588-01A-21-1741-20	0.402748	Control
TCGA-CW-5589-01A-21-1741-20	0.0883454	Control
TCGA-CW-5591-01A-21-1741-20	-0.057806	Control
TCGA-CW-6087-01A-13-1742-20	0.632473	Control
TCGA-CW-6090-01A-13-1742-20	0.182814	Control
TCGA-CW-6093-01A-13-1742-20	0.177439	Control
TCGA-CZ-4853-01A-03-1738-20	0.102163	Control
TCGA-CZ-4854-01A-21-1738-20	0.0441205	Control
TCGA-CZ-4856-01A-03-1738-20	-0.195111	Control
TCGA-CZ-4857-01A-21-1738-20	0.288551	Control
TCGA-CZ-4858-01A-21-1738-20	0.371478	Control
TCGA-CZ-4859-01A-03-1738-20	-0.046989	Control
TCGA-CZ-4861-01A-21-1738-20	-0.382729	Control
TCGA-CZ-4862-01A-21-1738-20	0.107155	Control
TCGA-CZ-4863-01A-21-1738-20	-0.0487848	Control
TCGA-CZ-4865-01A-03-1738-20	-0.174983	Control
TCGA-CZ-5451-01A-21-1741-20	0.235768	Control
TCGA-CZ-5453-01A-21-1741-20	0.269216	Control
TCGA-CZ-5454-01A-21-1741-20	-0.0718892	Control
TCGA-CZ-5455-01A-21-1741-20	0.146117	Control
TCGA-CZ-5456-01A-21-1741-20	0.0419582	Control
TCGA-CZ-5457-01A-21-1741-20	0.307866	Control
TCGA-CZ-5458-01A-21-1741-20	0.178423	Control
TCGA-CZ-5459-01B-21-1741-20	0.286786	Control
TCGA-CZ-5460-01A-21-1741-20	0.0916819	Control
TCGA-CZ-5461-01A-21-1741-20	0.17557	Control
TCGA-CZ-5462-01A-21-1741-20	-0.028704	Control
TCGA-CZ-5463-01A-21-1741-20	0.0548155	Control
TCGA-CZ-5465-01A-21-1741-20	0.203315	Control
TCGA-CZ-5466-01A-21-1741-20	0.0395398	Control
TCGA-CZ-5467-01A-21-1741-20	0.183064	Control
TCGA-CZ-5468-01A-21-1741-20	0.348312	Control
TCGA-CZ-5982-01A-13-1742-20	0.165607	Control
TCGA-CZ-5984-01A-13-1742-20	-0.159313	Control
TCGA-CZ-5986-01A-13-1742-20	0.0989106	Control
TCGA-CZ-5987-01A-13-1742-20	0.0738433	Control
TCGA-CZ-5988-01A-13-1742-20	0.0248384	Control
TCGA-CZ-5989-01A-13-1742-20	-0.00636704	Control
TCGA-DV-5565-01A-21-1741-20	0.183121	Control
TCGA-DV-5566-01A-21-1741-20	0.0642842	Control
TCGA-DV-5568-01A-21-1741-20	-0.0666785	Control
TCGA-DV-5569-01A-21-1741-20	0.146921	Control
TCGA-DV-5574-01A-21-1741-20	0.00549983	Control
TCGA-DV-5575-01A-21-1741-20	0.0795717	Control
TCGA-DV-5576-01A-21-1741-20	-0.0478086	Control
TCGA-EU-5904-01A-13-1742-20	0.355614	Control
TCGA-EU-5905-01A-13-1742-20	-0.000723249	Control
TCGA-EU-5906-01A-13-1742-20	0.174294	Control
TCGA-EU-5907-01A-13-1742-20	0.0437895	Control

## Sheet: BAP1 RSEM
RSEM	Type
1267.12	Control
990.162	Control
1118.37	Control
1062.16	Control
1152.97	Control
1132.74	Control
1359.04	Control
1334.86	Control
1100.11	Control
1221.31	Control
1591.02	Control
500.834	Control
998.728	Control
1355.65	Control
1396.23	Control
1118.95	Control
984.129	Control
1291.05	Control
1290.36	Control
1121.8	Control
1595.43	Control
1036.91	Control
1304.95	Control
1139.8	Control
1179.57	Control
1550.3	Control
1359.38	Control
1074.32	Control
890.756	Control
877.134	Control
1134.76	Control
1309.74	Control
1183.35	Control
1515.31	Control
1328.34	Control
811.255	Control
976.122	Control
1046.43	Control
1644.09	Control
1000	Control
1049.14	Control
1276.65	Control
1291.06	Control
1230.87	Control
1142.11	Control
1105.22	Control
1791.28	Control
1269.31	Control
1471.6	Control
1552.58	Control
1323.64	Control
994.188	Control
1157.2	Control
994.88	Control
1296.14	Control
1327.3	Control
1326.36	Control
1638.45	Control
1180.36	Control
1229.19	Control
1205.82	Control
1313.14	Control
933.687	Control
1050.05	Control
1410.83	Control
1809.01	Control
1162.98	Control
980.377	Control
1526.57	Control
1728.73	Control
1047.35	Control
1167.75	Control
1011.87	Control
1562.8	Control
1396.73	Control
873.341	Control
1298.05	Control
1369.31	Control
1386.22	Control
950.153	Control
1469.65	Control
933.27	Control
1227.71	Control
827.477	Control
1230.68	Control
1319.58	Control
1173.45	Control
1325.46	Control
1504.23	Control
1097.98	Control
1108.3	Control
1777.08	Control
1388.63	Control
1222.08	Control
1571.73	Control
1486.3	Control
1335.09	Control
1205.33	Control
1266.76	Control
1153.94	Control
1254.99	Control
1127.19	Control
1358.69	Control
1298.37	Control
1231.87	Control
2364.67	Control
1115.72	Control
1772.28	Control
1150.27	Control
1005.42	Control
1244.34	Control
1184.19	Control
1080.16	Control
1728.85	Control
1031.56	Control
958.063	Control
2285.51	Control
1375.99	Control
1190.81	Control
892.06	Control
2637.85	Control
838.378	Control
1260.13	Control
1050.87	Control
1060.42	Control
1199.38	Control
1032.05	Control
1620.62	Control
1045.32	Control
1295.24	Control
1183.5	Control
1910.06	Control
1198.4	Control
1016.49	Control
250.56	Control
1258.06	Control
1218.34	Control
853.533	Control
1182.31	Control
1681.45	Control
1091.26	Control
1049.01	Control
921.939	Control
925.547	Control
1018.05	Control
1817.1	Control
1584.03	Control
1996.5	Control
977.027	Control
683.453	Control
1327.32	Control
1146.69	Control
1206.48	Control
1034.84	Control
805.233	Control
1398.55	Control
994.636	Control
964.266	Control
1116.64	Control
1295.22	Control
1338.6	Control
1213.73	Control
1006.64	Control
1294.98	Control
779.108	Control
744.555	Control
1128.54	Control
986.105	Control
1180.01	Control
1385.23	Control
891.613	Control
987.066	Control
1300.68	Control
1400.55	Control
705.62	Control
1520.86	Control
1013.22	Control
1231.16	Control
1300.41	Control
1155.62	Control
776.697	Control
1476.68	Control
1803.97	Control
1275.17	Control
1238.59	Control
756.378	Control
1266.77	Control
958.363	Control
1168.72	Control
1298.32	Control
1072.61	Control
1994.5	Control
1603.44	Control
1434.72	Control
974.165	Control
1096.46	Control
967.149	Control
1173.85	Control
1052.46	Control
1296.64	Control
1614.97	Control
1061.7	Control
1013.82	Control
824.828	Control
1304.02	Control
1266.79	Control
1635.22	Control
1041.41	Control
1556.25	Control
1480.93	Control
1286.96	Control
1062.36	Control
1699.81	Control
1125.87	Control
1070.06	Control
1410.3	Control
1141.64	Control
1085.43	Control
1550.26	Control
1071.8	Control
1800.11	Control
1096.21	Control
1228.73	Control
1234.82	Control
1255.92	Control
1158.84	Control
1178.52	Control
1365.47	Control
1704.15	Control
1266.66	Control
1292.07	Control
1722.74	Control
1236.7	Control
1869.81	Control
1147.59	Control
1299.57	Control
1390.5	Control
1394.84	Control
1142.45	Control
1145.23	Control
1215.3	Control
1186.46	Control
1191.07	Control
1596.74	Control
1194.88	Control
1409.26	Control
1073.61	Control
1314.98	Control
1125.1	Control
1060.81	Control
1265.67	Control
1292.25	Control
1125.09	Control
1165.56	Control
1278.48	Control
1270.89	Control
1286.99	Control
1153.45	Control
1197.71	Control
949.77	Control
855.974	Control
1191.8	Control
1149.95	Control
1281.89	Control
737.414	Control
1265.17	Control
1432.35	Control
1255.9	Control
1240.39	Control
1013.85	Control
1202.81	Control
1283.99	Control
1050.2	Control
978.912	Control
1121.25	Control
922.457	Control
1134.56	Control
989.392	Control
984.273	Control
1237.43	Control
852.327	Control
1085.86	Control
1214.78	Control
891.648	Control
593.862	Control
835.81	Control
1130.84	Control
1104.75	Control
1032.53	Control
1663.85	Control
1236.31	Control
614.346	Control
1336.13	Control
1066.58	Control
1327.25	Control
1023.7	Control
1244.71	Control
1343.89	Control
1017.61	Control
1429.4	Control
1090.69	Control
1051.16	Control
1396.83	Control
1353.85	Control
1483.08	Control
1701.6	Control
1131.82	Control
1395.26	Control
1240.13	Control
1436.31	Control
1064.21	Control
1076.38	Control
1389.79	Control
1467.68	Control
830.357	Control
1094.46	Control
1242.5	Control
1095.57	Control
1252.53	Control
1124.5	Control
1004.6	Control
976.796	Control
842.764	Control
967.606	Control
1316.5	Control
1020.81	Control
1247.4	Control
1115.53	Control
1268.99	Control
1216.77	Control
1297.05	Control
1304.28	Control
1847.45	Control
1442.18	Control
1198.67	Control
1318.33	Control
1119.49	Control
893.092	Control
1151.89	Control
1128.88	Control
1343.37	Control
799.744	Control
597.859	Control
1436.93	Control
1111.03	Control
1054.65	Control
1105.27	Control
1015.57	Control
946.596	Control
918.472	Control
1200.88	Control
1144.05	Control
1230.94	Control
1165.9	Control
1259.78	Control
1165.84	Control
865.649	Control
929.697	Control
1009.49	Control
1119.4	Control
1277.64	Control
1276.91	Control
1140.5	Control
779.529	Control
962.607	Control
1030.89	Control
1132.58	Control
178.303	Control
1463.56	Control
1193.98	Control
1130.03	Control
1110.9	Control
1220.51	Control
1261.18	Control
2042.43	Control
1078.69	Control
1330.63	Control
1122.68	Control
908.718	Control
1697.65	Case
1171.18	Case
